# Supplementary material for: Modulation of host inflammatory pathways by Pseudomonas aeruginosa extracellular vesicles in cystic fibrosis: impact of pulmonary exacerbation and elexacaftor-tezacaftor-ivacaftor treatment
Source: Front Immunol. 2026 Jan 22;17:1745853. doi: 10.3389/fimmu.2026.1745853 (PMC12872476; doi:10.3389/fimmu.2026.1745853)
Supplement: Supplementary file 2 [file DataSheet2.xlsx]

## Sheet: PaEV PEx vs MEM, Donor 1
© 2000-2025 QIAGEN. All rights reserved.
Ingenuity Canonical Pathways	-log(p-value)	Ratio	z-score	Molecules
PRC2 methylates histones and DNA	2.65	0.0645	-1	H2BC9,H4C11,H4C16,PHF1
Pre-NOTCH Expression and Processing	1.86	0.0385	-1	ATP2A1,H2BC9,H4C11,H4C16
Ion channel transport	1.89	0.0321	-0.447	ATP2A1,ATP8B3,BEST1,FXYD1,MCOLN2
TCF dependent signaling in response to WNT	1.37	0.0234	-0.447	CXXC4,H2BC9,H4C11,H4C16,WNT3
Glutaminergic Receptor Signaling Pathway (Enhanced)	3.14	0.0331	0	DGKG,GABRB2,GABRD,GABRR2,GRIN1,PLCB2,SCN3B,SLC1A2,VTI1A
ERCC6 (CSB) and EHMT2 (G9a) positively regulate rRNA expression	2.6	0.0625	0	EHMT2,H2BC9,H4C11,H4C16
Nucleosome assembly	2.6	0.0625	0	CENPA,H2BC9,H4C11,H4C16
Meiotic recombination	2.37	0.0541	0	H2BC9,H4C11,H4C16,MSH5
B-WICH complex positively regulates rRNA expression	2.27	0.0506	0	H2BC9,H4C11,H4C16,POLR1H
NoRC negatively regulates rRNA expression	2.01	0.0426	0	H2BC9,H4C11,H4C16,POLR1H
Senescence-Associated Secretory Phenotype (SASP)	1.92	0.04	0	EHMT2,H2BC9,H4C11,H4C16
Regulation of endogenous retroelements	1.56	0.0312	0	EHMT2,H2BC9,H4C11,H4C16
Chromatin modifying enzymes	0.725	0.0158	0	EHMT2,H2BC9,H4C11,H4C16
Autism Signaling Pathway	0.689	0.0153	0	GRIN1,RELN,WNT11,WNT3
Myelination Signaling Pathway	0.563	0.0134	0	HCK,ITGB3,WNT11,WNT3
Cardiac Hypertrophy Signaling (Enhanced)	0.376	0.0105	0	ATP2A1,ITGB3,PLCB2,WNT11,WNT3
Hepatic Fibrosis Signaling Pathway	0.363	0.0106	0	FLT4,ITGB3,WNT11,WNT3
Neutrophil degranulation	0	0.0087	0	AOC1,HSPA1A,HSPA1B,MMP25
Cellular Effects of Sildenafil (Viagra)	0	0.00758	0	ADGRL3,ATP2A1,AVPR1A,KISS1R
G-Protein Coupled Receptor Signaling	0.603	0.0122	0.378	ADGRL3,AVPR1A,GRK4,KISS1R,NPR3,PLCB2,PREX1
RNA Polymerase I Transcription	2.72	0.0505	0.447	EHMT2,H2BC9,H4C11,H4C16,POLR1H
Cell Cycle Checkpoints	0.947	0.0174	0.447	CENPA,H2BC9,H4C11,H4C16,SPC25
NF1 RAS Signaling Pathway	0.5	0.0119	0.447	ADGRL3,AVPR1A,FLT4,HSPA1A,KISS1R
Phagosome Formation	0.255	0.00896	0.447	ADGRL3,AVPR1A,HCK,ITGB3,KISS1R
Zn Homeostasis Signaling Pathway	0.912	0.0144	0.707	ADGRL3,AVPR1A,CD3D,GRIN1,KISS1R,MMP25,PLCB2,SLC30A2
Molecular Mechanisms of Cancer	0	0.00833	0.816	ADGRL3,AVPR1A,ITGB3,KISS1R,MMP25,PLCB2
GABAergic Receptor Signaling Pathway (Enhanced)	1.82	0.0374	1	GABRB2,GABRD,GABRR2,GRIN1
D-myo-inositol (1,4,5,6)-Tetrakisphosphate Biosynthesis	1.15	0.0229	1	MTMR8,PALD1,PPFIA2,PPP1R1C
D-myo-inositol (3,4,5,6)-tetrakisphosphate Biosynthesis	1.15	0.0229	1	MTMR8,PALD1,PPFIA2,PPP1R1C
Pulmonary Healing Signaling Pathway	1.11	0.0222	1	HCK,MMP25,WNT11,WNT3
3-phosphoinositide Degradation	1.07	0.0215	1	MTMR8,PALD1,PPFIA2,PPP1R1C
Role of Tissue Factor in Cancer	0.993	0.0201	1	FLT4,HCK,ITGB3,PDIA2
3-phosphoinositide Biosynthesis	0.993	0.0201	1	MTMR8,PALD1,PPFIA2,PPP1R1C
RAF/MAP kinase cascade	0.738	0.016	1	GDNF,GRIN1,ITGB3,SPTB
Chronic Myeloid Leukemia Signaling	0.705	0.0155	1	HCK,PLCB2,WNT11,WNT3
RHO GTPase cycle	0.255	0.00905	1	FARP1,MCF2,PREX1,SLITRK5
Breast Cancer Regulation by Stathmin1	0	0.00844	1	ADGRL3,AVPR1A,KISS1R,PLCB2
FAK Signaling	0.706	0.0131	1.134	ADGRL3,AVPR1A,CD3D,FLT4,ITGB3,KISS1R,PCDH12
S100 Family Signaling Pathway	0.526	0.0115	1.134	ADGRL3,AVPR1A,KISS1R,MMP25,PLCB2,WNT11,WNT3
D-myo-inositol-5-phosphate Metabolism	1.56	0.0263	1.342	MTMR8,PALD1,PLCB2,PPFIA2,PPP1R1C
Nuclear Cytoskeleton Signaling Pathway	1.46	0.0246	1.342	HCK,ITGB3,KIF1A,KIF26B,SYNE3
Synaptogenesis Signaling Pathway	1.39	0.0212	1.342	EPHA6,FARP1,GRIN1,HCK,RELN,VTI1A
Superpathway of Inositol Phosphate Compounds	1.3	0.0222	1.342	MTMR8,PALD1,PLCB2,PPFIA2,PPP1R1C
Lung Ionic Balance Signaling Pathway	0.583	0.0129	1.342	ADGRL3,AVPR1A,HCK,KISS1R,PLCB2
CREB Signaling in Neurons	0.593	0.0125	1.633	ADGRL3,AVPR1A,FLT4,GRIN1,KISS1R,PLCB2
Neurovascular Coupling Signaling Pathway	2.9	0.0383	1.89	GABRB2,GABRD,GABRR2,GRIN1,NPR3,PLCB2,SLC1A2
Gustation Pathway	2.08	0.0357	2.236	GABRB2,GABRD,GABRR2,PLCB2,SCN3B
Replacement of protamines by nucleosomes in the male pronucleus	2.4	0.0833	#NUM!	H2BC9,H4C11,H4C16
Arachidonate metabolism	2.27	0.075	#NUM!	ALOX15B,ALOXE3,CYP2C9
Receptor-type tyrosine-protein phosphatases	2.18	0.143	#NUM!	PPFIA2,SLITRK5
Formation of the ureteric bud	2.06	0.125	#NUM!	GDNF,WNT11
Histamine Biosynthesis	2.05	1	#NUM!	HDC
Neuroinflammation Signaling Pathway	2.01	0.0263	#NUM!	CALB2,GABRB2,GABRD,GABRR2,GDNF,GRIN1,SLC1A2
Mitochondrial unfolded protein response (UPRmt)	2.01	0.118	#NUM!	HSPA1A,HSPA1B
DNA methylation	1.93	0.0566	#NUM!	H2BC9,H4C11,H4C16
Activated PKN1 stimulates transcription of AR regulated genes KLK2 and KLK3	1.93	0.0566	#NUM!	H2BC9,H4C11,H4C16
SIRT1 negatively regulates rRNA expression	1.87	0.0536	#NUM!	H2BC9,H4C11,H4C16
WNT ligand biogenesis and trafficking	1.83	0.0952	#NUM!	WNT11,WNT3
Chromatin modifications during the maternal to zygotic transition (MZT)	1.83	0.0517	#NUM!	H2BC9,H4C11,H4C16
Thyroid Hormone Biosynthesis	1.75	0.5	#NUM!	TPO
Nonhomologous End-Joining (NHEJ)	1.73	0.0476	#NUM!	H2BC9,H4C11,H4C16
Meiotic synapsis	1.63	0.0435	#NUM!	H2BC9,H4C11,H4C16
DNA Damage/Telomere Stress Induced Senescence	1.61	0.0429	#NUM!	H2BC9,H4C11,H4C16
DNA Double Strand Break Response	1.57	0.0411	#NUM!	H2BC9,H4C11,H4C16
eNOS Signaling	1.54	0.0308	#NUM!	CHRNG,FLT4,HSPA1A,HSPA1B
Oxytocin in Spinal Neurons Signaling Pathway	1.54	0.0667	#NUM!	AVPR1A,NPR3
Transcriptional regulation of granulopoiesis	1.49	0.0385	#NUM!	H2BC9,H4C11,H4C16
Neurotransmitter release cycle	1.46	0.0606	#NUM!	PPFIA2,SLC1A2
Neurotransmitter uptake and metabolism In glial cells	1.45	0.25	#NUM!	SLC1A2
RUNX1 regulates megakaryocyte differentiation and platelet function	1.41	0.0357	#NUM!	H2BC9,H4C11,H4C16
Unfolded protein response	1.36	0.0341	#NUM!	HSPA1A,HSPA1B,PDIA2
Reelin signalling pathway	1.36	0.2	#NUM!	RELN
Arginine Degradation I (Arginase Pathway)	1.36	0.2	#NUM!	ARG2
Amyloid fiber formation	1.29	0.0319	#NUM!	H2BC9,H4C11,H4C16
Acetylcholine binding and downstream events	1.28	0.167	#NUM!	CHRNG
Histidine catabolism	1.28	0.167	#NUM!	HDC
Creatine-phosphate Biosynthesis	1.28	0.167	#NUM!	CKMT2
Urea Cycle	1.28	0.167	#NUM!	ARG2
Salvage Pathways of Pyrimidine Deoxyribonucleotides	1.28	0.167	#NUM!	UPP1
Sperm Motility	1.28	0.0219	#NUM!	EPHA6,FLT4,HCK,PLCB2,SLC16A10
Amyotrophic Lateral Sclerosis Signaling	1.27	0.0312	#NUM!	GDNF,GRIN1,SLC1A2
Elastic fibre formation	1.25	0.0465	#NUM!	ITGB3,LOXL2
GABA receptor activation	1.25	0.0465	#NUM!	GABRB2,GABRR2
Sleep NREM Signaling Pathway	1.24	0.0303	#NUM!	GABRB2,GABRD,GABRR2
Arginine Degradation VI (Arginase 2 Pathway)	1.22	0.143	#NUM!	ARG2
Ceramide Degradation	1.22	0.143	#NUM!	ASAH2
Nitric Oxide Signaling in the Cardiovascular System	1.2	0.0294	#NUM!	ARG2,ATP2A1,FLT4
Activation of anterior HOX genes in hindbrain during early embryogenesis	1.17	0.0286	#NUM!	H2BC9,H4C11,H4C16
GABA Receptor Signaling	1.17	0.0286	#NUM!	GABRB2,GABRD,GABRR2
Cardiac conduction	1.16	0.0283	#NUM!	ATP2A1,FXYD1,SCN3B
Creatine metabolism	1.16	0.125	#NUM!	CKMT2
Calcium Transport I	1.16	0.125	#NUM!	ATP2A1
Citrulline Biosynthesis	1.16	0.125	#NUM!	ARG2
HSP90 chaperone cycle for steroid hormone receptors in the presence of ligand	1.14	0.04	#NUM!	HSPA1A,HSPA1B
Glutamate Receptor Signaling	1.14	0.04	#NUM!	GRIN1,SLC1A2
L1CAM interactions	1.14	0.0275	#NUM!	ITGB3,SCN3B,SPTB
PCP (Planar Cell Polarity) Pathway	1.12	0.0392	#NUM!	WNT11,WNT3
Telomere Maintenance	1.12	0.027	#NUM!	H2BC9,H4C11,H4C16
Urea cycle	1.11	0.111	#NUM!	ARG2
Sphingosine and Sphingosine-1-phosphate Metabolism	1.11	0.111	#NUM!	ASAH2
Cohesin Chromatin Regulation Pathway	1.11	0.0196	#NUM!	DCHS1,H2BC9,H4C11,H4C16,PCDH12
IL-15 Production	1.1	0.0265	#NUM!	EPHA6,FLT4,HCK
Kinesins	1.09	0.0377	#NUM!	KIF1A,KIF26B
Role of WNT/GSK-3β Signaling in the Pathogenesis of Influenza	1.09	0.0377	#NUM!	WNT11,WNT3
Oxidative Stress Induced Senescence	1.09	0.0263	#NUM!	H2BC9,H4C11,H4C16
Ephrin Receptor Signaling	1.07	0.0215	#NUM!	EPHA6,GRIN1,ITGB3,SH2D3C
Role of PKR in Interferon Induction and Antiviral Response	1.06	0.0254	#NUM!	HSPA1A,HSPA1B,NLRP2
Bone Mineralization Signaling Pathway	1.05	0.0252	#NUM!	PLCB2,WNT11,WNT3
NCAM signaling for neurite out-growth	1.04	0.0351	#NUM!	GDNF,SPTB
HIF1α Signaling	1.04	0.0208	#NUM!	FLT4,HSPA1A,HSPA1B,MMP25
Metabolism of amine-derived hormones	1.03	0.0909	#NUM!	TPO
Epigenetic regulation of gene expression by MLL3 and MLL4 complexes	1.02	0.0246	#NUM!	H2BC9,H4C11,H4C16
Autoimmune Thyroid Disease Signaling	1.01	0.0339	#NUM!	CD3D,TPO
Basal Cell Carcinoma Signaling	0.99	0.0328	#NUM!	WNT11,WNT3
Gene Silencing by RNA	0.984	0.0236	#NUM!	H2BC9,H4C11,H4C16
HDR through Homologous Recombination (HRR) or Single Strand Annealing (SSA)	0.984	0.0236	#NUM!	H2BC9,H4C11,H4C16
Mitotic Prophase	0.961	0.0231	#NUM!	H2BC9,H4C11,H4C16
Factors Promoting Cardiogenesis in Vertebrates	0.961	0.0231	#NUM!	PLCB2,WNT11,WNT3
G alpha (q) signalling events	0.946	0.0227	#NUM!	AVPR1A,KISS1R,PLCB2
DNA Replication Pre-Initiation	0.946	0.0227	#NUM!	H2BC9,H4C11,H4C16
TREM1 Signaling	0.933	0.0303	#NUM!	CD83,NLRP2
Superpathway of Citrulline Metabolism	0.93	0.0714	#NUM!	ARG2
Histamine Degradation	0.93	0.0714	#NUM!	AOC1
Reelin Signaling in Neurons	0.911	0.0219	#NUM!	GRIN1,HCK,RELN
Transcriptional Regulatory Network in Embryonic Stem Cells	0.911	0.0219	#NUM!	GRIN1,WNT11,WNT3
Transport of bile salts and organic acids, metal ions and amine compounds	0.902	0.029	#NUM!	SLC30A2,SLC44A4
Calcium-induced T Lymphocyte Apoptosis	0.902	0.029	#NUM!	ATP2A1,CD3D
Pancreatic Secretion Signaling Pathway	0.898	0.0185	#NUM!	AMY1B/AMY1C,ATP2A1,PLCB2,VTI1A
WNT/SHH Axonal Guidance Signaling Pathway	0.897	0.0216	#NUM!	HCK,WNT11,WNT3
Class B/2 (Secretin family receptors)	0.892	0.0286	#NUM!	WNT11,WNT3
SUMOylation of chromatin organization proteins	0.882	0.0282	#NUM!	H4C11,H4C16
HOTAIR Regulatory Pathway	0.877	0.0211	#NUM!	MMP25,WNT11,WNT3
ESR-mediated signaling	0.864	0.0208	#NUM!	H2BC9,H4C11,H4C16
Digestion	0.851	0.0588	#NUM!	AMY1B/AMY1C
Mechanical load activates signaling by PIEZO1 and integrins in osteocytes	0.851	0.0588	#NUM!	ITGB3
Fatty Acid α-oxidation	0.851	0.0588	#NUM!	ALOXE3
G alpha (12/13) signalling events	0.843	0.0267	#NUM!	MCF2,PREX1
G Protein Signaling Mediated by Tubby	0.843	0.0267	#NUM!	CD3D,PLCB2
Chaperone Mediated Autophagy Signaling Pathway	0.842	0.0176	#NUM!	CD3D,HSPA1A,HSPA1B,MMP25
Synaptic adhesion-like molecules	0.828	0.0556	#NUM!	GRIN1
Regulation of the Epithelial Mesenchymal Transition in Development Pathway	0.825	0.026	#NUM!	WNT11,WNT3
Dopamine-DARPP32 Feedback in cAMP Signaling	0.821	0.0199	#NUM!	ATP2A1,GRIN1,PLCB2
Circadian Rhythm Signaling	0.818	0.0172	#NUM!	GRIN1,HCK,NPR3,PLCB2
p75 NTR receptor-mediated signalling	0.809	0.0196	#NUM!	MCF2,PREX1,STK32A
Immunogenic Cell Death Signaling Pathway	0.808	0.0253	#NUM!	HSPA1A,HSPA1B
Regulation of TP53 Activity through Methylation	0.807	0.0526	#NUM!	EHMT2
WNT/β-catenin Signaling	0.791	0.0192	#NUM!	SOX5,WNT11,WNT3
BAG2 Signaling Pathway	0.79	0.0247	#NUM!	HSPA1A,HSPA1B
Aspirin ADME	0.786	0.05	#NUM!	CYP2C9
Aldosterone Signaling in Epithelial Cells	0.768	0.0187	#NUM!	HSPA1A,HSPA1B,PLCB2
Nucleotide salvage	0.767	0.0476	#NUM!	UPP1
Neuroprotective Role of THOP1 in Alzheimer's Disease	0.766	0.0238	#NUM!	FAM111B,RELN
Glioblastoma Multiforme Signaling	0.763	0.0186	#NUM!	PLCB2,WNT11,WNT3
PKR-mediated signaling	0.758	0.0235	#NUM!	HSPA1A,HSPA1B
Epithelial Membrane Protein Signaling Pathway	0.757	0.0185	#NUM!	FLT4,HCK,ITGB3
Meiosis Initiation Signaling Pathway	0.75	0.0233	#NUM!	EHMT2,MSH5
Interleukin-6 family signaling	0.749	0.0455	#NUM!	CNTFR
Bupropion Degradation	0.749	0.0455	#NUM!	CYP2C9
EPH-Ephrin signaling	0.735	0.0227	#NUM!	EPHA6,GRIN1
Sensory perception of taste	0.731	0.0435	#NUM!	PLCB2
Co-inhibition by PD-1	0.731	0.0435	#NUM!	CD3D
IL-13 Signaling Pathway	0.727	0.0225	#NUM!	ALOX15B,HCK
Transport of inorganic cations/anions and amino acids/oligopeptides	0.72	0.0222	#NUM!	SLC16A10,SLC1A2
Sheddase Signaling Pathway	0.715	0.0176	#NUM!	ITGB3,MMP25,ZBTB16
Calcium Signaling	0.715	0.0176	#NUM!	ATP2A1,CHRNG,GRIN1
Activation of kainate receptors upon glutamate binding	0.715	0.0417	#NUM!	PLCB2
Surfactant metabolism	0.715	0.0417	#NUM!	SFTPB
Glutathione-mediated Detoxification	0.715	0.0417	#NUM!	GSTA5
Phase I - Functionalization of compounds	0.706	0.0217	#NUM!	AOC1,CYP2C9
Neuropathic Pain Signaling in Dorsal Horn Neurons	0.706	0.0217	#NUM!	GRIN1,PLCB2
Effects of PIP2 hydrolysis	0.699	0.04	#NUM!	DGKG
Apelin Cardiomyocyte Signaling Pathway	0.698	0.0215	#NUM!	ATP2A1,PLCB2
Axonal Guidance Signaling	0.686	0.0135	#NUM!	EPHA6,ITGB3,MMP25,PLCB2,WNT11,WNT3
Salvage Pathways of Pyrimidine Ribonucleotides	0.685	0.0211	#NUM!	GRK4,UPP1
D-myo-inositol (1,4,5)-Trisphosphate Biosynthesis	0.684	0.0385	#NUM!	PLCB2
Transcriptional regulation by RUNX1	0.681	0.0169	#NUM!	H2BC9,H4C11,H4C16
Kinetochore Metaphase Signaling Pathway	0.678	0.0208	#NUM!	CENPA,SPC25
Huntington's Disease Signaling	0.674	0.015	#NUM!	HSPA1A,HSPA1B,PLCB2,VTI1A
Syndecan interactions	0.669	0.037	#NUM!	ITGB3
Integrin signaling	0.669	0.037	#NUM!	ITGB3
Communication between Innate and Adaptive Immune Cells	0.665	0.0204	#NUM!	CD3D,CD83
Cellular response to heat stress	0.658	0.0202	#NUM!	HSPA1A,HSPA1B
Activation of Matrix Metalloproteinases	0.655	0.0357	#NUM!	MMP25
G-protein beta:gamma signalling	0.655	0.0357	#NUM!	PLCB2
TEC Kinase Signaling	0.648	0.0163	#NUM!	CD3D,HCK,ITGB3
Dendritic Cell Maturation	0.644	0.0162	#NUM!	CD3D,CD83,PLCB2
Nucleotide catabolism	0.629	0.0333	#NUM!	UPP1
Signaling by CSF3 (G-CSF)	0.629	0.0333	#NUM!	HCK
Lipid Antigen Presentation by CD1	0.629	0.0333	#NUM!	CD3D
Signaling by CSF1 (M-CSF) in myeloid cells	0.616	0.0323	#NUM!	HCK
Oxidative Ethanol Degradation III	0.616	0.0323	#NUM!	CYP2C9
Signaling by VEGF	0.615	0.0189	#NUM!	FLT4,ITGB3
Intra-Golgi and retrograde Golgi-to-ER traffic	0.609	0.0155	#NUM!	KIF1A,KIF26B,VTI1A
Turbulent (oscillatory, disturbed) flow shear stress activates signaling by PIEZO1 and integrins in endothelial cells	0.604	0.0312	#NUM!	ITGB3
Complement System	0.604	0.0312	#NUM!	C1S
Role of NANOG in Mammalian Embryonic Stem Cell Pluripotency	0.603	0.0185	#NUM!	WNT11,WNT3
IL-8 Signaling	0.601	0.0154	#NUM!	FLT4,ITGB3,PLCB2
Synaptic Long Term Potentiation	0.598	0.0183	#NUM!	GRIN1,PLCB2
Acetone Degradation I (to Methylglyoxal)	0.593	0.0303	#NUM!	CYP2C9
Beta-catenin independent WNT signaling	0.589	0.0152	#NUM!	PLCB2,STK32A,WNT11
Atherosclerosis Signaling	0.586	0.018	#NUM!	ALOX15B,ALOXE3
Role of Osteoblasts in Rheumatoid Arthritis Signaling Pathway	0.585	0.0151	#NUM!	MMP25,WNT11,WNT3
Transcriptional Regulation by E2F6	0.582	0.0294	#NUM!	EHMT2
Inhibition of Matrix Metalloproteases	0.582	0.0294	#NUM!	MMP25
Sphingosine-1-phosphate Signaling	0.581	0.0179	#NUM!	ASAH2,PLCB2
Role of Osteoblasts, Osteoclasts and Chondrocytes in Rheumatoid Arthritis	0.581	0.015	#NUM!	ITGB3,WNT11,WNT3
TR/RXR Activation	0.576	0.0177	#NUM!	ATP2A1,ITGB3
Assembly and cell surface presentation of NMDA receptors	0.571	0.0286	#NUM!	GRIN1
ABC-family proteins mediated transport	0.565	0.0174	#NUM!	ABCA9,ABCF1
Estrogen Biosynthesis	0.561	0.0278	#NUM!	CYP2C9
ROBO SLIT Signaling Pathway	0.56	0.0172	#NUM!	FLT4,HCK
Ferroptosis Signaling Pathway	0.555	0.0171	#NUM!	ALOX15B,ALOXE3
Transport of vitamins, nucleosides, and related molecules	0.541	0.0263	#NUM!	SLC28A1
RET signaling	0.541	0.0263	#NUM!	GDNF
FLT3 Signaling	0.541	0.0263	#NUM!	HCK
SPINK1 Pancreatic Cancer Pathway	0.541	0.0263	#NUM!	CPO
Nicotine Degradation III	0.531	0.0256	#NUM!	CYP2C9
Response to elevated platelet cytosolic Ca2+	0.525	0.0163	#NUM!	ITGB3,MMRN1
Transcriptional Regulation by VENTX	0.522	0.025	#NUM!	EHMT2
P2Y Purinergic Receptor Signaling Pathway	0.52	0.0161	#NUM!	ITGB3,PLCB2
Cytotoxic T Lymphocyte-mediated Apoptosis of Target Cells	0.513	0.0244	#NUM!	CD3D
Irritable Bowel Syndrome Signaling Pathway	0.511	0.0137	#NUM!	MMP25,WNT11,WNT3
Endocannabinoid Neuronal Synapse Pathway	0.506	0.0157	#NUM!	GRIN1,PLCB2
Antiproliferative Role of TOB in T Cell Signaling	0.505	0.0238	#NUM!	CD3D
nNOS Signaling in Neurons	0.496	0.0233	#NUM!	GRIN1
Melatonin Degradation I	0.496	0.0233	#NUM!	CYP2C9
RHO GTPases Activate WASPs and WAVEs	0.488	0.0227	#NUM!	HCK
Ephrin A Signaling	0.484	0.0152	#NUM!	EPHA6,HCK
Visual phototransduction	0.48	0.0222	#NUM!	GRK4
Primary Immunodeficiency Signaling	0.48	0.0222	#NUM!	CD3D
Nicotine Degradation II	0.48	0.0222	#NUM!	CYP2C9
RHO GTPases Activate Formins	0.48	0.015	#NUM!	CENPA,SPC25
CGRP in Inflammation and Nociception Signaling Pathway	0.48	0.015	#NUM!	GRIN1,PLCB2
Hematopoiesis from Pluripotent Stem Cells	0.472	0.0217	#NUM!	CD3D
Sensory processing of sound by outer hair cells of the cochlea	0.465	0.0213	#NUM!	MPP1
Inositol phosphate metabolism	0.465	0.0213	#NUM!	PLCB2
Neuropeptides in Migraine Signaling Pathway	0.463	0.0146	#NUM!	NPR3,PLCB2
Semaphorin Neuronal Repulsive Signaling Pathway	0.459	0.0145	#NUM!	FARP1,ITGB3
Superpathway of Melatonin Degradation	0.457	0.0208	#NUM!	CYP2C9
Aryl Hydrocarbon Receptor Signaling	0.451	0.0143	#NUM!	CYP2C9,GSTA5
Neurexins and neuroligins	0.45	0.0204	#NUM!	GRIN1
Signaling by NOTCH4	0.443	0.0141	#NUM!	FLT4,STK32A
Graft-versus-Host Disease Signaling	0.436	0.0196	#NUM!	CD3D
Ovarian Cancer Signaling	0.436	0.0139	#NUM!	WNT11,WNT3
Colorectal Cancer Metastasis Signaling	0.43	0.0122	#NUM!	MMP25,WNT11,WNT3
PTEN Signaling	0.428	0.0137	#NUM!	FLT4,ITGB3
Interleukin-3, Interleukin-5 and GM-CSF signaling	0.423	0.0189	#NUM!	HCK
NOD1/2 Signaling Pathway	0.417	0.0134	#NUM!	HSPA1A,HSPA1B
Complement cascade	0.417	0.0185	#NUM!	C1S
Signaling by TGF-beta Receptor Complex	0.417	0.0185	#NUM!	ITGB3
CNTF Signaling	0.417	0.0185	#NUM!	CNTFR
Opioid Signaling Pathway	0.413	0.012	#NUM!	GRIN1,GRK4,HCK
Signaling by ERBB4	0.411	0.0182	#NUM!	GABRB2
Assembly of collagen fibrils and other multimeric structures	0.411	0.0182	#NUM!	LOXL2
PXR/RXR Activation	0.411	0.0182	#NUM!	CYP2C9
Insulin Secretion Signaling Pathway	0.411	0.0119	#NUM!	HCK,PLCB2,VTI1A
Phagosome Maturation	0.41	0.0132	#NUM!	TPO,VTI1A
Xenobiotic Metabolism PXR Signaling Pathway	0.41	0.0132	#NUM!	CYP2C9,GSTA5
Deadenylation-dependent mRNA decay	0.405	0.0179	#NUM!	SKIC2
CDC42 Signaling	0.4	0.013	#NUM!	CD3D,ITGB3
Eicosanoid Signaling	0.397	0.0117	#NUM!	ALOX15B,ATP2A1,PLCB2
E3 ubiquitin ligases ubiquitinate target proteins	0.393	0.0172	#NUM!	H2BC9
OX40 Signaling Pathway	0.393	0.0172	#NUM!	CD3D
Gαq Signaling	0.39	0.0127	#NUM!	AVPR1A,PLCB2
Allograft Rejection Signaling	0.387	0.0169	#NUM!	CD3D
Xenobiotic Metabolism CAR Signaling Pathway	0.386	0.0127	#NUM!	CYP2C9,GSTA5
Collagen biosynthesis and modifying enzymes	0.382	0.0167	#NUM!	PCOLCE2
WNT/Ca2+ Signaling Pathway	0.382	0.0167	#NUM!	PLCB2
CDX Gastrointestinal Cancer Signaling Pathway	0.377	0.0124	#NUM!	WNT11,WNT3
Phospholipases	0.371	0.0161	#NUM!	PLCB2
Tumor Microenvironment Pathway	0.37	0.0123	#NUM!	ITGB3,MMP25
Co-inhibition by BTLA	0.366	0.0159	#NUM!	STK32A
GPCR-Mediated Integration of Enteroendocrine Signaling Exemplified by an L Cell	0.366	0.0159	#NUM!	PLCB2
Acetylcholine Receptor Signaling Pathway	0.364	0.0121	#NUM!	CHRNG,PLCB2
NFKBIE Signaling Pathway	0.361	0.0156	#NUM!	CD3D
BBSome Signaling Pathway	0.359	0.0105	#NUM!	ADGRL3,AVPR1A,KISS1R,PHF1
Synaptic Long Term Depression	0.358	0.012	#NUM!	NPR3,PLCB2
Deubiquitination	0.356	0.0109	#NUM!	H2BC9,H4C11,H4C16
Adrenergic Receptor Signaling Pathway (Enhanced)	0.355	0.0119	#NUM!	PLCB2,SLC1A2
Keratinization	0.351	0.0152	#NUM!	KRTAP5-8
High laminar flow shear stress activates signaling by PIEZO1 and PECAM1:CDH5:KDR in endothelial cells	0.351	0.0152	#NUM!	FLT4
Pyridoxal 5'-phosphate Salvage Pathway	0.351	0.0152	#NUM!	GRK4
Abacavir ADME	0.346	0.0149	#NUM!	STK32A
Ribavirin ADME	0.346	0.0149	#NUM!	STK32A
Melatonin Signaling	0.346	0.0149	#NUM!	PLCB2
Antiproliferative Role of Somatostatin Receptor 2	0.346	0.0149	#NUM!	NPR3
IL-4 Signaling	0.344	0.0116	#NUM!	ALOX15B,CD3D
Role of JAK family kinases in IL-6-type Cytokine Signaling	0.341	0.0147	#NUM!	CNTFR
GM-CSF Signaling	0.341	0.0147	#NUM!	HCK
Natural Killer Cell Signaling	0.338	0.0115	#NUM!	HSPA1A,HSPA1B
TP53 Regulates Transcription of DNA Repair Genes	0.337	0.0145	#NUM!	NELFE
Regulation of RUNX2 expression and activity	0.337	0.0145	#NUM!	MSX2
Glioma Invasiveness Signaling	0.337	0.0145	#NUM!	ITGB3
Phospholipase C Signaling	0.336	0.0106	#NUM!	CD3D,ITGB3,PLCB2
PPARα/RXRα Activation	0.335	0.0114	#NUM!	CYP2C9,PLCB2
Human Embryonic Stem Cell Pluripotency	0.332	0.0114	#NUM!	WNT11,WNT3
Signaling by FGFR2	0.332	0.0143	#NUM!	FGFBP2
Regulation of the Epithelial-Mesenchymal Transition Pathway	0.327	0.0112	#NUM!	WNT11,WNT3
NF-κB Signaling	0.324	0.0112	#NUM!	CD3D,FLT4
Caveolar-mediated Endocytosis Signaling	0.323	0.0139	#NUM!	ITGB3
Th17 Activation Pathway	0.323	0.0139	#NUM!	CD3D
Activation of NMDA receptors and postsynaptic events	0.319	0.0137	#NUM!	GRIN1
Thyroid Cancer Signaling	0.319	0.0137	#NUM!	GDNF
Leptin Signaling in Obesity	0.319	0.0137	#NUM!	PLCB2
GDNF Family Ligand-Receptor Interactions	0.319	0.0137	#NUM!	GDNF
Xenobiotic Metabolism AHR Signaling Pathway	0.315	0.0135	#NUM!	GSTA5
ID1 Signaling Pathway	0.314	0.0109	#NUM!	CHRNG,HCK
Role of Macrophages, Fibroblasts and Endothelial Cells in Rheumatoid Arthritis	0.313	0.0102	#NUM!	PLCB2,WNT11,WNT3
CTLA4 Signaling in Cytotoxic T Lymphocytes	0.311	0.0109	#NUM!	CD3D,HCK
Adrenomedullin signaling pathway	0.311	0.0109	#NUM!	NPR3,PLCB2
Platelet homeostasis	0.311	0.0133	#NUM!	ATP2A1
Macropinocytosis Signaling	0.311	0.0133	#NUM!	ITGB3
Crosstalk between Dendritic Cells and Natural Killer Cells	0.307	0.0132	#NUM!	CD83
BEX2 Signaling Pathway	0.307	0.0132	#NUM!	NHLH2
Pulmonary Fibrosis Idiopathic Signaling Pathway	0.307	0.0101	#NUM!	MMP25,WNT11,WNT3
Pyroptosis Signaling Pathway	0.303	0.013	#NUM!	NLRP2
NF-κB Activation by Viruses	0.303	0.013	#NUM!	ITGB3
T Helper Cell Differentiation	0.303	0.013	#NUM!	CD3D
ABRA Signaling Pathway	0.299	0.0128	#NUM!	CKMT2
Post-translational modification: synthesis of GPI-anchored proteins	0.299	0.0128	#NUM!	OPCML
Chemokine Signaling	0.299	0.0128	#NUM!	PLCB2
Integrin cell surface interactions	0.288	0.0123	#NUM!	ITGB3
VEGF Family Ligand-Receptor Interactions	0.288	0.0123	#NUM!	FLT4
Opioid Signalling	0.284	0.0122	#NUM!	PLCB2
PI Metabolism	0.284	0.0122	#NUM!	MTMR8
Regulation of Cellular Mechanics by Calpain Protease	0.284	0.0122	#NUM!	ITGB3
PEDF Signaling	0.281	0.012	#NUM!	GDNF
Mitotic Prometaphase	0.278	0.0101	#NUM!	CENPA,SPC25
cAMP-mediated signaling	0.276	0.0101	#NUM!	GRK4,NPR3
Phase II - Conjugation of compounds	0.27	0.0116	#NUM!	GSTA5
LPS/IL-1 Mediated Inhibition of RXR Function	0.269	0.0099	#NUM!	CYP2C9,GSTA5
Actin Nucleation by ARP-WASP Complex	0.264	0.0114	#NUM!	ITGB3
Role of NFAT in Regulation of the Immune Response	0.263	0.00976	#NUM!	CD3D,PLCB2
NRF2-mediated Oxidative Stress Response	0.261	0.00971	#NUM!	CYP2C9,GSTA5
Regulation of mRNA stability by proteins that bind AU-rich elements	0.26	0.0112	#NUM!	HSPA1A
Egg-Sperm Fusion Signaling Pathway	0.26	0.0112	#NUM!	VTI1A
Protein folding	0.257	0.0111	#NUM!	SKIC2
NUR77 Signaling in T Lymphocytes	0.251	0.0109	#NUM!	CD3D
Fcγ Receptor-mediated Phagocytosis in Macrophages and Monocytes	0.248	0.0108	#NUM!	HCK
Integration of energy metabolism	0.245	0.0106	#NUM!	PLCB2
COPI-mediated anterograde transport	0.245	0.0106	#NUM!	SPTB
Extracellular matrix organization	0.242	0.0105	#NUM!	ITGB3
Membrane Repair Signaling Pathway	0.242	0.0105	#NUM!	VTI1A
VEGF Signaling	0.242	0.0105	#NUM!	FLT4
Regulation of IL-2 Expression in Activated and Anergic T Lymphocytes	0.239	0.0104	#NUM!	CD3D
UVA-Induced MAPK Signaling	0.239	0.0104	#NUM!	PLCB2
GPER1 signaling	0.236	0.0103	#NUM!	STK32A
GPCR-Mediated Nutrient Sensing in Enteroendocrine Cells	0.236	0.0103	#NUM!	PLCB2
Fcgamma receptor (FCGR) dependent phagocytosis	0.233	0.0102	#NUM!	HCK
Mitochondrial protein degradation	0.233	0.0102	#NUM!	ARG2
HER-2 Signaling in Breast Cancer	0.233	0.00909	#NUM!	HCK,ITGB3
WNK Renal Signaling Pathway	0.231	0.0101	#NUM!	NPR3
Hematoma Resolution Signaling Pathway	0.226	0.00893	#NUM!	GRIN1,MMP25
Sphingolipid metabolism	0.225	0.0099	#NUM!	ASAH2
Docosahexaenoic Acid (DHA) Signaling	0.224	0.00889	#NUM!	PLCB2,SPTB
Cargo recognition for clathrin-mediated endocytosis	0.223	0.0098	#NUM!	CD3D
CCR5 Signaling in Macrophages	0.223	0.0098	#NUM!	CD3D
Paxillin Signaling	0.22	0.00971	#NUM!	ITGB3
O-linked glycosylation	0.218	0.00962	#NUM!	MMRN1
Gαs Signaling	0.218	0.00962	#NUM!	HCK
LXR/RXR Activation	0.215	0.00952	#NUM!	ARG2
Bladder Cancer Signaling	0.215	0.00952	#NUM!	MMP25
Antioxidant Action of Vitamin C	0.215	0.00952	#NUM!	PLCB2
Altered T Cell and B Cell Signaling in Rheumatoid Arthritis	0.213	0.00943	#NUM!	CD3D
Regulation of Actin-based Motility by Rho	0.21	0.00935	#NUM!	ITGB3
Cholecystokinin/Gastrin-mediated Signaling	0.21	0.00935	#NUM!	PLCB2
Th1 Pathway	0.21	0.00935	#NUM!	CD3D
Neuregulin Signaling	0.201	0.00901	#NUM!	ITGB3
PAK Signaling	0.198	0.00893	#NUM!	ITGB3
Oxytocin in Brain Signaling Pathway	0	0.00595	#NUM!	NLRP2
Oxytocin Signaling Pathway	0	0.008	#NUM!	NPR3,PLCB2
CLEAR Signaling Pathway	0	0.00368	#NUM!	FLT4
SNARE Signaling Pathway	0	0.00885	#NUM!	VTI1A
Multiple Sclerosis Signaling Pathway	0	0.00546	#NUM!	GRIN1
Pathogen Induced Cytokine Storm Signaling Pathway	0	0.00344	#NUM!	NLRP2
Role of Chondrocytes in Rheumatoid Arthritis Signaling Pathway	0	0.00806	#NUM!	MMP25
Role of Osteoclasts in Rheumatoid Arthritis Signaling Pathway	0	0.00749	#NUM!	ITGB3,MMP25
Glucocorticoid Receptor Signaling	0	0.00842	#NUM!	ARG2,CD3D,HSPA1A,HSPA1B
IL-10 Signaling	0	0.00725	#NUM!	ARG2
Neutrophil Extracellular Trap Signaling Pathway	0	0.00865	#NUM!	ARG2,HCK,PLCB2
Leukocyte Extravasation Signaling	0	0.00565	#NUM!	MMP25
Actin Cytoskeleton Signaling	0	0.00446	#NUM!	ITGB3
Cachexia Signaling Pathway	0	0.00621	#NUM!	HSPA1A,HSPA1B
Orexin Signaling Pathway	0	0.00476	#NUM!	PLCB2
Glycerophospholipid biosynthesis	0	0.0082	#NUM!	SLC44A4
Immunoregulatory interactions between a Lymphoid and a non-Lymphoid cell	0	0.00746	#NUM!	CD3D
TCR signaling	0	0.0084	#NUM!	CD3D
Cell surface interactions at the vascular wall	0	0.00752	#NUM!	ITGB3
Generic Transcription Pathway	0	0.00244	#NUM!	ZNF492/ZNF98
RNA Polymerase II Transcription	0	0.00694	#NUM!	NELFE
Mitotic Metaphase and Anaphase	0	0.00873	#NUM!	CENPA,SPC25
Class A/1 (Rhodopsin-like receptors)	0	0.00844	#NUM!	AVPR1A,KISS1R
Hedgehog 'on' state	0	0.00699	#NUM!	STK32A
Processing of Capped Intron-Containing Pre-mRNA	0	0.00357	#NUM!	SRSF12
Clathrin-mediated endocytosis	0	0.008	#NUM!	CD3D
Neddylation	0	0.00426	#NUM!	ZBTB16
KEAP1-NFE2L2 pathway	0	0.00667	#NUM!	STK32A
Class I MHC mediated antigen processing and presentation	0	0.00272	#NUM!	ZBTB16
Acute Phase Response Signaling	0	0.00585	#NUM!	C1S
Hepatic Fibrosis / Hepatic Stellate Cell Activation	0	0.00588	#NUM!	FLT4
Mitochondrial Dysfunction	0	0.00329	#NUM!	ARG2
Protein Sorting Signaling Pathway	0	0.00568	#NUM!	HCK
FXR/RXR Activation	0	0.00654	#NUM!	GSTA5
HEY1 Signaling Pathway	0	0.00709	#NUM!	MMP25
Histone Modification Signaling Pathway	0	0.00758	#NUM!	EHMT2,PHF1
Cyclophilin Signaling Pathway	0	0.00877	#NUM!	WNT11,WNT3
ID3 Signaling Pathway	0	0.00704	#NUM!	CD3D
Tuberculosis Active Signaling Pathway	0	0.00483	#NUM!	NLRP2
Stress Granule Signaling Pathway	0	0.00833	#NUM!	HSPA1A,HSPA1B
Lysosome Positioning Signaling Pathway	0	0.00662	#NUM!	FLT4
SLAMF Signaling Pathway	0	0.00645	#NUM!	CD3D
Exocyst Signaling Pathway	0	0.00885	#NUM!	VTI1A
Exosome Signaling Pathway	0	0.00617	#NUM!	SKIC2
Tight Junction Signaling	0	0.00606	#NUM!	VTI1A
RAR Activation	0	0.00275	#NUM!	ZBTB16
14-3-3-mediated Signaling	0	0.00833	#NUM!	PLCB2
Clathrin-mediated Endocytosis Signaling	0	0.00521	#NUM!	ITGB3
fMLP Signaling in Neutrophils	0	0.0082	#NUM!	PLCB2
CXCR4 Signaling	0	0.00637	#NUM!	PLCB2
CCR3 Signaling in Eosinophils	0	0.008	#NUM!	PLCB2
CD28 Signaling in T Helper Cells	0	0.00794	#NUM!	CD3D
Virus Entry via Endocytic Pathways	0	0.00862	#NUM!	ITGB3
Endothelin-1 Signaling	0	0.00565	#NUM!	PLCB2
Relaxin Signaling	0	0.00709	#NUM!	NPR3
Thrombin Signaling	0	0.00476	#NUM!	PLCB2
Cardiac Hypertrophy Signaling	0	0.00433	#NUM!	PLCB2
ICOS-ICOSL Signaling in T Helper Cells	0	0.00862	#NUM!	CD3D
Corticotropin Releasing Hormone Signaling	0	0.00769	#NUM!	NPR3
HGF Signaling	0	0.00781	#NUM!	ITGB3
GNRH Signaling	0	0.00585	#NUM!	PLCB2
Type I Diabetes Mellitus Signaling	0	0.00855	#NUM!	CD3D
Production of Nitric Oxide and Reactive Oxygen Species in Macrophages	0	0.00556	#NUM!	ARG2
p70S6K Signaling	0	0.00694	#NUM!	PLCB2
Systemic Lupus Erythematosus Signaling	0	0.00532	#NUM!	CD3D
ILK Signaling	0	0.00543	#NUM!	ITGB3
AMPK Signaling	0	0.00467	#NUM!	CHRNG
RAC Signaling	0	0.00741	#NUM!	ITGB3
RHOA Signaling	0	0.00847	#NUM!	SEPTIN1
Protein Kinase A Signaling	0	0.00279	#NUM!	PLCB2
Regulation of eIF4 and p70S6K Signaling	0	0.00498	#NUM!	ITGB3
Role of NFAT in Cardiac Hypertrophy	0	0.00488	#NUM!	PLCB2
PKCθ Signaling in T Lymphocytes	0	0.00637	#NUM!	CD3D
PI3K Signaling in B Lymphocytes	0	0.00658	#NUM!	PLCB2
Signaling by Rho Family GTPases	0	0.00806	#NUM!	ITGB3,SEPTIN1
RHOGDI Signaling	0	0.0051	#NUM!	ITGB3
Sertoli Cell-Sertoli Cell Junction Signaling	0	0.00452	#NUM!	SPTB
Gap Junction Signaling	0	0.00683	#NUM!	NPR3,PLCB2
Netrin Signaling	0	0.00641	#NUM!	VTI1A
Gαi Signaling	0	0.00833	#NUM!	NPR3
Agranulocyte Adhesion and Diapedesis	0	0.00592	#NUM!	MMP25
Granulocyte Adhesion and Diapedesis	0	0.00649	#NUM!	MMP25
STAT3 Pathway	0	0.00741	#NUM!	FLT4
Parkinson's Signaling Pathway	0	0.00746	#NUM!	GRIN1,SLC1A2
Estrogen Receptor Signaling	0	0.00796	#NUM!	ARG2,MMP25,PLCB2
ERK/MAPK Signaling	0	0.0049	#NUM!	ITGB3
SAPK/JNK Signaling	0	0.0087	#NUM!	CD3D
PI3K/AKT Signaling	0	0.00526	#NUM!	ITGB3
Cardiac β-adrenergic Signaling	0	0.00676	#NUM!	ATP2A1
Protein Ubiquitination Pathway	0	0.00763	#NUM!	HSPA1A,HSPA1B
Xenobiotic Metabolism Signaling	0	0.00778	#NUM!	CYP2C9,GSTA5
Serotonin Receptor Signaling	0	0.0073	#NUM!	HCK,ITGB3,PLCB2
Integrin to Cytoskeleton Signaling Pathway	0	0.00495	#NUM!	ITGB3
T Cell Receptor Signaling	0	0.00518	#NUM!	CD3D
Th1 and Th2 Activation Pathway	0	0.00658	#NUM!	CD3D
Th2 Pathway	0	0.00826	#NUM!	CD3D
Osteoarthritis Pathway	0	0.00493	#NUM!	ITGB3
GP6 Signaling Pathway	0	0.00855	#NUM!	ITGB3
Sirtuin Signaling Pathway	0	0.00358	#NUM!	ARG2
Apelin Endothelial Signaling Pathway	0	0.00758	#NUM!	PLCB2
T Cell Exhaustion Signaling Pathway	0	0.00617	#NUM!	CD3D
Systemic Lupus Erythematosus in T Cell Signaling Pathway	0	0.00476	#NUM!	CD3D
Systemic Lupus Erythematosus in B Cell Signaling Pathway	0	0.00394	#NUM!	HCK
Senescence Pathway	0	0.0036	#NUM!	PHF1
Xenobiotic Metabolism General Signaling Pathway	0	0.00758	#NUM!	GSTA5

## Sheet: PaEV PEx vs MEM wETI, Donor 1
© 2000-2025 QIAGEN. All rights reserved.
Ingenuity Canonical Pathways	-log(p-value)	Ratio	z-score	Molecules
Keratinization	2.87	0.0758	-2.236	KRT13,KRT14,KRT5,KRT6A,TGM1
Neutrophil Extracellular Trap Signaling Pathway	0	0.0115	-2	COL4A3,COL4A4,ITGAM,NCF1
RAF/MAP kinase cascade	1.04	0.024	-1.633	AREG,FGF2,FLT3,IL2RG,PSMB9,VWF
RAR Activation	0.527	0.0165	-1.342	ADH7,CRABP2,CSNK2B,MMP1,PAX6,ZBTB16
Class I MHC mediated antigen processing and presentation	0.315	0.0136	-1.342	HLA-F,NCF1,PSMB9,TAP2,ZBTB16
Sheddase Signaling Pathway	4.27	0.0588	-1.265	AREG,CCR6,COL4A3,COL4A4,KDR,mir-181 (includes others),MMP1,MMP10,VWF,ZBTB16
Glycation Signaling Pathway	1.82	0.0338	-1.134	COL4A3,COL4A4,ICAM2,MAPK4,NCF1,PGF,VEGFD
Arachidonate metabolism	2.83	0.1	-1	ALOX12,ALOX15,ALOX15B,CYP4B1
Cell surface interactions at the vascular wall	1.07	0.0301	-1	ANGPT2,ITGAM,MMP1,VPREB3
Ion channel transport	0.886	0.0256	-1	ANO2,CLCA2,CLCA4,SLC9C1
Colorectal Cancer Metastasis Signaling	0.721	0.0204	-1	MMP1,MMP10,PGF,PTGER3,VEGFD
G alpha (i) signalling events	0.696	0.0215	-1	ACKR3,CCR6,GABBR1,PTGER3
CLEAR Signaling Pathway	0.358	0.0147	-1	FGF2,KDR,MAPK4,NTRK2
Interleukin-4 and Interleukin-13 signaling	2.7	0.0571	-0.816	ALOX15,FGF2,IL2RG,IRF4,ITGAM,MMP1
Cellular Effects of Sildenafil (Viagra)	1.49	0.0227	-0.577	ACKR3,ADRA1B,CCR6,GABBR1,GPR158,GUCY1A2,KCNN4,MAPK4,PGF,PTGER3,TACR1,VEGFD
S100 Family Signaling Pathway	2.04	0.0246	-0.535	ACKR3,ADRA1B,AREG,CCR6,GABBR1,GPR158,MAPK4,MMP1,MMP10,NCF1,NTRK2,PGF,PTGER3,TACR1,VEGFD
Pulmonary Healing Signaling Pathway	2.14	0.0389	-0.447	ACKR3,CTRC,KDR,MMP1,MMP10,PGF,VEGFD
PIP3 activates AKT signaling	1.48	0.035	-0.447	AREG,CD19,FGF2,FLT3,NTRK2
IL-8 Signaling	1.45	0.0308	-0.447	ANGPT2,ITGAM,KDR,NCF1,PGF,VEGFD
Glutaminergic Receptor Signaling Pathway (Enhanced)	0.907	0.0221	-0.447	GABBR1,GABRR2,KCNK2,SCN9A,SLC38A5,VTI1A
Zn Homeostasis Signaling Pathway	1.34	0.0216	-0.302	ACKR3,ADRA1B,ALOX12,CCR6,GABBR1,GPR158,MMP1,MMP10,NCF1,PTGER3,SLC9A3,TACR1
Integrin cell surface interactions	3.29	0.0741	0	COL4A3,COL4A4,ICAM2,ITGAM,KDR,VWF
Collagen degradation	2.26	0.0702	0	COL4A3,COL4A4,MMP1,MMP10
Tumor Microenvironment Pathway	1.79	0.0368	0	FGF2,HLA-F,MMP1,MMP10,PGF,VEGFD
Lung Ionic Balance Signaling Pathway	1.64	0.0258	0	ACKR3,ADRA1B,CCR6,CLCA2,CLCA4,GABBR1,GPR158,KCNN4,PTGER3,TACR1
Membrane Repair Signaling Pathway	1.51	0.0421	0	DYSF,SYT8,UPK1B,VTI1A
Eicosanoid Signaling	1.38	0.0272	0	ALOX12,ALOX15,ALOX15B,PGF,PTGER3,SLCO2A1,VEGFD
Signaling by VEGF	1.36	0.0377	0	KDR,NCF1,PGF,VEGFD
Warburg Effect Signaling Pathway	1.2	0.0333	0	CPT1C,FGF2,PGF,VEGFD
Cerebral Malformation Signaling Pathway	1.14	0.0317	0	ANGPT2,KDR,PGF,VEGFD
Immunoregulatory interactions between a Lymphoid and a non-Lymphoid cell	1.07	0.0299	0	CD19,CD34,HLA-F,ICAM2
BBSome Signaling Pathway	0.991	0.0211	0	ACKR3,ADRA1B,CCR6,GABBR1,GPR158,NTRK2,PTGER3,TACR1
Epithelial Membrane Protein Signaling Pathway	0.844	0.0247	0	ITGAM,KDR,NTRK2,TFF3
Transcriptional regulation by RUNX1	0.748	0.0226	0	CSNK2B,H3C4,PSMB9,SERPINB13
Production of Nitric Oxide and Reactive Oxygen Species in Macrophages	0.73	0.0222	0	HOXA10,MAP3K15,NCF1,ORM2
Neutrophil degranulation	0.292	0.013	0	CFP,CSNK2B,ITGAM,ORM2,PTX3,RAB9B
Molecular Mechanisms of Cancer	1.18	0.0194	0.277	ACKR3,ADRA1B,ARHGEF1,CCR6,FGF2,GABBR1,GPR158,IL2RG,IL31RA,ITGAM,MMP1,MMP10,PTGER3,TACR1
Phagosome Formation	0.587	0.0161	0.333	ACKR3,ADRA1B,CCR6,GABBR1,GPR158,ITGAM,MAPK4,PTGER3,TACR1
ROBO SLIT Signaling Pathway	3.21	0.0603	0.378	CNTNAP2,KDR,NRXN1,PAX6,PGF,SLIT3,VEGFD
HIF1α Signaling	2.55	0.0417	0.378	ADRA1B,FGF2,KDR,MMP1,MMP10,NCF1,PGF,VEGFD
IL-4 Signaling	1.69	0.0349	0.447	ALOX15,ALOX15B,COL4A3,COL4A4,IL2RG,IRF4
STAT3 Pathway	1.57	0.037	0.447	FGF2,IL2RG,IL31RA,KDR,NTRK2
Pulmonary Fibrosis Idiopathic Signaling Pathway	0.781	0.0202	0.447	AREG,COL4A3,COL4A4,FGF2,MMP1,MMP10
Class A/1 (Rhodopsin-like receptors)	0.761	0.0211	0.447	ACKR3,ADRA1B,CCR6,PTGER3,TACR1
Hepatic Fibrosis Signaling Pathway	0.717	0.0185	0.447	FGF2,ITGAM,KDR,MMP1,NCF1,PGF,VEGFD
RHO GTPase cycle	0	0.0113	0.447	AKAP12,ARHGEF1,DOCK10,NCF1,SLITRK5
Serotonin Receptor Signaling	0	0.0122	0.447	ADRA1B,KCNN4,SLC9A3,TGM1,VWF
FAK Signaling	1.46	0.0225	0.577	ACKR3,ADRA1B,CCR6,GABBR1,GPR158,IL2RG,IL31RA,ITGAM,KDR,MAPK4,PTGER3,TACR1
NF1 RAS Signaling Pathway	1.43	0.0239	0.632	ACKR3,ADRA1B,CCR6,FGF2,GABBR1,GPR158,KDR,NTRK2,PTGER3,TACR1
CREB Signaling in Neurons	1.11	0.0208	0.632	ACKR3,ADRA1B,CCR6,FGF2,GABBR1,GPR158,KDR,NTRK2,PTGER3,TACR1
Potassium Channels	3.35	0.0759	0.816	GABBR1,KCNAB1,KCNG1,KCNJ12,KCNK2,KCNN4
Wound Healing Signaling Pathway	2.33	0.0383	0.816	COL4A3,COL4A4,FGF2,KRT6A,MMP1,MMP10,PGF,VEGFD
Neurovascular Coupling Signaling Pathway	1.57	0.0328	0.816	GABBR1,GABRR2,GUCY1A2,KCNJ12,KCNN4,SLCO2A1
Breast Cancer Regulation by Stathmin1	1.46	0.0232	0.905	ACKR3,ADRA1B,ARHGEF1,CCR6,FGF2,GABBR1,GPR158,PGF,PTGER3,TACR1,VEGFD
Post-translational modification: synthesis of GPI-anchored proteins	1.79	0.0513	1	ART3,MDGA2,NRN1,PSCA
Nitric Oxide Signaling in the Cardiovascular System	1.42	0.0392	1	GUCY1A2,KDR,PGF,VEGFD
GABAergic Receptor Signaling Pathway (Enhanced)	1.35	0.0374	1	CNTNAP2,GABBR1,GABRR2,NRXN1
eNOS Signaling	1.1	0.0308	1	GUCY1A2,KDR,PGF,VEGFD
Gustation Pathway	1.01	0.0286	1	GABRR2,KCNJ12,KCNN4,SCN9A
Hematoma Resolution Signaling Pathway	0.832	0.0223	1	C1QTNF9,ITGAM,MMP1,MMP10,PTGER3
ID1 Signaling Pathway	0.713	0.0219	1	AMHR2,FGF2,PGF,VEGFD
G-Protein Coupled Receptor Signaling	0.544	0.0157	1	ACKR3,ADRA1B,CCR6,GABBR1,GPR158,KCNN4,MAP3K15,PTGER3,TACR1
IL-12 Signaling and Production in Macrophages	1.44	0.0305	1.342	ALOX12,ALOX15,EBI3,ITGAM,ORM2,PRLR
Cardiac Hypertrophy Signaling (Enhanced)	0.261	0.0126	1.342	ADRA1B,FGF2,IL2RG,IL31RA,ITGAM,MAP3K15
Pathogen Induced Cytokine Storm Signaling Pathway	0.809	0.0206	1.633	CCR6,COL4A3,COL4A4,MAPK4,PGF,VEGFD
Cardiac conduction	1.36	0.0377	2	CORIN,KCNJ12,KCNK2,SCN9A
Extracellular matrix organization	2.18	0.0526	2.236	ADAM19,COL4A3,COL4A4,FGF2,NRXN1
Formation of the anterior neural plate	2.51	0.286	#NUM!	PAX6,ZEB2
Oleate Biosynthesis II (Animals)	2.39	0.25	#NUM!	FADS2,SCD
Hepatic Fibrosis / Hepatic Stellate Cell Activation	2.27	0.0412	#NUM!	COL4A3,COL4A4,FGF2,KDR,MMP1,PGF,VEGFD
Antigen Presentation Pathway	2.03	0.0857	#NUM!	HLA-F,PSMB9,TAP2
Bladder Cancer Signaling	2	0.0476	#NUM!	FGF2,MMP1,MMP10,PGF,VEGFD
Nicotine Degradation III	1.91	0.0769	#NUM!	ADH7,CYP4B1,UGT1A10
Atherosclerosis Signaling	1.9	0.045	#NUM!	ALOX12,ALOX15,ALOX15B,MMP1,ORM2
Granulocyte Adhesion and Diapedesis	1.9	0.039	#NUM!	ACKR3,CCR6,ICAM2,ITGAM,MMP1,MMP10
Olfactory Signaling Pathway	1.84	0.133	#NUM!	ANO2,OR51B5
GABA receptor activation	1.79	0.0698	#NUM!	GABBR1,GABRR2,KCNJ12
Primary Immunodeficiency Signaling	1.74	0.0667	#NUM!	CD19,IL2RG,TAP2
Nicotine Degradation II	1.74	0.0667	#NUM!	ADH7,CYP4B1,UGT1A10
Agranulocyte Adhesion and Diapedesis	1.72	0.0355	#NUM!	ACKR3,CCR6,CD34,ICAM2,MMP1,MMP10
Role of JAK2 in Hormone-like Cytokine Signaling	1.66	0.0625	#NUM!	PGF,PRLR,VEGFD
Axonal Guidance Signaling	1.62	0.0247	#NUM!	ADAM19,ITGAM,KCNJ12,LRRC4C,MMP1,MMP10,NTRK2,PGF,SEMA3D,SLIT3,VEGFD
Proline catabolism	1.61	0.5	#NUM!	PRODH
Proline Degradation	1.61	0.5	#NUM!	PRODH
Assembly of collagen fibrils and other multimeric structures	1.51	0.0545	#NUM!	COL4A3,COL4A4,LOXL3
1,25-dihydroxyvitamin D3 Biosynthesis	1.43	0.333	#NUM!	CYP27B1
Osteoarthritis Pathway	1.38	0.0296	#NUM!	FGF2,ITGAM,MMP1,MMP10,PGF,VEGFD
Activation of Matrix Metalloproteinases	1.33	0.0714	#NUM!	MMP1,MMP10
Regulation of CDH11 Expression and Function	1.33	0.0714	#NUM!	ADAM19,ZEB2
Transmission across Electrical Synapses	1.31	0.25	#NUM!	GJC1
Lipid particle organization	1.31	0.25	#NUM!	FITM1
Thioredoxin Signaling Pathway	1.29	0.0448	#NUM!	PGF,RRM2,VEGFD
Role of JAK family kinases in IL-6-type Cytokine Signaling	1.28	0.0441	#NUM!	MMP1,PGF,VEGFD
Pancreatic Secretion Signaling Pathway	1.27	0.0278	#NUM!	ARHGEF1,CLCA2,CLCA4,KCNN4,SLC9A3,VTI1A
Inhibition of Angiogenesis by TSP1	1.22	0.0625	#NUM!	GUCY1A2,KDR
Phosphorylation and nuclear translocation of BMAL1 (ARNTL) and CLOCK	1.22	0.2	#NUM!	CSNK2B
Inhibition of Matrix Metalloproteases	1.18	0.0588	#NUM!	MMP1,MMP10
Role of Chondrocytes in Rheumatoid Arthritis Signaling Pathway	1.16	0.0323	#NUM!	MMP1,MMP10,PGF,VEGFD
Interleukin-7 signaling	1.15	0.0571	#NUM!	H3C4,IL2RG
Biosynthesis of Lipoxins (LX)	1.14	0.167	#NUM!	ALOX12
Formation of intermediate mesoderm	1.14	0.167	#NUM!	FGF2
Formation of the posterior neural plate	1.14	0.167	#NUM!	ZEB2
Tryptophan Degradation to 2-amino-3-carboxymuconate Semialdehyde	1.14	0.167	#NUM!	HAAO
Collagen chain trimerization	1.11	0.0541	#NUM!	COL4A3,COL4A4
VEGF Family Ligand-Receptor Interactions	1.1	0.037	#NUM!	KDR,PGF,VEGFD
Xenobiotic Metabolism General Signaling Pathway	1.08	0.0303	#NUM!	GSTM3,MAP3K15,SLC9C1,UGT1A10
Interleukin-9 signaling	1.08	0.143	#NUM!	IL2RG
STAT5 Activation	1.08	0.143	#NUM!	FLT3
Neuroprotective Role of THOP1 in Alzheimer's Disease	1.06	0.0357	#NUM!	HLA-F,PRSS53,TMPRSS11E
PI3K Cascade	1.05	0.05	#NUM!	FGF2,FLT3
Clathrin-mediated Endocytosis Signaling	1.04	0.026	#NUM!	CSNK2B,FGF2,ORM2,PGF,VEGFD
Smooth Muscle Contraction	1.04	0.0488	#NUM!	DYSF,GUCY1A2
Airway Pathology in Chronic Obstructive Pulmonary Disease	1.03	0.0345	#NUM!	FGF2,MMP1,ORM2
Platelet Aggregation (Plug Formation)	1.02	0.125	#NUM!	VWF
Citrulline Biosynthesis	1.02	0.125	#NUM!	PRODH
HEY1 Signaling Pathway	1	0.0284	#NUM!	MMP1,MMP10,PGF,VEGFD
Melatonin Degradation I	1	0.0465	#NUM!	CYP4B1,UGT1A10
Transport of inorganic cations/anions and amino acids/oligopeptides	0.993	0.0333	#NUM!	SLC38A5,SLC6A15,SLC9A3
MAPK6/MAPK4 signaling	0.982	0.033	#NUM!	MAPK4,MMP10,PSMB9
POU5F1 (OCT4), SOX2, NANOG activate genes related to proliferation	0.973	0.111	#NUM!	FGF2
GP1b-IX-V activation signalling	0.973	0.111	#NUM!	VWF
RHOBTB3 ATPase cycle	0.973	0.111	#NUM!	RAB9B
Phase I - Functionalization of compounds	0.971	0.0326	#NUM!	ADH7,CYP27B1,CYP4B1
Neuropathic Pain Signaling in Dorsal Horn Neurons	0.971	0.0326	#NUM!	KCNN4,NTRK2,TACR1
PTEN Signaling	0.963	0.0274	#NUM!	CSNK2B,ITGAM,KDR,NTRK2
VEGF Signaling	0.94	0.0316	#NUM!	KDR,PGF,VEGFD
Defensins	0.93	0.1	#NUM!	CCR6
Serotonin Degradation	0.922	0.0417	#NUM!	ADH7,UGT1A10
Superpathway of Melatonin Degradation	0.922	0.0417	#NUM!	CYP4B1,UGT1A10
PD-1, PD-L1 cancer immunotherapy pathway	0.921	0.0309	#NUM!	CSNK2B,HLA-F,IL2RG
Vitamin D (calciferol) metabolism	0.891	0.0909	#NUM!	CYP27B1
Processing and activation of SUMO	0.891	0.0909	#NUM!	SUMO4
NFE2L2 regulating tumorigenic genes	0.891	0.0909	#NUM!	AREG
NAD biosynthesis II (from tryptophan)	0.891	0.0909	#NUM!	HAAO
Cargo recognition for clathrin-mediated endocytosis	0.873	0.0294	#NUM!	AREG,SYT8,TACR1
Prolactin receptor signaling	0.856	0.0833	#NUM!	PRLR
Formation of the nephric duct	0.856	0.0833	#NUM!	FGF2
O-linked glycosylation	0.855	0.0288	#NUM!	B3GNT6,CFP,MUC21
Somitogenesis	0.852	0.0377	#NUM!	HES7,PSMB9
GABA Receptor Signaling	0.846	0.0286	#NUM!	GABBR1,GABRR2,KCNN4
Complement cascade	0.839	0.037	#NUM!	CD19,CFP
Cytosolic iron-sulfur cluster assembly	0.824	0.0769	#NUM!	BRIP1
Platelet Adhesion to exposed collagen	0.824	0.0769	#NUM!	VWF
Chondroitin Sulfate Degradation (Metazoa)	0.824	0.0769	#NUM!	HYAL1
Signaling by PDGF	0.814	0.0357	#NUM!	COL4A3,COL4A4
L1CAM interactions	0.812	0.0275	#NUM!	ANK1,CSNK2B,SCN9A
NCAM signaling for neurite out-growth	0.802	0.0351	#NUM!	COL4A3,COL4A4
Receptor-type tyrosine-protein phosphatases	0.794	0.0714	#NUM!	SLITRK5
Incretin synthesis, secretion, and inactivation	0.794	0.0714	#NUM!	PAX6
Tryptophan catabolism	0.794	0.0714	#NUM!	HAAO
Interleukin-15 signaling	0.794	0.0714	#NUM!	IL2RG
Superpathway of Citrulline Metabolism	0.794	0.0714	#NUM!	PRODH
Dermatan Sulfate Degradation (Metazoa)	0.794	0.0714	#NUM!	HYAL1
Polyamine Regulation in Colon Cancer	0.79	0.0345	#NUM!	ALOX15,CSNK2B
SNARE Signaling Pathway	0.78	0.0265	#NUM!	RAB9B,SYT8,VTI1A
TR/RXR Activation	0.78	0.0265	#NUM!	mir-181 (includes others),PGF,VEGFD
IL-15 Production	0.78	0.0265	#NUM!	KDR,NTRK2,ROR1
Collagen biosynthesis and modifying enzymes	0.767	0.0333	#NUM!	COL4A3,COL4A4
IL-2 Signaling	0.767	0.0333	#NUM!	CSNK2B,IL2RG
Phosphorylation and nuclear translocation of the CRY:PER:kinase complex	0.767	0.0667	#NUM!	CSNK2B
Proteasomal PSMD10 Signaling Pathway	0.749	0.0256	#NUM!	FGF2,PGF,VEGFD
Ferroptosis Signaling Pathway	0.749	0.0256	#NUM!	ALOX12,ALOX15,ALOX15B
Leukocyte Extravasation Signaling	0.748	0.0226	#NUM!	ITGAM,MMP1,MMP10,NCF1
Synthesis, secretion, and deacylation of Ghrelin	0.741	0.0625	#NUM!	UCN
White Adipose Tissue Browning Pathway	0.741	0.0254	#NUM!	ANGPT2,GUCY1A2,KDR
Class C/3 (Metabotropic glutamate/pheromone receptors)	0.718	0.0588	#NUM!	GABBR1
Interferon alpha/beta signaling	0.713	0.0308	#NUM!	HLA-F,IRF4
XIST Epigenetic Regulation Signaling Pathway	0.712	0.0246	#NUM!	ROR1,SCN9A,ZEB2
Regulation of the Epithelial Mesenchymal Transition by Growth Factors Pathway	0.707	0.0217	#NUM!	DOCK10,FGF2,MMP1,ZEB2
Response to elevated platelet cytosolic Ca2+	0.705	0.0244	#NUM!	ORM2,VEGFD,VWF
γ-linolenate Biosynthesis II (Animals)	0.695	0.0556	#NUM!	FADS2
Mitochondrial L-carnitine Shuttle Pathway	0.695	0.0556	#NUM!	CPT1C
Clathrin-mediated endocytosis	0.691	0.024	#NUM!	AREG,SYT8,TACR1
Transport of bile salts and organic acids, metal ions and amine compounds	0.675	0.029	#NUM!	SLC44A4,SLC6A15
Interleukin-12 family signaling	0.674	0.0526	#NUM!	EBI3
VDR/RXR Activation	0.665	0.0286	#NUM!	CYP27B1,HOXA10
Growth hormone receptor signaling	0.655	0.05	#NUM!	PRLR
Degradation of the extracellular matrix	0.647	0.0278	#NUM!	MMP1,MMP10
Caveolar-mediated Endocytosis Signaling	0.647	0.0278	#NUM!	HLA-F,ITGAM
Th17 Activation Pathway	0.647	0.0278	#NUM!	CCR6,IRF4
Hereditary Breast Cancer Signaling	0.633	0.0224	#NUM!	FGF2,PGF,VEGFD
Xenobiotic Metabolism AHR Signaling Pathway	0.63	0.027	#NUM!	GSTM3,UGT1A10
Role of Osteoblasts in Rheumatoid Arthritis Signaling Pathway	0.628	0.0201	#NUM!	MMP1,MMP10,PGF,VEGFD
cAMP-mediated signaling	0.628	0.0201	#NUM!	AKAP12,AKAP17A,GABBR1,PTGER3
RAC Signaling	0.627	0.0222	#NUM!	ANK1,ITGAM,NCF1
Neuroinflammation Signaling Pathway	0.626	0.0188	#NUM!	GABBR1,GABRR2,HLA-F,MAPK4,NCF1
Role of Osteoclasts in Rheumatoid Arthritis Signaling Pathway	0.622	0.0187	#NUM!	ADAM19,COL4A3,COL4A4,MMP1,MMP10
G alpha (12/13) signalling events	0.622	0.0267	#NUM!	ADRA1B,ARHGEF1
Glucocorticoid Receptor Signaling	0.621	0.0168	#NUM!	HLA-F,IL2RG,IL31RA,KRT13,KRT14,KRT5,KRT6A,MMP1
Interleukin-6 family signaling	0.619	0.0455	#NUM!	IL31RA
Bupropion Degradation	0.619	0.0455	#NUM!	CYP4B1
Thyroid Hormone Metabolism II (via Conjugation and/or Degradation)	0.619	0.0455	#NUM!	UGT1A10
Tryptophan Degradation III (Eukaryotic)	0.619	0.0455	#NUM!	HAAO
Glycolysis I	0.619	0.0455	#NUM!	ENO3
Gluconeogenesis I	0.619	0.0455	#NUM!	ENO3
Apelin Cardiac Fibroblast Signaling Pathway	0.619	0.0455	#NUM!	ANGPT2
C-type lectin receptors (CLRs)	0.615	0.0219	#NUM!	ICAM2,MUC21,PSMB9
Crosstalk between Dendritic Cells and Natural Killer Cells	0.613	0.0263	#NUM!	HLA-F,IL2RG
BEX2 Signaling Pathway	0.613	0.0263	#NUM!	PGF,VEGFD
Preeclampsia Signaling Pathway	0.609	0.0217	#NUM!	KDR,PGF,VEGFD
Apelin Adipocyte Signaling Pathway	0.605	0.026	#NUM!	MAPK4,NCF1
RHO GTPases Activate NADPH Oxidases	0.602	0.0435	#NUM!	NCF1
Sensory perception of taste	0.602	0.0435	#NUM!	SCN9A
ABRA Signaling Pathway	0.597	0.0256	#NUM!	PGF,VEGFD
ID3 Signaling Pathway	0.586	0.0211	#NUM!	AMHR2,KDR,NCF1
Signaling by NTRK2 (TRKB)	0.586	0.0417	#NUM!	NTRK2
Glutathione-mediated Detoxification	0.586	0.0417	#NUM!	GSTM3
Tuberculosis Latent Signaling Pathway	0.574	0.0247	#NUM!	PGF,VEGFD
Paracetamol ADME	0.571	0.04	#NUM!	UGT1A10
Synaptogenesis Signaling Pathway	0.559	0.0177	#NUM!	CNTNAP2,NRXN1,NTRK2,SYT8,VTI1A
Cell junction organization	0.552	0.0238	#NUM!	KRT14,KRT5
Microautophagy Signaling Pathway	0.549	0.0201	#NUM!	COL4A3,COL4A4,PSMB9
Metabolism of steroid hormones	0.542	0.037	#NUM!	HSD17B14
Syndecan interactions	0.542	0.037	#NUM!	FGF2
Integrin signaling	0.542	0.037	#NUM!	VWF
Mitochondrial Division Signaling Pathway	0.538	0.0199	#NUM!	ADRA1B,PGF,VEGFD
Phagosome Maturation	0.538	0.0199	#NUM!	HLA-F,NCF1,VTI1A
Phase II - Conjugation of compounds	0.538	0.0233	#NUM!	GSTM3,UGT1A10
Factors involved in megakaryocyte development and platelet production	0.538	0.0233	#NUM!	DOCK10,H3C4
IL-33 Signaling Pathway	0.533	0.0197	#NUM!	AREG,CTRC,ICAM2
Signaling by BMP	0.529	0.0357	#NUM!	AMHR2
Interconversion of nucleotide di- and triphosphates	0.529	0.0357	#NUM!	RRM2
TNFs bind their physiological receptors	0.529	0.0357	#NUM!	EDAR
Retinoate Biosynthesis I	0.529	0.0357	#NUM!	ADH7
Ethanol Degradation II	0.529	0.0357	#NUM!	ADH7
IL-13 Signaling Pathway	0.518	0.0225	#NUM!	ALOX15,ALOX15B
Egg-Sperm Fusion Signaling Pathway	0.518	0.0225	#NUM!	SYT8,VTI1A
Tryptophan Degradation X (Mammalian, via Tryptamine)	0.517	0.0345	#NUM!	KCNAB1
Noradrenaline and Adrenaline Degradation	0.517	0.0345	#NUM!	ADH7
WNT/β-catenin Signaling	0.514	0.0192	#NUM!	CSNK2B,SOX11,SOX5
Docosahexaenoic Acid (DHA) Signaling	0.513	0.0178	#NUM!	ALOX15,FGF2,NTRK2,SYT8
Regulation of TP53 Activity through Phosphorylation	0.511	0.0222	#NUM!	BRIP1,CSNK2B
Chaperone Mediated Autophagy Signaling Pathway	0.506	0.0176	#NUM!	FLT3,MMP1,MMP10,PSMB9
Oxytocin in Spinal Neurons Signaling Pathway	0.504	0.0333	#NUM!	GUCY1A2
Formation of Fibrin Clot (Clotting Cascade)	0.504	0.0333	#NUM!	VWF
Signaling by ALK	0.504	0.0333	#NUM!	IL2RG
Coagulation System	0.504	0.0333	#NUM!	VWF
Sperm Motility	0.502	0.0175	#NUM!	GUCY1A2,KDR,NTRK2,ROR1
Interferon gamma signaling	0.499	0.0217	#NUM!	HLA-F,IRF4
Toll-like Receptor Cascades	0.493	0.0323	#NUM!	ITGAM
Signaling by CSF1 (M-CSF) in myeloid cells	0.493	0.0323	#NUM!	GAB3
Apelin Cardiomyocyte Signaling Pathway	0.492	0.0215	#NUM!	MAPK4,SLC9A3
DYRK1A Signaling Pathway	0.49	0.0186	#NUM!	MAPK4,PGF,VEGFD
T Cell Exhaustion Signaling Pathway	0.486	0.0185	#NUM!	HLA-F,IRF4,KDR
Regulation of beta-cell development	0.481	0.0312	#NUM!	PAX6
Complement System	0.481	0.0312	#NUM!	ITGAM
Macrophage Alternative Activation Signaling Pathway	0.481	0.0184	#NUM!	ALOX15,IL2RG,IRF4
Amyotrophic Lateral Sclerosis Signaling	0.474	0.0208	#NUM!	PGF,VEGFD
Detoxification of Reactive Oxygen Species	0.471	0.0303	#NUM!	NCF1
Cargo concentration in the ER	0.471	0.0303	#NUM!	AREG
IL-9 Signaling	0.471	0.0303	#NUM!	IL2RG
Acetone Degradation I (to Methylglyoxal)	0.471	0.0303	#NUM!	CYP4B1
Transcriptional Regulation by E2F6	0.46	0.0294	#NUM!	RRM2
CDK5 Signaling	0.452	0.02	#NUM!	MAPK4,NTRK2
Fatty acyl-CoA biosynthesis	0.45	0.0286	#NUM!	SCD
Phototransduction Pathway	0.45	0.0286	#NUM!	GUCY1A2
Acute Phase Response Signaling	0.447	0.0175	#NUM!	CRABP2,ORM2,VWF
Estrogen Biosynthesis	0.44	0.0278	#NUM!	CYP4B1
Notch Signaling	0.44	0.0278	#NUM!	HES7
Signaling by Retinoic Acid	0.431	0.027	#NUM!	CRABP2
Pre-NOTCH Expression and Processing	0.43	0.0192	#NUM!	H3C4,mir-181 (includes others)
Activation of anterior HOX genes in hindbrain during early embryogenesis	0.425	0.019	#NUM!	H3C4,PAX6
Transport of vitamins, nucleosides, and related molecules	0.422	0.0263	#NUM!	SLCO2A1
Signaling by FGFR4	0.422	0.0263	#NUM!	FGF2
NGF-stimulated transcription	0.422	0.0263	#NUM!	ARC
FLT3 Signaling	0.422	0.0263	#NUM!	FLT3
tRNA Charging	0.422	0.0263	#NUM!	VARS2
SPINK1 Pancreatic Cancer Pathway	0.422	0.0263	#NUM!	CTRC
NF-κB Signaling	0.415	0.0168	#NUM!	CSNK2B,KDR,NTRK2
Gap junction trafficking and regulation	0.413	0.0256	#NUM!	GJC1
Netrin-1 signaling	0.413	0.0256	#NUM!	SLIT3
Signaling by FGFR3	0.413	0.0256	#NUM!	FGF2
Retinoid metabolism and transport	0.413	0.0256	#NUM!	GPC6
Mitophagy	0.405	0.025	#NUM!	CSNK2B
Multiple Sclerosis Signaling Pathway	0.4	0.0164	#NUM!	CYP27B1,HLA-F,IRF4
ILK Signaling	0.397	0.0163	#NUM!	PGF,TGFB1I1,VEGFD
Adrenomedullin signaling pathway	0.397	0.0163	#NUM!	GUCY1A2,KCNN4,MAPK4
Cytotoxic T Lymphocyte-mediated Apoptosis of Target Cells	0.396	0.0244	#NUM!	HLA-F
Oncostatin M Signaling	0.396	0.0244	#NUM!	MMP1
Neuregulin Signaling	0.395	0.018	#NUM!	AREG,ITGAM
Ephrin Receptor Signaling	0.389	0.0161	#NUM!	ITGAM,PGF,VEGFD
Activation of gene expression by SREBF (SREBP)	0.388	0.0238	#NUM!	SCD
Retinoic acid Mediated Apoptosis Signaling	0.388	0.0238	#NUM!	CRABP2
Autism Signaling Pathway	0.386	0.0153	#NUM!	CNTNAP2,HLA-F,NRXN1,NTRK2
Histone Modification Signaling Pathway	0.381	0.0152	#NUM!	CSNK2B,PGF,SMN1,VEGFD
Elastic fibre formation	0.381	0.0233	#NUM!	LOXL3
Interleukin-2 family signaling	0.381	0.0233	#NUM!	IL2RG
PI3K/AKT Signaling	0.375	0.0158	#NUM!	IL2RG,IL31RA,ITGAM
NR1H2 and NR1H3-mediated signaling	0.373	0.0227	#NUM!	SCD
IL-27 Signaling Pathway	0.373	0.0172	#NUM!	EBI3,HLA-F
Glycosaminoglycan metabolism	0.368	0.0171	#NUM!	GPC6,HYAL1
GP6 Signaling Pathway	0.368	0.0171	#NUM!	COL4A3,COL4A4
B Cell Development	0.366	0.0222	#NUM!	CD19
PFKFB4 Signaling Pathway	0.366	0.0222	#NUM!	FGF2
Intra-Golgi and retrograde Golgi-to-ER traffic	0.365	0.0155	#NUM!	KIF26A,RAB9B,VTI1A
Signaling by the B Cell Receptor (BCR)	0.36	0.0168	#NUM!	CD19,PSMB9
Bone Mineralization Signaling Pathway	0.36	0.0168	#NUM!	CYP27B1,FGF2
Signaling by TGFBR3	0.359	0.0217	#NUM!	FGF2
Gαi Signaling	0.356	0.0167	#NUM!	GABBR1,PTGER3
Endocannabinoid Developing Neuron Pathway	0.356	0.0167	#NUM!	MAPK4,PAX6
Glycerophospholipid biosynthesis	0.347	0.0164	#NUM!	CSNK2B,SLC44A4
Centrosomal KIAA0586 Signaling Pathway	0.347	0.0164	#NUM!	FGF2,PSMB9
Epigenetic regulation of gene expression by MLL3 and MLL4 complexes	0.347	0.0164	#NUM!	H3C4,SCD
Role of Tissue Factor in Cancer	0.346	0.0151	#NUM!	KDR,MAPK4,MMP1
Signaling by FGFR1	0.345	0.0208	#NUM!	FGF2
Amyloid Processing	0.345	0.0208	#NUM!	CSNK2B
Pancreatic Adenocarcinoma Signaling	0.343	0.0163	#NUM!	PGF,VEGFD
CSDE1 Signaling Pathway	0.339	0.0204	#NUM!	PIWIL2
Neurexins and neuroligins	0.339	0.0204	#NUM!	NRXN1
MSP-RON Signaling Pathway	0.339	0.0204	#NUM!	ITGAM
Nuclear Cytoskeleton Signaling Pathway	0.334	0.0148	#NUM!	CSNK2B,ITGAM,KIF26A
Cancer Drug Resistance by Drug Efflux	0.332	0.02	#NUM!	mir-181 (includes others)
Gene Silencing by RNA	0.328	0.0157	#NUM!	H3C4,PIWIL2
MSP-RON Signaling in Cancer Cells Pathway	0.328	0.0157	#NUM!	PGF,VEGFD
Proteasome assembly	0.326	0.0196	#NUM!	PSMB9
Graft-versus-Host Disease Signaling	0.326	0.0196	#NUM!	HLA-F
FAT10 Cancer Signaling Pathway	0.326	0.0196	#NUM!	ACKR3
TRIM21 Intracellular Antibody Signaling Pathway	0.324	0.0156	#NUM!	IRF4,PSMB9
HGF Signaling	0.324	0.0156	#NUM!	ITGAM,MAP3K15
Sleep REM Signaling Pathway	0.32	0.0192	#NUM!	ARC
Spliceosomal Cycle	0.32	0.0192	#NUM!	DHX16
Corticotropin Releasing Hormone Signaling	0.317	0.0154	#NUM!	GUCY1A2,UCN
Regulation of Apoptosis	0.314	0.0189	#NUM!	PSMB9
Signaling by EGFR	0.314	0.0189	#NUM!	AREG
Interleukin-3, Interleukin-5 and GM-CSF signaling	0.314	0.0189	#NUM!	IL2RG
DNA methylation	0.314	0.0189	#NUM!	H3C4
Activated PKN1 stimulates transcription of AR regulated genes KLK2 and KLK3	0.314	0.0189	#NUM!	H3C4
Kinesins	0.314	0.0189	#NUM!	KIF26A
G alpha (q) signalling events	0.31	0.0152	#NUM!	ADRA1B,TACR1
Mitotic G1 phase and G1/S transition	0.31	0.0152	#NUM!	PSMB9,RRM2
DNA Replication Pre-Initiation	0.31	0.0152	#NUM!	H3C4,PSMB9
Metabolism of non-coding RNA	0.308	0.0185	#NUM!	SMN1
Expression and translocation of olfactory receptors	0.308	0.0185	#NUM!	OR51B5
FAT10 Signaling Pathway	0.308	0.0185	#NUM!	PSMB9
CGRP in Inflammation and Nociception Signaling Pathway	0.306	0.015	#NUM!	PGF,VEGFD
CD27 Signaling in Lymphocytes	0.303	0.0182	#NUM!	MAP3K15
Role of Hypercytokinemia/hyperchemokinemia in the Pathogenesis of Influenza	0.303	0.0182	#NUM!	AREG
Role of Macrophages, Fibroblasts and Endothelial Cells in Rheumatoid Arthritis	0.303	0.0136	#NUM!	FGF2,MMP1,PGF,VEGFD
TCF dependent signaling in response to WNT	0.302	0.014	#NUM!	CSNK2B,H3C4,PSMB9
AMPK Signaling	0.302	0.014	#NUM!	ADRA1B,CPT1C,RAB9B
SIRT1 negatively regulates rRNA expression	0.297	0.0179	#NUM!	H3C4
Role of IL-17A in Arthritis	0.297	0.0179	#NUM!	MMP1
EGF Signaling	0.297	0.0179	#NUM!	CSNK2B
Neuropeptides in Migraine Signaling Pathway	0.293	0.0146	#NUM!	GUCY1A2,TACR1
Transcriptional Regulatory Network in Embryonic Stem Cells	0.293	0.0146	#NUM!	FGF2,PAX6
Endocannabinoid Cancer Inhibition Pathway	0.293	0.0146	#NUM!	PGF,VEGFD
Semaphorin Neuronal Repulsive Signaling Pathway	0.289	0.0145	#NUM!	GUCY1A2,ITGAM
Chromatin modifications during the maternal to zygotic transition (MZT)	0.287	0.0172	#NUM!	H3C4
OX40 Signaling Pathway	0.287	0.0172	#NUM!	HLA-F
Metabolism of polyamines	0.282	0.0169	#NUM!	PSMB9
Allograft Rejection Signaling	0.282	0.0169	#NUM!	HLA-F
Autoimmune Thyroid Disease Signaling	0.282	0.0169	#NUM!	HLA-F
IL-17 Signaling	0.28	0.0142	#NUM!	PGF,VEGFD
NIK-->noncanonical NF-kB signaling	0.277	0.0167	#NUM!	PSMB9
WNT/Ca2+ Signaling Pathway	0.277	0.0167	#NUM!	ROR1
HOTAIR Regulatory Pathway	0.277	0.0141	#NUM!	MMP1,MMP10
Actin Cytoskeleton Signaling	0.276	0.0134	#NUM!	ARHGEF1,FGF2,ITGAM
Degradation of CRY and PER proteins	0.272	0.0164	#NUM!	PSMB9
Role of JAK1 and JAK3 in γc Cytokine Signaling	0.272	0.0164	#NUM!	IL2RG
PTEN Regulation	0.27	0.0139	#NUM!	CSNK2B,PSMB9
ESR-mediated signaling	0.27	0.0139	#NUM!	H3C4,TFF3
p70S6K Signaling	0.27	0.0139	#NUM!	CD19,IL2RG
Ovarian Cancer Signaling	0.27	0.0139	#NUM!	PGF,VEGFD
PRC2 methylates histones and DNA	0.267	0.0161	#NUM!	H3C4
RAB geranylgeranylation	0.267	0.0161	#NUM!	RAB9B
Stearate Biosynthesis I (Animals)	0.267	0.0161	#NUM!	DHRSX
Cyclophilin Signaling Pathway	0.267	0.0132	#NUM!	HLA-F,NCF1,PRLR
Plasma lipoprotein assembly, remodeling, and clearance	0.263	0.0159	#NUM!	APOBR
Cardiac β-adrenergic Signaling	0.259	0.0135	#NUM!	AKAP12,AKAP17A
NFKBIE Signaling Pathway	0.258	0.0156	#NUM!	DYSF
ERCC6 (CSB) and EHMT2 (G9a) positively regulate rRNA expression	0.258	0.0156	#NUM!	H3C4
Hedgehog ligand biogenesis	0.254	0.0154	#NUM!	PSMB9
KEAP1-NFE2L2 pathway	0.253	0.0133	#NUM!	CSNK2B,PSMB9
Lysosome Positioning Signaling Pathway	0.25	0.0132	#NUM!	KDR,NTRK2
Dopamine-DARPP32 Feedback in cAMP Signaling	0.25	0.0132	#NUM!	GUCY1A2,KCNJ12
Xenobiotic Metabolism PXR Signaling Pathway	0.25	0.0132	#NUM!	GSTM3,UGT1A10
High laminar flow shear stress activates signaling by PIEZO1 and PECAM1:CDH5:KDR in endothelial cells	0.25	0.0152	#NUM!	KDR
Antiproliferative Role of Somatostatin Receptor 2	0.246	0.0149	#NUM!	GUCY1A2
CDC42 Signaling	0.242	0.013	#NUM!	HLA-F,ITGAM
Inhibition of ARE-Mediated mRNA Degradation Pathway	0.242	0.013	#NUM!	MAPK4,PSMB9
TNFR2 non-canonical NF-kB pathway	0.241	0.0147	#NUM!	PSMB9
Regulation of RUNX2 expression and activity	0.237	0.0145	#NUM!	PSMB9
Extra-nuclear estrogen signaling	0.237	0.0145	#NUM!	AREG
IL-7 Signaling Pathway	0.237	0.0145	#NUM!	IL2RG
Class B/2 (Secretin family receptors)	0.234	0.0143	#NUM!	UCN
Signaling by FGFR2	0.234	0.0143	#NUM!	FGF2
Xenobiotic Metabolism CAR Signaling Pathway	0.231	0.0127	#NUM!	GSTM3,UGT1A10
COPII-mediated vesicle transport	0.226	0.0139	#NUM!	AREG
Cellular response to hypoxia	0.222	0.0137	#NUM!	PSMB9
Thyroid Cancer Signaling	0.222	0.0137	#NUM!	NTRK2
Meiotic recombination	0.219	0.0135	#NUM!	H3C4
Neurotrophin/TRK Signaling	0.219	0.0135	#NUM!	NTRK2
Platelet homeostasis	0.215	0.0133	#NUM!	GUCY1A2
Angiopoietin Signaling	0.215	0.0133	#NUM!	ANGPT2
IL-17A Signaling in Fibroblasts	0.215	0.0133	#NUM!	MMP1
T Helper Cell Differentiation	0.208	0.013	#NUM!	IL2RG
Signaling by NTRK1 (TRKA)	0.205	0.0128	#NUM!	NTRK2
SUMOylation of DNA damage response and repair proteins	0.205	0.0128	#NUM!	EID3
Transcriptional regulation of granulopoiesis	0.205	0.0128	#NUM!	H3C4
Role of BRCA1 in DNA Damage Response	0.205	0.0128	#NUM!	BRIP1
B-WICH complex positively regulates rRNA expression	0.202	0.0127	#NUM!	H3C4
FLT3 Signaling in Hematopoietic Progenitor Cells	0.202	0.0127	#NUM!	FLT3
FGF Signaling	0.198	0.0125	#NUM!	FGF2
NAD Signaling Pathway	0	0.0073	#NUM!	FGF2
Oxytocin Signaling Pathway	0	0.008	#NUM!	GUCY1A2,MAPK4
CDX Gastrointestinal Cancer Signaling Pathway	0	0.00621	#NUM!	NCF1
MicroRNA Biogenesis Signaling Pathway	0	0.0114	#NUM!	FGF2,PIWIL2
Ribonucleotide Reductase Signaling Pathway	0	0.00649	#NUM!	RRM2
Natural Killer Cell Signaling	0	0.0115	#NUM!	HLA-F,MAP3K15
IL-10 Signaling	0	0.00725	#NUM!	HLA-F
Circadian Rhythm Signaling	0	0.00862	#NUM!	GUCY1A2,NTRK2
Synaptic Long Term Depression	0	0.00599	#NUM!	GUCY1A2
Huntington's Disease Signaling	0	0.00752	#NUM!	PSMB9,VTI1A
Myelination Signaling Pathway	0	0.0101	#NUM!	FGF2,NTRK2,ZEB2
Activin Inhibin Signaling Pathway	0	0.0108	#NUM!	MAPK4,PAX6
DHCR24 Signaling Pathway	0	0.00794	#NUM!	ORM2
Acetylcholine Receptor Signaling Pathway	0	0.00606	#NUM!	ADAM19
Adrenergic Receptor Signaling Pathway (Enhanced)	0	0.00595	#NUM!	ADRA1B
Cachexia Signaling Pathway	0	0.00311	#NUM!	PSMB9
ISGylation Signaling Pathway	0	0.0118	#NUM!	IRF4
Sertoli Cell-Germ Cell Junction Signaling Pathway (Enhanced)	0	0.00913	#NUM!	GUCY1A2,MAP3K15
NRF2-mediated Oxidative Stress Response	0	0.00485	#NUM!	GSTM3
Aryl Hydrocarbon Receptor Signaling	0	0.00714	#NUM!	GSTM3
LPS/IL-1 Mediated Inhibition of RXR Function	0	0.0099	#NUM!	CPT1C,GSTM3
Telomere Maintenance	0	0.00901	#NUM!	H3C4
p75 NTR receptor-mediated signalling	0	0.00654	#NUM!	ARHGEF1
Degradation of beta-catenin by the destruction complex	0	0.0111	#NUM!	PSMB9
TCR signaling	0	0.0084	#NUM!	PSMB9
Generic Transcription Pathway	0	0.00488	#NUM!	ZNF208,ZNF726
Asparagine N-linked glycosylation	0	0.00794	#NUM!	DHRSX
MHC class II antigen presentation	0	0.00862	#NUM!	KIF26A
Fc epsilon receptor (FCERI) signaling	0	0.00719	#NUM!	PSMB9
Mitotic Metaphase and Anaphase	0	0.00437	#NUM!	PSMB9
Oxidative Stress Induced Senescence	0	0.00877	#NUM!	H3C4
Senescence-Associated Secretory Phenotype (SASP)	0	0.01	#NUM!	H3C4
Signaling by ROBO receptors	0	0.0083	#NUM!	PSMB9,SLIT3
Regulation of Insulin-like Growth Factor (IGF) transport and uptake by IGFBPs	0	0.00926	#NUM!	MMP1
ABC-family proteins mediated transport	0	0.0087	#NUM!	PSMB9
Beta-catenin independent WNT signaling	0	0.0101	#NUM!	PSMB9,ROR1
Protein folding	0	0.0111	#NUM!	CSNK2B
NoRC negatively regulates rRNA expression	0	0.0106	#NUM!	H3C4
Interleukin-1 family signaling	0	0.0082	#NUM!	PSMB9
Regulation of mRNA stability by proteins that bind AU-rich elements	0	0.0112	#NUM!	PSMB9
Mitotic G2-G2/M phases	0	0.005	#NUM!	PSMB9
Regulation of mitotic cell cycle	0	0.0111	#NUM!	PSMB9
Hedgehog 'off' state	0	0.00909	#NUM!	PSMB9
Hedgehog 'on' state	0	0.00699	#NUM!	PSMB9
Deubiquitination	0	0.00365	#NUM!	PSMB9
HDR through Homologous Recombination (HRR) or Single Strand Annealing (SSA)	0	0.00787	#NUM!	BRIP1
COPI-mediated anterograde transport	0	0.0106	#NUM!	ANK1
Mitotic Prophase	0	0.00769	#NUM!	H3C4
Mitotic Prometaphase	0	0.00505	#NUM!	CSNK2B
Synthesis of DNA	0	0.0082	#NUM!	PSMB9
S Phase	0	0.01	#NUM!	PSMB9
Cell Cycle Checkpoints	0	0.00697	#NUM!	BRIP1,PSMB9
Glucose metabolism	0	0.0122	#NUM!	ENO3
Processing of Capped Intron-Containing Pre-mRNA	0	0.00357	#NUM!	DHX16
RNA Polymerase I Transcription	0	0.0101	#NUM!	H3C4
RAB GEFs exchange GTP for GDP on RABs	0	0.0111	#NUM!	RAB9B
Transcriptional regulation by RUNX3	0	0.0103	#NUM!	PSMB9
RUNX1 regulates megakaryocyte differentiation and platelet function	0	0.0119	#NUM!	H3C4
Neddylation	0	0.00851	#NUM!	PSMB9,ZBTB16
Signaling by NOTCH4	0	0.00704	#NUM!	PSMB9
Amyloid fiber formation	0	0.0106	#NUM!	H3C4
LXR/RXR Activation	0	0.00952	#NUM!	ORM2
NAFLD Signaling Pathway	0	0.00995	#NUM!	CPT1C,SCD
FXR/RXR Activation	0	0.00654	#NUM!	GSTM3
Sleep NREM Signaling Pathway	0	0.0101	#NUM!	GABRR2
WNT/SHH Axonal Guidance Signaling Pathway	0	0.00719	#NUM!	SEMA3D
Cohesin Chromatin Regulation Pathway	0	0.00784	#NUM!	CDHR1,H3C4
Ribosomal Quality Control Signaling Pathway	0	0.00508	#NUM!	PSMB9
MITF-M-dependent gene expression	0	0.0098	#NUM!	IRF4
Regulation of endogenous retroelements	0	0.00781	#NUM!	H3C4
Hepatitis B Chronic Liver Pathogenesis Signaling Pathway	0	0.00606	#NUM!	ANGPT2
Irritable Bowel Syndrome Signaling Pathway	0	0.00913	#NUM!	MMP1,MMP10
Tuberculosis Active Signaling Pathway	0	0.00966	#NUM!	ITGAM,NCF1
Cilia Biogenesis Signaling Pathway	0	0.00532	#NUM!	FGF2
GAIT Translation Signaling Pathway	0	0.00922	#NUM!	CCR6,ORM2
Meiosis Initiation Signaling Pathway	0	0.0116	#NUM!	HORMAD2
Stress Granule Signaling Pathway	0	0.00417	#NUM!	CSNK2B
Chromatin modifying enzymes	0	0.00395	#NUM!	H3C4
Myocardin Signaling Pathway	0	0.00962	#NUM!	FGF2
SLAMF Signaling Pathway	0	0.00645	#NUM!	MMP1
Exocyst Signaling Pathway	0	0.00885	#NUM!	VTI1A
Tight Junction Signaling	0	0.00606	#NUM!	VTI1A
Regulation of Actin-based Motility by Rho	0	0.00935	#NUM!	ITGAM
Fcγ Receptor-mediated Phagocytosis in Macrophages and Monocytes	0	0.0108	#NUM!	NCF1
Role of Pattern Recognition Receptors in Recognition of Bacteria and Viruses	0	0.00787	#NUM!	PTX3
fMLP Signaling in Neutrophils	0	0.0082	#NUM!	NCF1
CTLA4 Signaling in Cytotoxic T Lymphocytes	0	0.00543	#NUM!	HLA-F
IL-15 Signaling	0	0.0109	#NUM!	IL2RG
Virus Entry via Endocytic Pathways	0	0.00862	#NUM!	HLA-F
Dendritic Cell Maturation	0	0.00541	#NUM!	HLA-F
Reelin Signaling in Neurons	0	0.0073	#NUM!	ARHGEF1
Endothelin-1 Signaling	0	0.0113	#NUM!	GUCY1A2,MAPK4
Relaxin Signaling	0	0.00709	#NUM!	GUCY1A2
Thrombin Signaling	0	0.00476	#NUM!	ARHGEF1
Cardiac Hypertrophy Signaling	0	0.00866	#NUM!	ADRA1B,MAP3K15
ICOS-ICOSL Signaling in T Helper Cells	0	0.00862	#NUM!	IL2RG
GNRH Signaling	0	0.00585	#NUM!	MAP3K15
Human Embryonic Stem Cell Pluripotency	0	0.0114	#NUM!	FGF2,NTRK2
Androgen Signaling	0	0.00662	#NUM!	TGFB1I1
Germ Cell-Sertoli Cell Junction Signaling	0	0.00621	#NUM!	MAP3K15
Prolactin Signaling	0	0.0111	#NUM!	PRLR
Type I Diabetes Mellitus Signaling	0	0.00855	#NUM!	HLA-F
Acute Myeloid Leukemia Signaling	0	0.0112	#NUM!	FLT3
Chronic Myeloid Leukemia Signaling	0	0.00775	#NUM!	ALOX12,ALOX15
Gα12/13 Signaling	0	0.00813	#NUM!	ARHGEF1
mTOR Signaling	0	0.00897	#NUM!	PGF,VEGFD
Communication between Innate and Adaptive Immune Cells	0	0.0102	#NUM!	HLA-F
Systemic Lupus Erythematosus Signaling	0	0.00532	#NUM!	HLA-F
PAK Signaling	0	0.00893	#NUM!	ITGAM
RHOA Signaling	0	0.00847	#NUM!	ARHGEF1
Role of Osteoblasts, Osteoclasts and Chondrocytes in Rheumatoid Arthritis	0	0.005	#NUM!	MMP1
Phospholipase C Signaling	0	0.00707	#NUM!	ARHGEF1,ITGAM
HER-2 Signaling in Breast Cancer	0	0.00455	#NUM!	AREG
Protein Kinase A Signaling	0	0.00836	#NUM!	AKAP12,AKAP17A,EBI3
Regulation of eIF4 and p70S6K Signaling	0	0.00498	#NUM!	ITGAM
RANK Signaling in Osteoclasts	0	0.0112	#NUM!	MAP3K15
NUR77 Signaling in T Lymphocytes	0	0.0109	#NUM!	HLA-F
PKCθ Signaling in T Lymphocytes	0	0.00637	#NUM!	MAP3K15
PI3K Signaling in B Lymphocytes	0	0.00658	#NUM!	CD19
Actin Nucleation by ARP-WASP Complex	0	0.0114	#NUM!	ITGAM
NGF Signaling	0	0.0084	#NUM!	MAP3K15
Paxillin Signaling	0	0.00971	#NUM!	ITGAM
Signaling by Rho Family GTPases	0	0.0121	#NUM!	ARHGEF1,ITGAM,NCF1
RHOGDI Signaling	0	0.0102	#NUM!	ARHGEF1,ITGAM
Sertoli Cell-Sertoli Cell Junction Signaling	0	0.00905	#NUM!	COL4A3,MAP3K15
Gap Junction Signaling	0	0.0102	#NUM!	GJC1,GUCY1A2,KCNN4
Telomerase Signaling	0	0.0099	#NUM!	IL2RG
Ephrin A Signaling	0	0.00758	#NUM!	FGF2
ERBB Signaling	0	0.0109	#NUM!	AREG
Netrin Signaling	0	0.00641	#NUM!	VTI1A
Gαq Signaling	0	0.00637	#NUM!	ADRA1B
Regulation of Cellular Mechanics by Calpain Protease	0	0.0122	#NUM!	ITGAM
Regulation of the Epithelial-Mesenchymal Transition Pathway	0	0.0112	#NUM!	FGF2,ZEB2
TEC Kinase Signaling	0	0.00543	#NUM!	ITGAM
Adipogenesis pathway	0	0.00763	#NUM!	FGF2
Estrogen Receptor Signaling	0	0.0106	#NUM!	MMP1,MMP10,PGF,VEGFD
ERK/MAPK Signaling	0	0.0049	#NUM!	ITGAM
Protein Ubiquitination Pathway	0	0.0115	#NUM!	HLA-F,PSMB9,TAP2
Xenobiotic Metabolism Signaling	0	0.0117	#NUM!	GSTM3,MAP3K15,UGT1A10
B Cell Receptor Signaling	0	0.0104	#NUM!	CD19,MAP3K15
Integrin to Cytoskeleton Signaling Pathway	0	0.00495	#NUM!	ITGAM
IGF-1 Signaling	0	0.0098	#NUM!	CSNK2B
TGF-β Signaling	0	0.0111	#NUM!	AMHR2
T Cell Receptor Signaling	0	0.0104	#NUM!	HLA-F,mir-181 (includes others)
IL-6 Signaling	0	0.00833	#NUM!	CSNK2B
PDGF Signaling	0	0.0116	#NUM!	CSNK2B
Autophagy	0	0.00478	#NUM!	FGF2
Sumoylation Pathway	0	0.01	#NUM!	SUMO4
Th1 and Th2 Activation Pathway	0	0.00658	#NUM!	IL2RG
Th2 Pathway	0	0.00826	#NUM!	IL2RG
Sirtuin Signaling Pathway	0	0.00717	#NUM!	CPT1C,MAPK4
Opioid Signaling Pathway	0	0.00398	#NUM!	MAPK4
Endocannabinoid Neuronal Synapse Pathway	0	0.00787	#NUM!	MAPK4
BAG2 Signaling Pathway	0	0.0123	#NUM!	PSMB9
Systemic Lupus Erythematosus in T Cell Signaling Pathway	0	0.00952	#NUM!	HLA-F,IRF4
Systemic Lupus Erythematosus in B Cell Signaling Pathway	0	0.00394	#NUM!	CD19
Senescence Pathway	0	0.0036	#NUM!	MAPK4
Insulin Secretion Signaling Pathway	0	0.00794	#NUM!	PRLR,VTI1A
MSP-RON Signaling in Macrophages Pathway	0	0.0098	#NUM!	ITGAM

## Sheet: PaEV PEx vs MEM wETI, Donor 2
© 2000-2025 QIAGEN. All rights reserved.
Ingenuity Canonical Pathways	-log(p-value)	Ratio	z-score	Molecules
Sertoli Cell-Sertoli Cell Junction Signaling	0.535	0.0814	-3.357	A2M,AKT3,ATF4,CDH7,CLDN10,CLDN15,CLDN22,CLDN4,CLDN9,CREB5,JAM3,LAMA4,LAMB1,MRAS,NGFR,SORBS1,TUBB2A,TUBB3
AMPK Signaling	0	0.0701	-3.162	ADRA2B,ADRB1,AKT3,ATF4,CFTR,CHRNA5,CREB5,GNG2,LIPE,MRAS,ORAI1,PHLPP2,PPARGC1A,RAB3A,RAB9B
Synaptogenesis Signaling Pathway	1.58	0.102	-3.138	ADCY1,ADCY2,ADCY3,AKT3,ATF4,CACNB2,CADM1,CDH7,CNTNAP1,CREB5,EFNA2,EPHA10,EPHA2,EPHA3,EPHA4,FYN,HCK,LRP8,MAP1B,MRAS,NTRK2,RAB3A,RASGRP1,SHC2,STX1A,SYT11,VTI1A,WASF1,WASL
Protein Ubiquitination Pathway	0	0.0458	-2.887	CDC20,DNAJB9,DNAJC24,DNAJC30,DNAJC6,HSPA13,HSPA4L,HSPB6,HSPB8,UBE2S,UCHL1,USP13
Class I MHC mediated antigen processing and presentation	0	0.0408	-2.84	CCNF,CD36,CDC20,FBXO10,FBXO41,HERC5,KBTBD8,KLHL11,S100A8,SEC61A2,SOCS1,SOCS3,TRIM36,TRIM9,UBE2S
RAF/MAP kinase cascade	0	0.068	-2.668	DLG2,DUSP1,EGF,FGFR1,FGFR4,FYN,ITGB3,JAK3,KIT,KSR2,LAT,MRAS,PDGFA,PEA15,RASGRP1,RASGRP3,SHC2
Response of EIF2AK1 (HRI) to heme deficiency	2.48	0.241	-2.646	ATF3,ATF4,ATF5,DDIT3,GRB10,PPP1R15A,TRIB3
Egg-Sperm Fusion Signaling Pathway	0.36	0.0787	-2.646	AKT3,CCNB3,IZUMO1,RAB3A,STX1A,SYT11,VTI1A
NGF Signaling	0	0.0672	-2.646	AKT3,ATF4,CREB5,MRAS,NGFR,SHC2,SMPD1,TP53
Neddylation	0	0.0426	-2.53	AMER1,CCNF,CISH,COMMD4,DCUN1D3,FBXO10,FBXO41,KBTBD8,KLHL11,SOCS3
PI3K Cascade	1.23	0.15	-2.449	FGFR1,FGFR4,GAB2,PDE3B,TLR9,TRIB3
Sensory processing of sound by inner hair cells of the cochlea	0.612	0.1	-2.449	BSN,CACNB2,PCLO,RAB3A,STX1A,SYP
Activation of NMDA receptors and postsynaptic events	0.39	0.0822	-2.449	ADCY1,CAMKK1,DLG2,GIT1,TUBB2A,TUBB3
FLT3 Signaling in Hematopoietic Progenitor Cells	0.316	0.0759	-2.449	AKT3,ATF4,CREB5,GAB2,INPP5D,MRAS
Human Embryonic Stem Cell Pluripotency	1.92	0.119	-2.4	AKT3,BMP8A,FGFR1,FGFR4,FZD7,ID3,ID4,JAK3,KLF2,KLF4,MAP2K6,MRAS,NR5A2,NTRK2,PDGFA,SMAD9,SOX2,SPHK1,TBX3,TGFB2,WNT5B
Regulation of the Epithelial Mesenchymal Transition by Growth Factors Pathway	1.46	0.109	-2.357	AKT3,EGF,EGR1,FGFR1,FGFR4,FOS,IL6R,JAK3,MAP2K6,mir-34 (includes others),mir-8 (includes others),MMP1,MRAS,NGFR,PDGFA,SHC2,TGFB2,TNFSF10,TNFSF11,TNFSF13B
XIST Epigenetic Regulation Signaling Pathway	0.827	0.0984	-2.309	BACE1,CBX4,CXCL8,DNMT3B,FUS,KLF4,mir-8 (includes others),RBM15,ROR1,SCN9A,SOX2,TRDMT1
RHO GTPases Activate Formins	0.648	0.0902	-2.309	BUB1,CDC20,CDCA8,CENPN,CENPO,DYNC1I1,FMNL3,KIF2C,PMF1,RHOB,TUBB2A,TUBB3
Mitotic Metaphase and Anaphase	0	0.0524	-2.309	BUB1,CDC20,CDCA8,CENPN,CENPO,DYNC1I1,KIF2C,PMF1,RCC1,TUBB2A,TUBB3,UBE2S
FLT3 Signaling	0.902	0.132	-2.236	AKT3,FYN,GAB2,GRB10,HCK
Protein folding	0	0.0556	-2.236	GNG2,SPHK1,TP53,TUBB2A,TUBB3
Mitotic G2-G2/M phases	0	0.025	-2.236	CDC25A,LIN54,TP53,TUBB2A,TUBB3
TP53 Regulates Metabolic Genes	0	0.061	-2.236	AKT3,DDIT4,GLS2,SESN2,TP53
IL-3 Signaling	0	0.0649	-2.236	AKT3,FOS,GAB2,INPP5D,MRAS
DYRK1A Signaling Pathway	0.617	0.087	-2.138	AKT3,ATF4,CCND2,CREB5,FGFR1,FGFR4,IL6R,LIN54,MME,MRAS,SYNJ1,TP53,TP53BP1,VEGFC
Autophagy	0	0.067	-2.138	AKT3,ATF4,CREB5,DDIT3,EGF,FOS,GABARAPL1,IGF1,MAP1LC3B,MAP1LC3B2,NGFR,SLC3A2,TGFB2,TP53
PDGF Signaling	0.591	0.093	-2.121	CAV1,FOS,INPP5D,JAK3,MRAS,PDGFA,SPHK1,SYNJ1
Ephrin Receptor Signaling	1.42	0.108	-2.111	AKT3,ATF4,CREB5,EFNA2,EGF,EPHA10,EPHA2,EPHA3,EPHA4,FYN,GNG2,ITGA4,ITGB3,MRAS,PDGFA,RGS3,SDC2,SORBS1,VEGFC,WASL
Acetylcholine Receptor Signaling Pathway	0.306	0.0727	-2.111	ACHE,ADCY1,ADCY2,ADCY3,AKT3,ATF4,CACNB2,CHRNA5,CREB5,FYN,NGFR,PLCB2
Cell Cycle Checkpoints	0	0.0662	-2.065	BUB1,CDC20,CDC25A,CDC6,CDCA8,CENPN,CENPO,DYNC1I1,H2BC15,H2BC26,H4C4,KIF2C,MCM6,ORC6,PMF1,RMI2,TP53,TP53BP1,UBE2S
Gap Junction Signaling	0.885	0.0887	-2.041	ADCY1,ADCY2,ADCY3,ADRB1,AKT3,ATF4,CAV1,CCN3,CREB5,CTH,DBN1,EGF,GAD1,GJB5,HTR2B,IGF1,MRAS,NGFR,PLA2G10,PLA2G4A,PLA2G4F,PLCB2,PTPRM,TNFSF11,TUBB2A,TUBB3
Signaling by CSF3 (G-CSF)	0.806	0.133	-2	GAB2,HCK,SOCS1,SOCS3
Apelin Muscle Signaling Pathway	0.77	0.119	-2	AKT3,APLN,GNG2,MRAS,PPARGC1A
Assembly and cell surface presentation of NMDA receptors	0.639	0.114	-2	APBA1,DLG2,TUBB2A,TUBB3
UVC-Induced MAPK Signaling	0.327	0.08	-2	FOS,MRAS,SMPD1,TP53
Immunogenic Cell Death Signaling Pathway	0	0.0633	-2	ATF4,DDIT3,NGFR,P2RX7,PYCARD
Neuregulin Signaling	0	0.0541	-2	AKT3,CDK5R1,EGF,ITGA4,ITGB3,MRAS
ISG15 antiviral mechanism	0	0.0541	-2	HERC5,IFIT1,ISG15,KPNA4
Regulation of TP53 Activity through Phosphorylation	0	0.0444	-2	CDK5R1,PLK3,RMI2,TP53
Response of EIF2AK4 (GCN2) to amino acid deficiency	0	0.0345	-2	ATF3,ATF4,DDIT3,TRIB3
NAP1L1 Transcription Regulation Signaling Pathway	0	0.0519	-2	AKT3,TP53,TUBB2A,TUBB3
DNA Methylation and Transcriptional Repression Signaling	0	0.043	-2	DNMT3B,GADD45B,GADD45G,TP53
KEAP1-NFE2L2 pathway	0.592	0.0867	-1.941	AKT3,AMER1,MAFG,MAP1LC3B,NME3,NME5,SESN2,SPHK1,SRPK3,STK25,STK32A,STK35,STK40
Signaling by Rho Family GTPases	0	0.0645	-1.941	ARHGEF2,CDH7,DIRAS3,FOS,GNG2,ITGA4,ITGB3,MRAS,PIP4K2A,RHOB,RHOH,RND1,SEPTIN12,WASF1,WASF3,WASL
MicroRNA Biogenesis Signaling Pathway	0	0.0571	-1.897	AKT3,EGF,FUS,IGF1,MRAS,MTCL1,PIWIL4,SMAD9,TGFB2,TP53
Mitotic Prometaphase	0	0.0505	-1.897	BUB1,CDC20,CDCA8,CENPN,CENPO,DYNC1I1,KIF2C,PMF1,TUBB2A,TUBB3
Protein Sorting Signaling Pathway	0	0.0625	-1.897	ADCY1,ADCY2,ADCY3,AP3B2,FYN,GCC1,HCK,PLD6,PLPP2,SNX10,SNX30
Sleep REM Signaling Pathway	1.56	0.154	-1.89	ARC,ATF4,CREB5,CXCL1,EGR1,FOS,GADD45B,NGFR
Mitotic G1 phase and G1/S transition	0	0.053	-1.89	AKT3,CCND2,CDC25A,CDC6,DHFR,LIN54,ORC6
Calcium Signaling	0	0.0412	-1.89	ATF4,ATP2A1,CACNB2,CAMKK1,CHRNA5,CREB5,RYR1
CDX Gastrointestinal Cancer Signaling Pathway	0.793	0.0932	-1.807	AKT3,BMP8A,CXCL8,EDA,FOS,FZD7,IL33,IL6R,JAK3,SOX2,TGFB2,TNFSF10,TNFSF11,TNFSF13B,WNT5B
NAFLD Signaling Pathway	3.77	0.144	-1.732	AKT3,ATF4,BBC3,CD36,CXCL8,DDIT3,EDA,FOS,GPAM,GPAT3,IL33,IL6R,JAK3,LIPE,LPCAT1,NGFR,P2RX7,PPARGC1A,PYCARD,SOCS1,SOCS3,SOCS7,TGFB2,TLR5,TLR9,TNFRSF10B,TNFSF10,TNFSF11,TNFSF13B
Myelination Signaling Pathway	0.98	0.0906	-1.732	ADAM22,AKT3,ARHGAP6,ATF4,BACE1,BMP8A,CREB5,FGFR1,FGFR4,FOS,FYN,FZD7,HCK,ID4,IGF1,ITGB3,LAMA4,LAMB1,MRAS,NGFR,NTRK2,PDGFA,POU3F1,SLC16A1,SMAD9,SOX2,WNT5B
Erythropoietin Signaling Pathway	0.567	0.0855	-1.732	AKT3,CCND2,CXCL8,EDA,FOS,IL33,MRAS,SHC2,TGFB2,TNFSF10,TNFSF11,TNFSF13B,TP53
Generic Transcription Pathway	0	0.0537	-1.706	MED26,NR5A2,PPARG,VDR,ZFP69B,ZNF300,ZNF33B,ZNF433,ZNF442,ZNF443,ZNF483,ZNF543,ZNF552,ZNF556,ZNF605,ZNF620,ZNF696,ZNF697,ZNF724,ZNF750,ZNF778,ZNF860
Neuroinflammation Signaling Pathway	0.493	0.0789	-1.698	ACVR1C,AKT3,ATF4,BACE1,CREB5,CXCL8,FOS,GAD1,HLA-DQA1,IL6R,IRF7,JAK3,P2RX7,PLA2G10,PLA2G4A,PLA2G4F,PYCARD,SLC6A13,TGFB2,TLR5,TLR9
NGF-stimulated transcription	2.99	0.237	-1.667	ARC,CDK5R1,EGR1,EGR4,F3,FOS,ID3,ID4,SGK1
MSP-RON Signaling in Macrophages Pathway	0.747	0.098	-1.667	ATF4,CREB5,FOS,GAB2,HLA-DQA1,KLK10,KLK11,MRAS,SOCS1,SOCS3
Mouse Embryonic Stem Cell Pluripotency	0.601	0.0918	-1.667	AKT3,FZD7,ID3,ID4,JAK3,MRAS,SMAD9,SOX2,TP53
P2Y Purinergic Receptor Signaling Pathway	0.594	0.0887	-1.667	ADCY1,ADCY2,ADCY3,AKT3,ATF4,CREB5,FOS,GNG2,ITGB3,MRAS,PLCB2
Dendritic Cell Maturation	0	0.0541	-1.667	AKT3,ATF4,CD83,CREB5,HLA-DQA1,IL23A,IL33,NGFR,PLCB2,TLR9
HER-2 Signaling in Breast Cancer	0	0.0455	-1.667	AKT3,EGF,ELF4,FOS,FYN,HCK,ITGB3,MRAS,MTCL1,TP53
Sirtuin Signaling Pathway	0	0.043	-1.667	ATG16L2,CXCL8,GABARAPL1,GADD45B,GADD45G,MAP1LC3B,MAP1LC3B2,PPARG,PPARGC1A,TOMM34,TP53,TP53BP1
G alpha (z) signalling events	1.19	0.146	-1.633	ADCY1,ADCY2,ADCY3,ADRA2B,GNG2,RGS16
Systemic Lupus Erythematosus in B Cell Signaling Pathway	1.07	0.0945	-1.633	AKT3,CCND2,CXCL8,EDA,FOS,FYN,HCK,IFIT2,IL33,IL6R,INPP5D,IRF7,ISG15,MRAS,RASGRP1,RASGRP3,SHC2,SYNJ1,TGFB2,TLR9,TNFSF10,TNFSF11,TNFSF13B,VAV1
RHO GTPases Activate WASPs and WAVEs	1.07	0.136	-1.633	FYN,HCK,WASF1,WASF3,WASL,WIPF3
Relaxin Signaling	0.921	0.0993	-1.633	ADCY1,ADCY2,ADCY3,AKT3,CTH,FOS,GAD1,GNG2,MPPED2,MRAS,PDE1A,PDE3B,PDE6B,PLD6
Neurotrophin/TRK Signaling	0.58	0.0946	-1.633	ATF4,CREB5,FOS,MAP2K6,MRAS,NGFR,NTRK2
Unfolded protein response	0.557	0.0909	-1.633	ATF4,CEBPA,DDIT3,DNAJB9,DNAJC6,PDIA2,PPARG,PPP1R15A
DDX58/IFIH1-mediated induction of interferon-alpha/beta	0.433	0.0857	-1.633	HERC5,IRF7,ISG15,NLRC5,RNF125,SAA1
ERK5 Signaling	0.418	0.0845	-1.633	ATF4,CREB5,EGF,FOS,MRAS,SGK1
Estrogen-Dependent Breast Cancer Signaling	0.404	0.0833	-1.633	AKT3,ATF4,CREB5,FOS,IGF1,MRAS
FGF Signaling	0.305	0.075	-1.633	AKT3,ATF4,CREB5,FGFR1,FGFR4,MAP2K6
Factors involved in megakaryocyte development and platelet production	0	0.0698	-1.633	DOCK11,GATA3,H3C4,MAFF,MAFG,TP53
Role of NFAT in Regulation of the Immune Response	0	0.0488	-1.633	AKT3,FOS,FYN,GNG2,HLA-DQA1,KPNA4,LAT,MRAS,ORAI1,PLCB2
Apelin Cardiomyocyte Signaling Pathway	0	0.0645	-1.633	AKT3,APLN,ATP2A1,PLCB2,SLC9A2,SLC9A5
Zn Homeostasis Signaling Pathway	2.39	0.101	-1.604	ACKR4,ADCY1,ADCY2,ADCY3,ADGRF1,ADGRF3,ADGRF5,ADGRG1,ADGRG3,ADORA2B,ADRA2B,ADRB1,AKT3,ATF4,BDKRB2,BMP8A,CCRL2,CREB5,EGR1,FZD7,GPR173,GPR35,GPRC5B,HCAR2,HLA-DQA1,HTR2B,IL33,LPAR5,MMP1,MMP10,MMP13,MMP15,MMP7,MPPED2,MT1E,MT1G,PDE1A,PDE3B,PDE6B,PLCB2,PLD6,PTGER1,PTGER3,S100A4,SLC30A1,SLC30A2,SLC30A4,SLC39A10,SLC39A14,SLC9A2,SLC9A5,SMAD9,TAS1R3,TGFB2,TP53,TRIB3
Interferon alpha/beta signaling	2.28	0.169	-1.508	EGR1,IFIT1,IFIT2,IFITM1,IFITM2,IRF7,ISG15,OAS3,RSAD2,SOCS1,SOCS3
Transport of bile salts and organic acids, metal ions and amine compounds	2.08	0.159	-1.508	SLC16A1,SLC16A7,SLC22A15,SLC30A1,SLC30A2,SLC39A10,SLC39A14,SLC47A1,SLC6A13,SLC6A14,SLC6A15
White Adipose Tissue Browning Pathway	1.15	0.11	-1.508	ADCY1,ADCY2,ADCY3,ATF4,CACNB2,CREB5,FGFR1,FGFR4,LIPE,PPARG,PPARGC1A,SLC16A1,TRPV1
Insulin Receptor Signaling	0.863	0.1	-1.508	AKT3,ASIC3,FYN,GRB10,INPP5D,LIPE,MRAS,PDE3B,SGK1,SOCS3,SYNJ1,TRIP10
Glycerophospholipid biosynthesis	0.623	0.0902	-1.508	ACHE,GPAM,GPAT3,GPD1,LPCAT1,PLA2G10,PLA2G15,PLA2G4A,PLA2G4F,PLA2R1,PLD6
IL-10 Signaling	0.579	0.087	-1.508	AKT3,ATF4,CREB5,DDIT4,DUSP1,FOS,HLA-DQA1,IL33,IL6R,INPP5D,MAP2K6,SOCS3
CGRP in Inflammation and Nociception Signaling Pathway	0.478	0.0827	-1.508	ADCY1,ADCY2,ADCY3,AKT3,ATF4,CREB5,CXCL8,PLCB2,TNFSF11,TRPV1,VEGFC
Signaling by NOTCH4	0.383	0.0775	-1.508	DLL4,HES1,NME3,NME5,SPHK1,SRPK3,STK25,STK32A,STK35,STK40,TACC3
3-phosphoinositide Biosynthesis	0.369	0.0754	-1.508	ALPL,CDC25A,DUSP1,DUSP15,HACD2,INPP5D,NOCT,PIP4K2A,PPP1R11,PPP1R16B,PPP1R1C,PPP1R3C,PTPRM,SOCS3,SYNJ1
PIP3 activates AKT signaling	1.36	0.112	-1.5	AKT3,EGF,FGFR1,FGFR4,FYN,GAB2,IL33,KIT,NTRK2,PDGFA,PHLPP2,PIP4K2A,PRR5L,SGK1,TRIB3,VAV1
Epithelial Membrane Protein Signaling Pathway	0.977	0.0988	-1.5	ACVR1C,AKT3,FGFR1,FGFR4,FYN,HCK,ITGA4,ITGB3,mir-34 (includes others),MRAS,NGFR,NTRK2,SMAD9,TGFB2,TP53,VEGFC
Pulmonary Healing Signaling Pathway	0.883	0.0944	-1.5	EGF,ETV5,FGFR1,FYN,FZD7,HCK,MMP1,MMP10,MMP13,MMP15,MMP7,MRAS,NGFR,SMAD9,TGFB2,VEGFC,WNT5B
Nuclear Cytoskeleton Signaling Pathway	0.737	0.0887	-1.5	CDH7,DCTN5,DHFR,DYNC1I1,EGR1,FYN,HCK,ITGA4,ITGB3,KIF1A,KIF2C,KIF6,MTCL1,PPARG,SYNE3,TP53BP1,TUBB2A,TUBB3
ID1 Signaling Pathway	2.32	0.126	-1.46	ACVR1C,AKT3,ATF3,CAV1,CDC20,CHRNA5,EGF,EGR1,FGFR1,FGFR4,FYN,HCK,IL6R,MCAM,MRAS,NGFR,RAP1GAP,RNF125,SMAD9,STMN3,TGFB2,TP53,VEGFC
FXR/RXR Activation	1.96	0.124	-1.414	AKT3,CXCL8,DDIT3,EDA,FBP1,FGFR4,GSTA3,IL33,MAFG,MGST1,NR5A2,PLTP,PPARG,PPARGC1A,SOCS3,TGFB2,TNFSF10,TNFSF11,TNFSF13B
Interleukin-3, Interleukin-5 and GM-CSF signaling	1.51	0.151	-1.414	FYN,GAB2,HCK,INPP5D,JAK3,SYNJ1,TEC,VAV1
SNARE Signaling Pathway	0.769	0.0973	-1.414	ADCY1,ADCY2,ADCY3,CACNB2,RAB3A,RAB9B,RIMS1,SNAP91,STX1A,SYT11,VTI1A
PKR-mediated signaling	0.608	0.0941	-1.414	FAAP100,HERC5,ISG15,MAP2K6,SPHK1,TP53,TUBB2A,TUBB3
CDK5 Signaling	0.57	0.09	-1.414	ADCY1,ADCY2,ADCY3,CDK5R1,EGR1,LAMB1,MRAS,NGFR,NTRK2
GABAergic Receptor Signaling Pathway (Enhanced)	0.471	0.0841	-1.414	ADCY1,ADCY2,ADCY3,CACNB2,CNTNAP1,GAD1,GNG2,GOT1,SLC6A13
Fc epsilon receptor (FCERI) signaling	0	0.0576	-1.414	FOS,FYN,GAB2,LAT,RASGRP1,TEC,VAV1,VAV3
DNA Replication Pre-Initiation	0	0.0606	-1.414	CDC6,H2BC15,H2BC26,H3C4,H4C4,MCM6,ORC6,UBE2S
Coronavirus Pathogenesis Pathway	0	0.0437	-1.414	ATF4,CXCL8,DDIT3,FOS,IRF7,OAS3,PYCARD,SERPINE1,TP53
Transport of inorganic cations/anions and amino acids/oligopeptides	2	0.144	-1.387	SLC1A4,SLC34A2,SLC38A4,SLC3A2,SLC43A2,SLC5A8,SLC6A14,SLC6A15,SLC7A1,SLC7A11,SLC7A8,SLC9A2,SLC9A5
Gustation Pathway	1.43	0.114	-1.387	ADCY1,ADCY2,ADCY3,ASIC3,CACNB2,CD36,LIPE,LRRC8D,ORAI1,P2RX7,PDE3B,PLCB2,SCN3B,SCN9A,TAS1R3,TAS2R31
Bone Mineralization Signaling Pathway	1.13	0.109	-1.387	ALPL,CYP27B1,ENPP3,FGFR1,FGFR4,FZD7,IGF1,PLCB2,SLC34A2,SMAD9,TNFSF11,VDR,WNT5B
TEC Kinase Signaling	0.823	0.0924	-1.387	DIRAS3,FOS,FYN,GNG2,HCK,ITGA4,ITGB3,JAK3,MRAS,RHOB,RHOH,RND1,TEC,TNFRSF10B,TNFSF10,VAV1,VAV3
Lysosome Positioning Signaling Pathway	0.579	0.0861	-1.387	AKT3,BORCS8,DCTN5,DYNC1I1,EGF,FGFR1,FGFR4,NGFR,NTRK2,RAB3A,SYTL4,TLR5,TLR9
NF-κB Signaling	0.307	0.0726	-1.387	AKT3,EGF,FGFR1,FGFR4,IL33,MAP2K6,MRAS,NGFR,NTRK2,TLR5,TLR9,TNFSF11,TNFSF13B
Intra-Golgi and retrograde Golgi-to-ER traffic	0	0.0674	-1.387	BICD1,CYTH3,DCTN5,DYNC1I1,GCC1,KIF1A,KIF2C,KIF6,PLA2G4A,RAB9B,TUBB2A,TUBB3,VTI1A
GABA synthesis, release, reuptake and degradation	2.41	0.312	-1.342	GAD1,RAB3A,RIMS1,SLC6A13,STX1A
ATF4 activates genes in response to endoplasmic reticulum stress	1.49	0.192	-1.342	ATF3,ATF4,CXCL8,DDIT3,HERPUD1
Hematoma Resolution Signaling Pathway	1.16	0.0982	-1.342	C3,CD36,CXCL8,DUSP1,EDA,FOS,IL19,IL33,MMP1,MMP10,MMP13,MMP15,MMP7,PPARG,PTGER1,PTGER3,SOCS1,SOCS3,TGFB2,TNFSF10,TNFSF11,TNFSF13B
Interleukin-7 signaling	1.02	0.143	-1.342	CISH,H3C4,JAK3,SOCS1,TSLP
LPS/IL-1 Mediated Inhibition of RXR Function	0.925	0.0941	-1.342	ABCC4,ACSF2,ACSL5,ALDH1L2,CHST3,CHST4,CYP2A13,CYP2B6,GSTA3,HS3ST1,IL33,MAOA,MGST1,NGFR,NR5A2,PLTP,PPARGC1A,SULT1A3,SULT1C2
Transcriptional regulation by RUNX2	0.609	0.104	-1.342	AKT3,CBFB,HES1,MMP13,RBM14
Signaling by NOTCH3	0.609	0.104	-1.342	DLL4,EGF,HES1,HEYL,TACC3
MYC Mediated Apoptosis Signaling	0.609	0.104	-1.342	ADRB1,BBC3,BID,NGFR,TP53
Kinesins	0.501	0.0943	-1.342	KIF1A,KIF2C,KIF6,TUBB2A,TUBB3
NCAM signaling for neurite out-growth	0.429	0.0877	-1.342	CACNB2,COL9A2,FGFR1,FYN,PRNP
IL-2 Signaling	0.382	0.0833	-1.342	AKT3,FOS,JAK3,MRAS,SOCS1
Class B/2 (Secretin family receptors)	0.258	0.0714	-1.342	ADM,ADM2,FZD7,GNG2,PTHLH
Synaptic Long Term Potentiation	0	0.0459	-1.342	ADCY1,ATF4,CREB5,MRAS,PLCB2
Synthesis of DNA	0	0.041	-1.342	CDC6,MCM6,ORC6,POLE2,UBE2S
Signaling by the B Cell Receptor (BCR)	0	0.042	-1.342	FYN,ORAI1,RASGRP1,RASGRP3,VAV1
Ceramide Signaling	0	0.0698	-1.342	AKT3,FOS,MRAS,NGFR,SMPD1,SPHK1
CD28 Signaling in T Helper Cells	0	0.0476	-1.342	AKT3,FOS,FYN,HLA-DQA1,LAT,VAV1
ICOS-ICOSL Signaling in T Helper Cells	0	0.0603	-1.342	AKT3,GAB2,HLA-DQA1,ICOSLG,INPP5D,LAT,VAV1
Glioma Signaling	0	0.0574	-1.342	AKT3,CCND2,EGF,IGF1,MRAS,PDGFA,TP53
mTOR Signaling	0	0.0448	-1.342	AKT3,DDIT4,DIRAS3,MRAS,PLD6,PRR5L,RHOB,RHOH,RND1,VEGFC
Pancreatic Adenocarcinoma Signaling	0	0.0569	-1.342	AKT3,EGF,JAK3,PLD6,TGFB2,TP53,VEGFC
Telomerase Signaling	0	0.0495	-1.342	AKT3,EGF,ELF4,MRAS,TP53
Antioxidant Action of Vitamin C	0	0.0571	-1.342	PLA2G10,PLA2G4A,PLA2G4F,PLA2R1,PLCB2,PLD6
Th17 Activation Pathway	0	0.0694	-1.342	CCL20,IL23A,IL6R,JAK3,SOCS3
CREB Signaling in Neurons	0.717	0.0813	-1.333	ACKR4,ADCY1,ADCY2,ADCY3,ADGRF1,ADGRF3,ADGRF5,ADGRG1,ADGRG3,ADORA2B,ADRA2B,ADRB1,AKT3,ATF4,BDKRB2,CACNB2,CCRL2,CREB5,EGF,FGFR1,FGFR4,FZD7,GNG2,GPR173,GPR35,GPRC5B,HCAR2,HTR2B,IGF1,LPAR5,MRAS,NGFR,NTRK2,PLCB2,PTGER1,PTGER3,SHC2,TAS1R3,TGFB2
IL-15 Production	1.9	0.133	-1.291	EPHA2,EPHA3,EPHA4,FGFR1,FGFR4,FYN,HCK,JAK3,KIT,LMTK3,MAP2K6,NTRK2,ROR1,TEC,TYRO3
Phospholipase C Signaling	0.366	0.0742	-1.291	ADCY1,ADCY2,ADCY3,ARHGEF2,ATF4,CREB5,DIRAS3,FYN,GNG2,ITGA4,ITGB3,LAT,MRAS,PLA2G10,PLA2G4A,PLA2G4F,PLCB2,PLD6,RHOB,RHOH,RND1
EPH-Ephrin signaling	1.05	0.114	-1.265	EFNA2,EPHA10,EPHA2,EPHA3,EPHA4,FYN,GIT1,SDC2,VAV3,WASL
Sphingosine-1-phosphate Signaling	1.03	0.107	-1.265	ADCY1,ADCY2,ADCY3,AKT3,DIRAS3,PDGFA,PLCB2,RHOB,RHOH,RND1,SMPD1,SPHK1
L1CAM interactions	0.628	0.0917	-1.265	CNTNAP1,FGFR1,ITGB3,LAMB1,NRP1,SCN3B,SCN9A,SH3GL2,TUBB2A,TUBB3
CXCR4 Signaling	0.508	0.0828	-1.265	ADCY1,ADCY2,ADCY3,AKT3,DIRAS3,EGR1,FOS,GNG2,MRAS,PLCB2,RHOB,RHOH,RND1
D-myo-inositol (1,4,5,6)-Tetrakisphosphate Biosynthesis	0.46	0.08	-1.265	ALPL,CDC25A,DUSP1,DUSP15,HACD2,INPP5D,NOCT,PPP1R11,PPP1R16B,PPP1R1C,PPP1R3C,PTPRM,SOCS3,SYNJ1
D-myo-inositol (3,4,5,6)-tetrakisphosphate Biosynthesis	0.46	0.08	-1.265	ALPL,CDC25A,DUSP1,DUSP15,HACD2,INPP5D,NOCT,PPP1R11,PPP1R16B,PPP1R1C,PPP1R3C,PTPRM,SOCS3,SYNJ1
Factors Promoting Cardiogenesis in Vertebrates	0.365	0.0769	-1.265	ACVR1C,ATF4,BMP8A,CREB5,DKK1,FZD7,PLCB2,SMAD9,TGFB2,WNT5B
Natural Killer Cell Signaling	0	0.0575	-1.265	AKT3,FYN,JAK3,LAT,MRAS,TNFSF10,ULBP1,VAV1,VAV3,WASL
GNRH Signaling	0	0.0702	-1.265	ADCY1,ADCY2,ADCY3,ATF4,CACNB2,CREB5,EGR1,FOS,GNG2,MAP2K6,MRAS,PLCB2
Production of Nitric Oxide and Reactive Oxygen Species in Macrophages	0	0.0611	-1.265	AKT3,DIRAS3,FOS,JAK3,NGFR,PPP1R11,PPP1R3C,RHOB,RHOH,RND1,S100A8
Insulin Secretion Signaling Pathway	0	0.0595	-1.265	ADCY1,ADCY2,ADCY3,ASIC3,ATF4,CACNB2,CREB5,FYN,HCK,JAK3,PLCB2,RYR1,SEC61A2,STX1A,VTI1A
Pulmonary Fibrosis Idiopathic Signaling Pathway	0.839	0.0875	-1.225	ACVR1C,AKT3,BBC3,CAV1,COL12A1,COL17A1,COL21A1,COL9A2,EGR1,FGFR1,FGFR4,FOS,FZD7,HES1,MAP2K6,MMP1,MMP10,MMP13,MMP15,MMP7,MRAS,PDGFA,SERPINE1,TGFB2,TP53,WNT5B
Chronic Myeloid Leukemia Signaling	0	0.0698	-1.213	ADCY3,AKT3,CCND2,CEBPA,FOS,FZD7,GAB2,HCK,HES1,KLF4,MECOM,MRAS,PLCB2,RCC1,TGFB2,TNFSF10,TP53,WNT5B
GPER1 signaling	1.41	0.124	-1.155	ADCY1,ADCY2,ADCY3,GNG2,NME3,NME5,SPHK1,SRPK3,STK25,STK32A,STK35,STK40
G alpha (s) signalling events	1.27	0.118	-1.155	ADCY1,ADCY2,ADCY3,ADM,ADM2,ADORA2B,ADRB1,GNG2,GRK5,PDE1A,PDE3B,PTHLH
IL-27 Signaling Pathway	1.2	0.112	-1.155	AKT3,CD274,ENTPD1,GADD45G,GATA3,IL27RA,JAK3,NGFR,PPARGC1A,PYCARD,SOCS3,TLR5,TLR9
Clathrin-mediated endocytosis	0.774	0.096	-1.155	BIN1,CFTR,DNAJC6,EGF,LRP2,SH3GL2,SNAP91,SYNJ1,SYT11,TF,TRIP10,WASL
G alpha (q) signalling events	0.663	0.0909	-1.155	BDKRB2,GNG2,GRK5,HTR2B,LPAR5,PLCB2,PTGER1,RGS1,RGS16,RGS3,SAA1,TAC1
D-myo-inositol-5-phosphate Metabolism	0.582	0.0842	-1.155	ALPL,CDC25A,DUSP1,DUSP15,HACD2,INPP5D,NOCT,PIP4K2A,PLCB2,PPP1R11,PPP1R16B,PPP1R1C,PPP1R3C,PTPRM,SOCS3,SYNJ1
PI3K Signaling in B Lymphocytes	0.419	0.0789	-1.155	AKT3,ATF3,ATF4,ATF5,C3,FOS,FYN,INPP5D,MRAS,PLCB2,VAV1,VAV3
B Cell Receptor Signaling	0	0.0622	-1.155	AKT3,ATF4,CREB5,EGR1,GAB2,INPP5D,MAP2K6,MRAS,POU2F2,SYNJ1,VAV1,VAV3
Signaling by SCF-KIT	1.59	0.167	-1.134	FYN,GAB2,GRB10,KIT,SOCS1,TEC,VAV1
Folate Signaling Pathway	1.47	0.148	-1.134	ALDH1L2,CD274,DHFR,FOLR1,JAK3,KLF4,SOX2,TP53
High laminar flow shear stress activates signaling by PIEZO1 and PECAM1:CDH5:KDR in endothelial cells	0.745	0.106	-1.134	ADCY1,ADCY2,ADCY3,ADM,FYN,GNG2,PRR5L
Extra-nuclear estrogen signaling	0.679	0.101	-1.134	AKT3,CAV1,EGF,FOS,GNG2,MMP7,SPHK1
Thyroid Cancer Signaling	0.599	0.0959	-1.134	AKT3,CXCL8,FOS,IGF1,MRAS,NTRK2,TP53
Platelet homeostasis	0.562	0.0933	-1.134	ATP2A1,GNG2,LRP8,ORAI1,P2RX7,PDE1A,PLA2G4A
Transcriptional regulation of granulopoiesis	0.512	0.0897	-1.134	CBFB,CEBPA,H2BC15,H2BC26,H3C4,H4C4,IL6R
UBE2C in Cell Cycle Progression Signaling Pathway	0.496	0.087	-1.134	AKT3,CCNB3,CDC20,DEPTOR,HES1,PRR5L,TP53,UBE2S
GPCR-Mediated Nutrient Sensing in Enteroendocrine Cells	0.428	0.0825	-1.134	ADCY1,ADCY2,ADCY3,CACNB2,GNG2,LPAR5,PLCB2,TAS1R3
ISGylation Signaling Pathway	0.41	0.0824	-1.134	HERC5,IRF7,ISG15,S100A4,TLR5,TLR9,TP53
Apelin Endothelial Signaling Pathway	0.346	0.0758	-1.134	ADCY1,ADCY2,ADCY3,AKT3,APLN,FOS,GNG2,KLF2,MRAS,PLCB2
Regulation of IL-2 Expression in Activated and Anergic T Lymphocytes	0.287	0.0729	-1.134	FOS,FYN,LAT,MRAS,TGFB2,VAV1,VAV3
Gene Silencing by RNA	0	0.0551	-1.134	H2BC15,H2BC26,H3C4,H4C4,MYBL1,PIWIL4,PLD6
PTEN Regulation	0	0.0486	-1.134	AKT3,CBX4,EGR1,MECOM,PPARG,TP53,USP13
Exocyst Signaling Pathway	0	0.0619	-1.134	AKT3,ARHGEF2,EGF,LRRK2,STX1A,TNFRSF12A,VTI1A
Role of PKR in Interferon Induction and Antiviral Response	0	0.0678	-1.134	ATF3,BID,FOS,MAP2K6,PDGFA,PYCARD,TLR9,TP53
PI3K/AKT Signaling	0	0.0632	-1.134	AKT3,CXCR2,GAB2,IL27RA,IL6R,INPP5D,ITGA4,ITGB3,JAK3,MRAS,SYNJ1,TP53
Endocannabinoid Neuronal Synapse Pathway	0	0.063	-1.134	ADCY1,ADCY2,ADCY3,CACNB2,GNG2,PLCB2,RIMS1,TRPV1
RHO GTPase cycle	0	0.0679	-1.095	ARAP3,ARHGAP30,ARHGAP45,ARHGAP6,ARHGEF2,CAV1,CFTR,DBN1,DOCK11,DST,EPHA2,FAM169A,FMNL3,GIT1,HMOX2,MCAM,PLEKHG2,RHOB,RHOH,RND1,SEMA4F,STBD1,TIAM2,TRIP10,VAV1,VAV3,WASF1,WASF3,WASL,WIPF3
Ion channel transport	2.52	0.135	-1.091	ASIC3,ATP10B,ATP11A,ATP2A1,ATP6V0A1,ATP6V0A4,ATP8B3,BEST1,CLCA2,CLCN1,CLCN5,FXYD3,MCOLN3,OSTM1,RYR1,SGK1,SLC9B2,TRPV1,WNK2,WNK3,WNK4
Glutaminergic Receptor Signaling Pathway (Enhanced)	0.687	0.0846	-1.091	ADCY1,ADCY2,ADCY3,AKT3,ATF4,CACNB2,CREB5,DGKE,DGKI,GOT1,PLA2G10,PLA2G4A,PLA2G4F,PLA2R1,PLCB2,PLD6,SCN3B,SCN9A,SLC38A4,SLC7A11,STX1A,TGFB2,VTI1A
ERK/MAPK Signaling	0.442	0.0784	-1.069	ATF4,CREB5,DUSP1,ELF4,FOS,FYN,ITGA4,ITGB3,MKNK2,MRAS,PLA2G10,PLA2G4A,PLA2G4F,PPARG,PPP1R11,PPP1R3C
Inhibition of Matrix Metalloproteases	2.08	0.206	-1	A2M,MMP1,MMP10,MMP13,MMP15,MMP7,SDC2
Semaphorin interactions	1.59	0.148	-1	CDK5R1,DPYSL3,FYN,NRP1,PLXNA2,RHOB,RND1,SEMA3A,SEMA7A
NFE2L2 regulating anti-oxidant/detoxification enzymes	1.32	0.2	-1	ATF4,GSTA3,SLC7A11,SRXN1
Adrenergic Receptor Signaling Pathway (Enhanced)	1.08	0.101	-1	ADCY1,ADCY2,ADCY3,ADRA2B,ADRB1,ATP6V0A1,ATP6V0A4,CACNB2,CXCL8,EDA,IL33,MAOA,PLCB2,TGFB2,TNFSF10,TNFSF11,TNFSF13B
Oxytocin in Spinal Neurons Signaling Pathway	0.806	0.133	-1	CAMKK1,CTH,GAD1,TRPV1
Regulation of TP53 Activity through Acetylation	0.806	0.133	-1	AKT3,MAP2K6,PIP4K2A,TP53
Signaling by CSF1 (M-CSF) in myeloid cells	0.769	0.129	-1	FYN,GAB2,HCK,INPP5D
Activation of the pre-replicative complex	0.669	0.118	-1	CDC6,MCM6,ORC6,POLE2
Fatty acyl-CoA biosynthesis	0.639	0.114	-1	ACSL5,ELOVL6,ELOVL7,HACD2
Aggrephagy	0.584	0.108	-1	CFTR,DYNC1I1,TUBB2A,TUBB3
Netrin-1 signaling	0.534	0.103	-1	FYN,SLIT1,UNC5B,WASL
Pyroptosis Signaling Pathway	0.528	0.0909	-1	GBP5,GSDMC,NGFR,P2RX7,PYCARD,TLR5,TLR9
Endocannabinoid Developing Neuron Pathway	0.475	0.0833	-1	ADCY1,ADCY2,ADCY3,AKT3,ATF4,CREB5,GNG2,MAP2K6,MRAS,RAP1GAP
Cohesin Chromatin Regulation Pathway	0.471	0.0784	-1	BBC3,BUB1,CCNB3,CDCA8,CEBPA,H2BC15,H2BC26,H3C4,H4C4,MED12L,MED26,PCDH1,PCDH20,PCDHAC2,PCDHB1,PCDHB14,PCDHB4,PCDHGA6,SOX2,ZBTB21
Triacylglycerol Biosynthesis	0.446	0.0893	-1	ELOVL6,GPAM,GPAT3,LPCAT1,PLPP2
Regulation of lipid metabolism by PPARalpha	0.367	0.0776	-1	AHRR,CD36,FHL2,ME1,MED26,PPARG,PPARGC1A,TIAM2,TRIB3
GPCR-Mediated Integration of Enteroendocrine Signaling Exemplified by an L Cell	0.34	0.0794	-1	ADCY1,ADCY2,ADCY3,ADRB1,PLCB2
HSP90 chaperone cycle for steroid hormone receptors in the presence of ligand	0.327	0.08	-1	DCTN5,DYNC1I1,TUBB2A,TUBB3
IL-7 Signaling Pathway	0.269	0.0725	-1	AKT3,CDC25A,FYN,JAK3,SOCS1
MSP-RON Signaling in Cancer Cells Pathway	0.268	0.0709	-1	AKT3,ATF4,CREB5,ELF4,FOS,KLK10,KLK11,MRAS,VEGFC
Intrinsic Pathway for Apoptosis	0.262	0.0727	-1	AKT3,BBC3,BID,TP53
PI Metabolism	0	0.0488	-1	GDPD5,INPP5D,PIP4K2A,SYNJ1
Signaling by NOTCH1	0	0.0533	-1	DLL4,HES1,HEYL,TLE1
RAB GEFs exchange GTP for GDP on RABs	0	0.0444	-1	AKT3,RAB39B,RAB3A,RAB9B
ER-Mitochondrial Communication Signaling Pathway	0	0.0526	-1	ADRB1,AKT3,TOMM34,TP53
14-3-3-mediated Signaling	0	0.05	-1	AKT3,FOS,MRAS,PLCB2,TUBB2A,TUBB3
Induction of Apoptosis by HIV1	0	0.0635	-1	BBC3,BID,NGFR,TP53
IL-15 Signaling	0	0.0435	-1	AKT3,CXCL8,JAK3,MRAS
Neuropathic Pain Signaling in Dorsal Horn Neurons	0	0.0435	-1	FOS,NTRK2,PLCB2,TAC1
HGF Signaling	0	0.0469	-1	AKT3,ELF4,FOS,ITGA4,ITGB3,MRAS
Non-Small Cell Lung Cancer Signaling	0	0.0532	-1	AKT3,CCND2,EGF,MRAS,TP53
ERBB Signaling	0	0.0435	-1	EGF,FOS,MAP2K6,MRAS
PEDF Signaling	0	0.0482	-1	AKT3,MRAS,PPARG,TP53
T Cell Receptor Signaling	0	0.057	-1	AKT3,FOS,FYN,HLA-DQA1,ICOSLG,LAT,MAP2K6,MRAS,RASGRP1,VAV1,VAV3
GM-CSF Signaling	0	0.0588	-1	AKT3,CISH,HCK,MRAS
Activin Inhibin Signaling Pathway	0.999	0.0973	-0.943	AKT3,CCND2,CEBPA,FOS,IL33,LIPE,MAP2K6,MMP7,MXD1,NGFR,PPARG,SERPINE1,SKI,SMAD9,TGFB2,TLR5,TLR9,TNFSF13B
Molecular Mechanisms of Cancer	1.14	0.0847	-0.911	ACKR4,ADCY1,ADCY2,ADCY3,ADGRF1,ADGRF3,ADGRF5,ADGRG1,ADGRG3,ADORA2B,ADRA2B,ADRB1,AKT3,ARHGEF2,BBC3,BDKRB2,BID,BMP8A,CCND2,CCRL2,CDC25A,CXCR2,DIRAS3,EGF,FOS,FYN,FZD7,GAB2,GNG2,GPR173,GPR35,GPRC5B,HCAR2,HES1,HTR2B,IGF1,IL27RA,IL6R,ITGA4,ITGB3,JAK3,LPAR5,MAP2K6,MMP1,MMP10,MMP13,MMP15,MMP7,MRAS,PLCB2,PTGER1,PTGER3,RASGRP1,RHOB,RHOH,RND1,SHC2,SMAD9,TAS1R3,TGFB2,TP53
TR/RXR Activation	1.27	0.115	-0.905	ADRB1,AKR1C2,AKR1C3,AKT3,ATP2A1,ITGB3,KLF9,ME1,mir-8 (includes others),PDE3B,PPARG,PPARGC1A,VEGFC
Gαs Signaling	1.22	0.115	-0.905	ADCY1,ADCY2,ADCY3,ADORA2B,ADRB1,ATF4,CREB5,GNG2,HCAR2,HCK,MRAS,RYR1
Sphingolipid metabolism	1.01	0.109	-0.905	A4GALT,B3GALNT1,FUT1,PLPP2,SGPP1,SMPD1,SPHK1,SPNS2,ST3GAL5,ST8SIA5,UGT8
Reelin Signaling in Neurons	0.434	0.0803	-0.905	AKT3,ARHGEF2,CDK5R1,FYN,HCK,LRP8,MAP1B,MAP2K6,PDK2,WASF1,WASL
WNT/β-catenin Signaling	0.381	0.0769	-0.905	ACVR1C,AKT3,DKK1,FZD7,MMP7,NR5A2,SFRP2,SOX2,TGFB2,TLE1,TP53,WNT5B
3-phosphoinositide Degradation	0.361	0.0753	-0.905	ALPL,CDC25A,DUSP1,DUSP15,HACD2,INPP5D,NOCT,PPP1R11,PPP1R16B,PPP1R1C,PPP1R3C,PTPRM,SOCS3,SYNJ1
Transcriptional regulation by RUNX1	0	0.0621	-0.905	CBFB,CBX4,GATA3,GPAM,H2BC15,H2BC26,H3C4,H4C4,RYBP,SERPINB13,SOCS3
Thrombin Signaling	0	0.0667	-0.905	ADCY1,ADCY2,ADCY3,AKT3,ARHGEF2,DIRAS3,EGF,GATA3,GNG2,MRAS,PLCB2,RHOB,RHOH,RND1
Docosahexaenoic Acid (DHA) Signaling	1.35	0.102	-0.853	ADCY1,ADCY2,ADCY3,ADGRF1,AKT3,ATF4,BID,CCL20,CREB5,EGF,IGF1,NGFR,NTRK2,OSGIN1,PLA2G10,PLA2G4A,PLA2G4F,PLA2R1,PLCB2,STX1A,SYNJ1,SYT11,TGFB2
Cardiac conduction	1.46	0.123	-0.832	ATP2A1,CACNB2,FXYD3,KCND1,KCNE3,KCNIP2,KCNJ14,KCNK6,MME,ORAI1,RYR1,SCN3B,SCN9A
Endocannabinoid Cancer Inhibition Pathway	0.995	0.102	-0.832	ADCY1,ADCY2,ADCY3,AKT3,ATF3,ATF4,CCND2,CREB5,DDIT3,MAP2K6,SMPD1,TRIB3,TRPV1,VEGFC
HEY1 Signaling Pathway	0.921	0.0993	-0.832	ACVR1C,AKT3,BMP8A,DLL4,GATA3,MMP1,MMP10,MMP13,MMP15,MMP7,SMAD9,TGFB2,TP53,VEGFC
Macrophage Alternative Activation Signaling Pathway	0.764	0.092	-0.832	ADORA2B,ATF4,CD36,CREB5,DUSP1,FOS,HLA-DQA1,IL33,JAK3,KLF4,PPARG,PPARGC1A,SOCS1,SOCS3,TGFB2
ID3 Signaling Pathway	0.702	0.0915	-0.832	AKT3,ALPL,CXCL1,CXCL8,EGF,EGR1,HES1,ID3,IL33,MRAS,SMAD9,SOX2,TGFB2
Oxytocin in Brain Signaling Pathway	0.533	0.0833	-0.832	AKT3,ATF4,CACNB2,CAMKK1,CREB5,DDIT3,GNG2,MRAS,PLA2G10,PLA2G4A,PLA2G4F,PLA2R1,PYCARD,TRPV1
Superpathway of Inositol Phosphate Compounds	0.286	0.0711	-0.832	ALPL,CDC25A,DUSP1,DUSP15,HACD2,INPP5D,NOCT,PIP4K2A,PLCB2,PPP1R11,PPP1R16B,PPP1R1C,PPP1R3C,PTPRM,SOCS3,SYNJ1
Colorectal Cancer Metastasis Signaling	2.12	0.114	-0.816	ADCY1,ADCY2,ADCY3,AKT3,DIRAS3,EGF,FOS,FZD7,GNG2,IL6R,JAK3,MMP1,MMP10,MMP13,MMP15,MMP7,MRAS,PTGER1,PTGER3,RHOB,RHOH,RND1,TGFB2,TLR5,TLR9,TP53,VEGFC,WNT5B
Neurotransmitter release cycle	1.59	0.182	-0.816	APBA1,GLS2,MAOA,RAB3A,RIMS1,STX1A
SPINK1 General Cancer Pathway	0.655	0.103	-0.816	AKT3,IL6R,JAK3,MRAS,MT1E,MT1G
Apelin Adipocyte Signaling Pathway	0.528	0.0909	-0.816	ADCY1,ADCY2,ADCY3,APLN,LIPE,MGST1,PPARGC1A
TREM1 Signaling	0.497	0.0909	-0.816	AKT3,CD83,CXCL8,NLRC5,TLR5,TLR9
Melanocyte Development and Pigmentation Signaling	0.317	0.0753	-0.816	ADCY1,ADCY2,ADCY3,ATF4,CREB5,KIT,MRAS
Dopamine-DARPP32 Feedback in cAMP Signaling	0.304	0.0728	-0.816	ADCY1,ADCY2,ADCY3,ATF4,ATP2A1,CACNB2,CAMKK1,CREB5,KCNJ14,KCNJ15,PLCB2
Transcriptional regulation of white adipocyte differentiation	0.284	0.0732	-0.816	CD36,CEBPA,KLF4,MED26,PPARG,PPARGC1A
Aryl Hydrocarbon Receptor Signaling	0.279	0.0714	-0.816	AHRR,ALDH1L2,CCND2,CYP1B1,DHFR,FOS,GSTA3,MGST1,TGFB2,TP53
Hedgehog 'off' state	0	0.0545	-0.816	ADCY1,ADCY2,ADCY3,RPGRIP1L,TUBB2A,TUBB3
Histone Modification Signaling Pathway	0	0.0341	-0.816	BUB1,CBX4,DNMT3B,H2BC15,H2BC26,MORC4,PRMT6,TP53BP1,VEGFC
Regulation of endogenous retroelements	0	0.0469	-0.816	H2BC15,H2BC26,H3C4,H4C4,PIWIL4,ZNF778
Corticotropin Releasing Hormone Signaling	0	0.0692	-0.816	ADCY1,ADCY2,ADCY3,ATF4,CACNB2,CREB5,CTH,FOS,GAD1
PAK Signaling	0	0.0625	-0.816	EPHA3,GIT1,ITGA4,ITGB3,MRAS,PDGFA,WASL
RHOA Signaling	0	0.0508	-0.816	ARHGAP6,IGF1,LPAR5,PIP4K2A,SEPTIN12,WASF1
PKCθ Signaling in T Lymphocytes	0	0.051	-0.816	CACNB2,FOS,FYN,HLA-DQA1,LAT,MRAS,VAV1,VAV3
T Cell Exhaustion Signaling Pathway	0	0.0556	-0.816	ACVR1C,AKT3,CD274,FOS,HLA-DQA1,IL6R,JAK3,LGALS9,MRAS
Glycosaminoglycan metabolism	1.77	0.128	-0.775	B3GALT6,B3GAT3,B3GNT3,B3GNT4,CHPF,CHST3,CHST9,CHSY3,CSGALNACT1,CSGALNACT2,HS3ST1,HYAL1,HYAL3,NAGLU,SDC2
Cell surface interactions at the vascular wall	1.33	0.113	-0.775	CAV1,CEACAM1,FYN,GRB14,INPP5D,ITGA4,ITGB3,JAM3,MMP1,SDC2,SLC16A1,SLC3A2,SLC7A11,SLC7A8,TNFRSF10B
Neuropeptides in Migraine Signaling Pathway	1.24	0.109	-0.775	ADCY1,ADCY2,ADCY3,ATF4,CREB5,CTH,FOS,GAD1,GNG2,HCN4,HTR2B,IL33,PDE3B,PLCB2,TAC1
p75 NTR receptor-mediated signalling	0.923	0.098	-0.775	ARHGEF2,NGFR,NME3,NME5,PLEKHG2,RTN4R,SPHK1,SRPK3,STK25,STK32A,STK35,STK40,TIAM2,VAV1,VAV3
Orexin Signaling Pathway	0.391	0.0762	-0.775	ADCY1,ADCY2,ADCY3,AKT3,ATP6V0A1,ATP6V0A4,CACNB2,GNG2,PIP4K2A,PLA2G10,PLA2G4A,PLA2G4F,PLCB2,PPARG,PPARGC1A,SMAD9
IL-12 Signaling and Production in Macrophages	0.385	0.0761	-0.775	AKT3,C3,CEBPA,FOS,GATA3,IL23A,MAP2K6,POU2F2,PPARG,S100A8,SOCS3,TGFB2,TLR9,TNFSF11,VDR
Cardiac Hypertrophy Signaling (Enhanced)	0.629	0.0795	-0.756	ACVR1C,ADCY1,ADCY2,ADCY3,ADRA2B,ADRB1,AKT3,ATP2A1,CACNB2,CXCL8,CXCR2,EDA,FGFR1,FGFR4,FZD7,GNG2,IGF1,IL27RA,IL33,IL6R,ITGA4,ITGB3,MAP2K6,MKNK2,MPPED2,MRAS,NGFR,PDE1A,PDE3B,PDE6B,PLCB2,PLD6,RYR1,TGFB2,TNFSF10,TNFSF11,TNFSF13B,WNT5B
Ephrin A Signaling	1.96	0.129	-0.728	ACHE,AKT3,CLDN4,EFNA2,EGF,EPHA10,EPHA2,EPHA3,EPHA4,FYN,GIT1,HCK,IGF1,NGFR,TGFB2,VAV1,VAV3
Senescence Pathway	0.4	0.0755	-0.728	ACVR1C,AKT3,ATF3,CACNB2,CAPN8,CAPN9,CCNB3,CCND2,CDC25A,CXCL8,ELF4,GADD45B,GADD45G,MAP2K6,MRAS,PDK2,SAA1,SERPINE1,SMAD9,TGFB2,TP53
Role of Hypercytokinemia/hyperchemokinemia in the Pathogenesis of Influenza	1.86	0.164	-0.707	CXCL8,IFIT2,IL33,IRF7,ISG15,OAS3,PYCARD,RSAD2,TLR9
Co-inhibition by BTLA	1.14	0.127	-0.707	NME3,NME5,SPHK1,SRPK3,STK25,STK32A,STK35,STK40
Abacavir ADME	1.02	0.119	-0.707	NME3,NME5,SPHK1,SRPK3,STK25,STK32A,STK35,STK40
Thioredoxin Signaling Pathway	1.02	0.119	-0.707	AKT3,C3,CFB,F3,FOS,MSRA,TP53,VEGFC
Potassium Channels	0.722	0.101	-0.707	GNG2,HCN4,KCNAB3,KCND1,KCNG1,KCNJ14,KCNJ15,KCNK6
NRF2-mediated Oxidative Stress Response	0.699	0.0874	-0.707	ABCC4,ATF4,CYP2A13,CYP2B6,CYP4A22,CYP4Z1,DNAJB9,DNAJC6,FOS,GSTA3,HERPUD1,HSPB8,MAFF,MAFG,MAP2K6,MGST1,MRAS,PMF1
Cardiac β-adrenergic Signaling	0.618	0.0878	-0.707	ADCY1,ADCY2,ADCY3,ADRB1,ATP2A1,CACNB2,GNG2,MPPED2,MRAS,PDE1A,PDE3B,PDE6B,PLD6
eNOS Signaling	0.514	0.0846	-0.707	ADCY1,ADCY2,ADCY3,AKT3,AQP3,BDKRB2,CAV1,CHRNA5,LPAR5,SLC7A1,VEGFC
Integration of energy metabolism	0.468	0.0851	-0.707	ADCY1,ADCY2,ADCY3,CACNB2,CD36,GNG2,PLCB2,STX1A
Fcgamma receptor (FCGR) dependent phagocytosis	0.416	0.0816	-0.707	FYN,HCK,VAV1,VAV3,WASF1,WASF3,WASL,WIPF3
WNK Renal Signaling Pathway	0.404	0.0808	-0.707	AKT3,ASIC3,IGF1,LRRC8D,OSR1,SGK1,WNK3,WNK4
MHC class II antigen presentation	0	0.069	-0.707	CTSC,DCTN5,DYNC1I1,HLA-DQA1,KIF2C,SH3GL2,TUBB2A,TUBB3
Oxidative Stress Induced Senescence	0	0.0702	-0.707	CBX4,FOS,H2BC15,H2BC26,H3C4,H4C4,MAP2K6,TP53
Hedgehog 'on' state	0	0.0559	-0.707	NME3,NME5,SPHK1,SRPK3,STK25,STK32A,STK35,STK40
Eicosanoid Signaling	0.859	0.0895	-0.655	ABCC4,ADCY1,ADCY2,ADCY3,AKR1C3,AKT3,ATF4,ATP2A1,CFTR,CREB5,EGR1,GNG2,HPGD,KLF4,MRAS,PLA2G10,PLA2G4A,PLA2G4F,PLA2R1,PLCB2,PTGER1,PTGER3,VEGFC
RAR Activation	3.85	0.124	-0.632	ACVR1C,ADCY1,ADCY2,ADCY3,ADH1C,ADH7,AKR1C2,AKR1C3,AKT3,ATF4,CRABP2,CREB5,CXCL8,CYP26A1,DIRAS3,DKK1,DUSP1,EDA,EGF,FOS,IL33,KIT,KLF2,LAMB1,LIPE,MMP1,MMP13,MPPED2,PDE1A,PDE3B,PDE6B,PLD6,PPARG,PPARGC1A,RDH10,RDH5,RHOB,RHOH,RND1,SOCS3,STRA6,TGFB2,TNFSF10,TNFSF11,TNFSF13B
HMGB1 Signaling	1.54	0.116	-0.632	AKT3,CXCL8,DIRAS3,EDA,FOS,IL33,MAP2K6,MRAS,NGFR,RHOB,RHOH,RND1,SERPINE1,TGFB2,TNFSF10,TNFSF11,TNFSF13B
Necroptosis Signaling Pathway	0.579	0.087	-0.632	CAPN8,CAPN9,NGFR,PLA2G10,PLA2G4A,PLA2G4F,PYCARD,TNFRSF10B,TNFSF10,TOMM34,TP53,TYRO3
Netrin Signaling	0.381	0.0769	-0.632	ADORA2B,AKT3,CACNB2,DPYSL3,FYN,MIOX,RYR1,STX1A,TRIM9,UNC5B,VTI1A,WASL
Adipogenesis pathway	0.356	0.0763	-0.632	CEBPA,DDIT3,FGFR1,FGFR4,FZD7,KLF3,NOCT,PPARG,SMAD9,TP53
ILK Signaling	0	0.0598	-0.632	AKT3,ATF4,CREB5,DIRAS3,FOS,ITGB3,MAP2K6,RHOB,RHOH,RND1,VEGFC
Role of Macrophages, Fibroblasts and Endothelial Cells in Rheumatoid Arthritis	0.874	0.0884	-0.6	AKT3,ATF4,CEBPA,CREB5,CXCL8,DKK1,FOS,FZD7,IL33,IL6R,MAP2K6,MMP1,MMP13,MRAS,NGFR,PDGFA,PLCB2,SFRP2,SOCS1,SOCS3,TLR5,TLR9,TNFSF11,TNFSF13B,VEGFC,WNT5B
Glioblastoma Multiforme Signaling	0.793	0.0932	-0.577	AKT3,CCND2,DIRAS3,EGF,FZD7,IGF1,MRAS,PDGFA,PLCB2,RHOB,RHOH,RND1,SHC2,TP53,WNT5B
Hepatic Fibrosis Signaling Pathway	0.57	0.0794	-0.577	ACVR1C,AKT3,ATF4,CACNB2,CREB5,CXCL8,DIRAS3,FGFR1,FOS,FZD7,IL33,ITGA4,ITGB3,KLF9,MAP2K6,mir-8 (includes others),MMP1,MMP13,MRAS,NGFR,PDGFA,PPARG,RHOB,RHOH,RND1,SERPINE1,TF,TGFB2,VEGFC,WNT5B
STAT3 Pathway	1.86	0.126	-0.535	CDC25A,CISH,CXCR2,EGF,FGFR1,FGFR4,IGF1,IL27RA,IL6R,MAP2K6,MRAS,NGFR,NTRK2,SOCS1,SOCS3,SOCS7,TGFB2
Hepatitis B Chronic Liver Pathogenesis Signaling Pathway	0.926	0.097	-0.535	AKT3,ATF4,CAMKK1,CDC20,CREB5,EGR1,GATA3,IRF7,KLF4,mir-34 (includes others),MRAS,ORAI1,PYCARD,SOCS3,TGFB2,TP53
Cardiac Hypertrophy Signaling	0.339	0.0736	-0.535	ADCY1,ADCY2,ADCY3,ADRA2B,ADRB1,CACNB2,DIRAS3,GNG2,IGF1,IL6R,MAP2K6,MRAS,PLCB2,RHOB,RHOH,RND1,TGFB2
Beta-catenin independent WNT signaling	0.275	0.0707	-0.535	FZD7,GNG2,NME3,NME5,PDE6B,PLCB2,ROR1,SPHK1,SRPK3,STK25,STK32A,STK35,STK40,WNT5B
Acute Phase Response Signaling	2.06	0.123	-0.5	A2M,AKT3,C3,CFB,CRABP2,FOS,HMOX2,HPX,IL33,IL6R,ITIH4,MAP2K6,MRAS,NGFR,SAA1,SERPINA3,SERPINE1,SOCS1,SOCS3,SOCS7,TF
Hepatic Cholestasis	0.767	0.0904	-0.5	ADCY1,ADCY2,ADCY3,AKT3,CFTR,CXCL8,EDA,FGFR4,IL33,IL6R,NGFR,NR5A2,TGFB2,TNFRSF12A,TNFSF10,TNFSF11,TNFSF13B
Glycation Signaling Pathway	0.416	0.0773	-0.5	AKT3,ATF4,CD36,CXCL8,DDIT3,EDA,EGR1,FOS,ICAM4,IL33,MRAS,TGFB2,TNFSF10,TNFSF11,TNFSF13B,VEGFC
NF1 RAS Signaling Pathway	1.05	0.0883	-0.493	ACKR4,ADCY1,ADCY2,ADCY3,ADGRF1,ADGRF3,ADGRF5,ADGRG1,ADGRG3,ADORA2B,ADRA2B,ADRB1,AKT3,BDKRB2,CAV1,CCRL2,EGF,FGFR1,FGFR4,FZD7,GNG2,GPR173,GPR35,GPRC5B,HCAR2,HTR2B,IGF1,KIT,LPAR5,MRAS,NGFR,NTRK2,PTGER1,PTGER3,SDC2,TAS1R3,TGFB2
Apelin Cardiac Fibroblast Signaling Pathway	1.79	0.227	-0.447	AKT3,APLN,SERPINE1,SPHK1,TGFB2
Role of Tissue Factor in Cancer	1.39	0.106	-0.447	ACVR1C,AKT3,CXCL1,CXCL8,EGF,EGR1,F3,FOS,FYN,HCK,ITGB3,MAP2K6,MMP1,MMP13,MRAS,NGFR,PDIA2,TFPI,TGFB2,TP53,VEGFC
GPVI-mediated activation cascade	1.11	0.152	-0.447	FYN,LAT,RHOB,VAV1,VAV3
Vasopressin regulates renal water homeostasis via Aquaporins	0.978	0.139	-0.447	ADCY1,ADCY2,ADCY3,AQP3,GNG2
DAG and IP3 signaling	0.833	0.125	-0.447	ADCY1,ADCY2,ADCY3,CAMKK1,PDE1A
Interleukin-2 family signaling	0.74	0.116	-0.447	GAB2,INPP5D,JAK3,LGALS9,SYNJ1
TP53 Regulates Transcription of Cell Death Genes	0.74	0.116	-0.447	BBC3,BID,TNFRSF10B,TP53,TP53I3
GABA receptor activation	0.74	0.116	-0.447	ADCY1,ADCY2,ADCY3,GNG2,KCNJ15
Oxytocin Signaling Pathway	0.643	0.084	-0.447	AKT3,ATF4,CACNB2,CAMKK1,CD36,CREB5,CTH,CXCL8,FOS,GAD1,GNG2,KCNT2,LIPE,MRAS,PLA2G10,PLA2G4A,PLA2G4F,PLCB2,PPARG,SHC2,TNFSF11
Binding and Uptake of Ligands by Scavenger Receptors	0.609	0.104	-0.447	CD36,HPX,HYOU1,SAA1,SSC5D
Co-stimulation by CD28	0.585	0.102	-0.447	AKT3,FYN,PRR5L,TRIB3,VAV1
FAT10 Cancer Signaling Pathway	0.542	0.098	-0.447	ACVR1C,AKT3,NGFR,TGFB2,TP53
DNA methylation	0.501	0.0943	-0.447	DNMT3B,H2BC15,H2BC26,H3C4,H4C4
Signaling by TGF-beta Receptor Complex	0.482	0.0926	-0.447	FBN1,ITGB3,LTBP1,PPP1R15A,TGFB2
Role of NANOG in Mammalian Embryonic Stem Cell Pluripotency	0.458	0.0833	-0.447	AKT3,BMP8A,FZD7,JAK3,MRAS,SMAD9,SOX2,TP53,WNT5B
Glioma Invasiveness Signaling	0.448	0.087	-0.447	DIRAS3,ITGB3,MRAS,RHOB,RHOH,RND1
p53 Signaling	0.441	0.0833	-0.447	AKT3,BBC3,CCND2,GADD45B,GADD45G,TNFRSF10B,TP53,TP53I3
Transcriptional and post-translational regulation of MITF-M expression and activity	0.397	0.0847	-0.447	AKT3,KIT,SOX2,TBX3,TNFSF11
PRC2 methylates histones and DNA	0.353	0.0806	-0.447	DNMT3B,H2BC15,H2BC26,H3C4,H4C4
Mitotic Roles of Polo-Like Kinase	0.327	0.0781	-0.447	CCNB3,CDC20,CDC25A,PLK2,PLK3
ABRA Signaling Pathway	0	0.0641	-0.447	EGR1,FOS,IGF1,PPARGC1A,VEGFC
NoRC negatively regulates rRNA expression	0	0.0532	-0.447	DNMT3B,H2BC15,H2BC26,H3C4,H4C4
COPI-mediated anterograde transport	0	0.0532	-0.447	DCTN5,DYNC1I1,FOLR1,TUBB2A,TUBB3
TRIM21 Intracellular Antibody Signaling Pathway	0	0.0391	-0.447	FOS,IRF7,MAP1LC3B,MAP1LC3B2,TP53
Virus Entry via Endocytic Pathways	0	0.0517	-0.447	AP3B2,CAV1,FOLR1,FYN,ITGB3,MRAS
RAC Signaling	0	0.0444	-0.447	CDK5R1,ITGA4,ITGB3,MRAS,PIP4K2A,WASF1
Ovarian Cancer Signaling	0	0.0556	-0.447	AKT3,EGF,FZD7,MMP7,MRAS,TP53,VEGFC,WNT5B
Cyclins and Cell Cycle Regulation	0	0.0595	-0.447	CCNB3,CCND2,CDC25A,TGFB2,TP53
Xenobiotic Metabolism General Signaling Pathway	0	0.053	-0.447	AKT3,GSTA3,MAP2K6,MGST1,MRAS,UGT2B7,UGT8
Estrogen Receptor Signaling	0.311	0.0716	-0.426	ADCY1,ADCY2,ADCY3,AKT3,ATF4,CACNB2,CAV1,CREB5,EGF,FOS,GNG2,HES1,IGF1,JAK3,MDK,MED12L,MMP1,MMP10,MMP13,MMP15,MMP7,MRAS,PLCB2,PPARGC1A,SHC2,TP53,VEGFC
Dermatan Sulfate Biosynthesis	3.16	0.216	-0.378	B3GALT6,B3GAT3,CHPF,CHST3,CHST4,CHSY3,CSGALNACT1,CSGALNACT2,HS3ST1,SULT1A3,SULT1C2
Elastic fibre formation	1.54	0.163	-0.378	FBLN2,FBN1,ITGB3,LOXL1,LTBP1,MFAP4,TGFB2
Cachexia Signaling Pathway	1.16	0.0932	-0.378	ACVR1C,ADCY1,ADCY2,ADCY3,ADRB1,AKT3,CAPN8,CAPN9,CXCL8,DDIT4,EDA,GABARAPL1,IGF1,IL33,IL6R,LCN2,LIPE,MAP1LC3B,MSTN,NGFR,PDE3B,PPARG,PTHLH,RYR1,SOCS3,TGFB2,TNFRSF12A,TNFSF10,TNFSF11,TNFSF13B
WNT/Ca2+ Signaling Pathway	0.898	0.117	-0.378	ATF4,CREB5,FZD7,PDE6B,PLCB2,ROR1,WNT5B
Actin Nucleation by ARP-WASP Complex	0.784	0.102	-0.378	DIRAS3,ITGA4,ITGB3,MRAS,RHOB,RHOH,RND1,WASF1,WASL
VEGF Family Ligand-Receptor Interactions	0.682	0.0988	-0.378	AKT3,FOS,MRAS,NRP1,PLA2G10,PLA2G4A,PLA2G4F,VEGFC
G alpha (12/13) signalling events	0.562	0.0933	-0.378	ARHGEF2,GNG2,PLEKHG2,RHOB,TIAM2,VAV1,VAV3
Xenobiotic Metabolism CAR Signaling Pathway	0.497	0.0823	-0.378	ALDH1L2,CHST3,CHST4,CYP2B6,GSTA3,HS3ST1,MAP2K6,MGST1,PPARGC1A,SULT1A3,SULT1C2,UGT2B7,UGT8
Fcγ Receptor-mediated Phagocytosis in Macrophages and Monocytes	0.482	0.086	-0.378	AKT3,FYN,GAB2,HCK,INPP5D,PLD6,VAV1,VAV3
Regulation of Actin-based Motility by Rho	0.471	0.0841	-0.378	DIRAS3,ITGA4,ITGB3,PIP4K2A,RHOB,RHOH,RND1,WASF1,WASL
Ribonucleotide Reductase Signaling Pathway	0	0.0455	-0.378	AKT3,ATF4,CCNF,CDC25A,CREB5,FOS,TP53
Senescence-Associated Secretory Phenotype (SASP)	0	0.07	-0.378	CXCL8,FOS,H2BC15,H2BC26,H3C4,H4C4,UBE2S
Cargo recognition for clathrin-mediated endocytosis	0	0.0686	-0.378	CFTR,EGF,LRP2,SH3GL2,SNAP91,SYT11,TF
Gα12/13 Signaling	0	0.0569	-0.378	AKT3,CDH7,LPAR5,MRAS,TEC,VAV1,VAV3
G Beta Gamma Signaling	0	0.0619	-0.378	ADCY1,ADCY2,AKT3,CACNB2,CAV1,GNG2,MRAS
Lung Ionic Balance Signaling Pathway	0.718	0.0827	-0.354	ABCC4,ACKR4,ADGRF1,ADGRF3,ADGRF5,ADGRG1,ADGRG3,ADORA2B,ADRA2B,ADRB1,ASIC3,BDKRB2,CCRL2,CFTR,CLCA2,CXCL8,FYN,FZD7,GPR173,GPR35,GPRC5B,HCAR2,HCK,HCN4,HTR2B,LPAR5,PLCB2,PTGER1,PTGER3,TAS1R3,TNFRSF10B,TNFSF10
Polyamine Regulation in Colon Cancer	1.72	0.155	-0.333	AKT3,EIF5A2,FOS,MAP2K6,MXD1,ODC1,PPARG,SLC3A2,TP53
Collagen biosynthesis and modifying enzymes	1.63	0.15	-0.333	ADAMTS3,COL12A1,COL17A1,COL21A1,COL9A2,P3H2,P4HA2,PCOLCE2,TLL1
Ribavirin ADME	1.36	0.134	-0.333	NME3,NME5,SLC28A2,SPHK1,SRPK3,STK25,STK32A,STK35,STK40
TGF-β Signaling	1.3	0.122	-0.333	ACVR1C,AMH,FOS,IRF7,MAP2K6,MRAS,SERPINE1,SKI,SMAD9,TGFB2,VDR
WNT/SHH Axonal Guidance Signaling Pathway	0.287	0.0719	-0.333	ADCY1,ADCY2,ADCY3,FYN,FZD7,HCK,PLXNA2,SEMA3A,SHISA2,WNT5B
ESR-mediated signaling	0	0.0625	-0.333	CBFB,FOS,GATA3,GPAM,H2BC15,H2BC26,H3C4,H4C4,NR5A2
Mitochondrial Division Signaling Pathway	0	0.0596	-0.333	ADRB1,CACNB2,CCNB3,GDAP1,LRRK2,MRAS,NGFR,TP53,VEGFC
Gαq Signaling	0	0.0701	-0.333	AKT3,DIRAS3,GNG2,HTR2B,MRAS,PLCB2,PLD6,RGS16,RHOB,RHOH,RND1
Membrane Repair Signaling Pathway	1.16	0.116	-0.302	ANXA6,CAPN8,CAPN9,CAV1,SMPD1,STX1A,SYT11,TSPAN4,TSPAN8,UPK1B,VTI1A
FAK Signaling	0.942	0.0844	-0.302	ACKR4,ACVR1C,ADGRF1,ADGRF3,ADGRF5,ADGRG1,ADGRG3,ADORA2B,ADRA2B,ADRB1,AKT3,BDKRB2,CAPN8,CAPN9,CCRL2,CXCR2,EFNA2,EGF,ELF4,FOS,FYN,FZD7,GIT1,GPR173,GPR35,GPRC5B,HCAR2,HTR2B,IL27RA,IL33,IL6R,ITGA4,ITGB3,KIT,LPAR5,MRAS,PTGER1,PTGER3,SOCS1,SOCS3,SOCS7,TAS1R3,TGFB2,TP53,WASL
Integrin to Cytoskeleton Signaling Pathway	0.346	0.0743	-0.302	AKT3,CAPN8,CAPN9,CAV1,DIRAS3,FYN,GIT1,ITGA4,ITGB3,MRAS,RHOB,RHOH,RND1,TSPAN4,WASL
Phagosome Formation	0.952	0.0842	-0.295	ACKR4,ADGRF1,ADGRF3,ADGRF5,ADGRG1,ADGRG3,ADORA2B,ADRA2B,ADRB1,AKT3,BDKRB2,C3,CCRL2,CD36,CLEC7A,FYN,FZD7,GAB2,GPR173,GPR35,GPRC5B,HCAR2,HCK,HTR2B,ITGA4,ITGB3,LAT,LPAR5,MAP2K6,MRAS,PIP4K2A,PLA2G10,PLA2G4A,PLA2G4F,PLA2R1,PLD6,PTGER1,PTGER3,RASGRP1,SPHK1,TAS1R3,TLR5,TLR9,VAV1,VAV3,WASF1,WASL
Systemic Lupus Erythematosus in T Cell Signaling Pathway	0.391	0.0762	-0.277	AKT3,ATF4,CREB5,DIRAS3,FOS,HLA-DQA1,ICOSLG,IL23A,LAT,MAP2K6,MRAS,ORAI1,RHOB,RHOH,RND1,VAV1
Deubiquitination	0	0.0474	-0.277	CDC20,CDC25A,CFTR,GATA3,H2BC15,H2BC26,H4C4,IL33,INO80C,JOSD1,TP53,UCHL1,USP13
Transcriptional Regulatory Network in Embryonic Stem Cells	1.24	0.109	-0.258	ACVR1C,AKT3,FGFR1,FGFR4,FZD7,IGF1,JAK3,KLF4,MRAS,SMAD9,SOX2,TBX3,TGFB2,TP53,WNT5B
SLAMF Signaling Pathway	1.35	0.11	-0.243	AKT3,CXCL1,CXCL8,FOS,FYN,GATA3,INPP5D,JAK3,KIT,LAT,MMP1,MMP13,MRAS,RASGRP1,TP53,VAV1,VAV3
Opioid Signaling Pathway	0.506	0.0797	-0.243	ADCY1,ADCY2,ADCY3,AKT3,ATF4,CACNB2,CREB5,EGR4,FOS,FYN,GNG2,GRK5,HCK,MAP2K6,MRAS,PDE1A,RGS1,RGS16,RGS3,RYR1
Role of Osteoclasts in Rheumatoid Arthritis Signaling Pathway	1.66	0.105	-0.2	ADAM22,ADAM28,AKT3,ATF4,COL12A1,COL17A1,COL21A1,COL9A2,CREB5,DIRAS3,FOS,ITGB3,MAP2K6,MMP1,MMP10,MMP13,MMP15,MMP7,MRAS,NGFR,RHOB,RHOH,RND1,SFRP2,SHC2,TEC,TNFSF11,VAV3
Breast Cancer Regulation by Stathmin1	0.659	0.0802	-0.169	ACKR4,ADGRF1,ADGRF3,ADGRF5,ADGRG1,ADGRG3,ADORA2B,ADRA2B,ADRB1,ARHGEF2,ATF4,BDKRB2,CCND2,CCRL2,CREB5,EGF,FZD7,GNG2,GPR173,GPR35,GPRC5B,HCAR2,HTR2B,IGF1,LPAR5,MRAS,PLCB2,PPP1R11,PPP1R3C,PTGER1,PTGER3,SHC2,TAS1R3,TGFB2,TP53,TUBB2A,TUBB3,VEGFC
Serotonin Receptor Signaling	1.47	0.0949	-0.164	ADCY1,ADCY2,ADCY3,ADRA2B,ADRB1,AKT3,ATF4,CACNB2,CAV1,CREB5,CXCL8,DIRAS3,FBP1,FYN,GNG2,HCK,HTR2B,IL33,ITGB3,LIPE,MAOA,MAP1LC3B,MAP2K6,MRAS,ORAI1,PLA2G10,PLA2G4A,PLA2G4F,PLA2R1,PLCB2,PLD6,PPARGC1A,RAB3A,RHOB,RHOH,RND1,RYR1,SLC9A5,TGFB2
G-Protein Coupled Receptor Signaling	0.713	0.0801	-0.149	ACKR4,ADCY1,ADCY2,ADCY3,ADGRF1,ADGRF3,ADGRF5,ADGRG1,ADGRG3,ADORA2B,ADRA2B,ADRB1,AKT3,ATF4,BDKRB2,CCRL2,CREB5,CXCR2,DUSP1,FOS,FYN,FZD7,GNG2,GPR173,GPR35,GPRC5B,GRK5,HCAR2,HCN4,HTR2B,LPAR5,MAP2K6,MPPED2,MRAS,PDE1A,PDE3B,PDE6B,PLCB2,PLD6,PTGER1,PTGER3,RAP1GAP,RASGRP1,RGS16,SHC2,TAS1R3
Chondroitin Sulfate Biosynthesis	3.96	0.245	0	B3GALT6,B3GAT3,CHPF,CHST3,CHST4,CHST9,CHSY3,CSGALNACT1,CSGALNACT2,HS3ST1,SULT1A3,SULT1C2
Chondroitin Sulfate Biosynthesis (Late Stages)	3.37	0.244	0	CHPF,CHST3,CHST4,CHST9,CHSY3,CSGALNACT1,CSGALNACT2,HS3ST1,SULT1A3,SULT1C2
Wound Healing Signaling Pathway	2.8	0.129	0	ACVR1C,COL12A1,COL17A1,COL21A1,COL9A2,CXCL8,EDA,EGF,FOS,IL33,KRT6A,KRT6B,LAMB1,MAP2K6,MMP1,MMP10,MRAS,NGFR,PDGFA,SHC2,TAC1,TGFB2,TNFSF10,TNFSF11,TNFSF13B,TRPV1,VEGFC
Tumor Microenvironment Pathway	2.29	0.129	0	AKT3,CD274,CXCL8,EGF,FOS,IGF1,IL6R,ITGB3,LGALS9,MMP1,MMP10,MMP13,MMP15,MMP7,MRAS,PDGFA,SLC16A1,SLC1A4,TGFB2,TSLP,VEGFC
Th1 Pathway	1.76	0.131	0	CD274,DLL4,GATA3,HLA-DQA1,ICOSLG,IL27RA,IL6R,JAK3,LGALS9,MAP2K6,SOCS1,SOCS3,TNFSF11,VAV1
Role of Chondrocytes in Rheumatoid Arthritis Signaling Pathway	1.28	0.113	0	CEBPA,CXCL8,EGR1,FOS,IL33,IL6R,MMP1,MMP10,MMP13,MMP15,MMP7,NGFR,PYCARD,VEGFC
Coagulation System	1.25	0.167	0	A2M,BDKRB2,F3,SERPINE1,TFPI
Ferroptosis Signaling Pathway	1.17	0.111	0	ATF4,BID,CTH,DPP4,GLS2,H2BC15,H2BC26,MRAS,SLC39A14,SLC3A2,SLC7A11,TF,TP53
Cell junction organization	1.16	0.119	0	CADM1,CDH7,CLDN10,CLDN15,CLDN22,CLDN4,CLDN9,COL17A1,DST,KRT14
Sensory perception of taste	1.13	0.174	0	PLCB2,SCN9A,TAS1R3,TAS2R31
PFKFB4 Signaling Pathway	1.03	0.133	0	ATF4,CREB5,FBP1,MAP2K6,TGFB2,TP53
Fc Epsilon RI Signaling	1.03	0.107	0	AKT3,FYN,INPP5D,LAT,MAP2K6,MRAS,PLA2G10,PLA2G4A,PLA2G4F,SYNJ1,VAV1,VAV3
DHCR24 Signaling Pathway	0.978	0.103	0	AKT3,BACE1,C3,HPX,IGF1,ITIH4,MRAS,PDGFA,PLTP,PON3,SAA1,TF,TP53
Role of Pattern Recognition Receptors in Recognition of Bacteria and Viruses	0.959	0.102	0	C3,CLEC7A,CXCL8,EDA,IL33,IRF7,OAS3,TGFB2,TLR5,TLR9,TNFSF10,TNFSF11,TNFSF13B
ROBO SLIT Signaling Pathway	0.941	0.103	0	AKT3,CNTNAP1,FOS,FYN,GIT1,HCK,HES1,MMP7,SLIT1,UNC5B,VEGFC,WASL
Signaling by ALK	0.806	0.133	0	CD274,JAK3,MDK,PTPRZ1
Nitric Oxide Signaling in the Cardiovascular System	0.747	0.098	0	ADRB1,AKT3,ATP2A1,BDKRB2,CACNB2,CAV1,PDE1A,PDE3B,SLC7A1,VEGFC
IGF-1 Signaling	0.747	0.098	0	AKT3,CCN3,FOS,GRB10,IGF1,IGFBP6,MRAS,SOCS1,SOCS3,SOCS7
Pancreatic Secretion Signaling Pathway	0.734	0.088	0	ADCY1,ADCY2,ADCY3,ADORA2B,AKT3,AMY1A,ARHGEF2,ATP2A1,CA8,CFTR,CLCA2,EGF,LIPE,ORAI1,PLCB2,RASGRP3,RYR1,STX1A,VTI1A
Vitamin K Signaling Pathway	0.727	0.109	0	ALPL,IGF1,PRRG2,STC2,TNFSF11,VKORC1L1
JAK/STAT Signaling	0.722	0.101	0	AKT3,CISH,FOS,JAK3,MRAS,SOCS1,SOCS3,SOCS7
Opioid Signalling	0.662	0.0976	0	ADCY1,ADCY2,ADCY3,CAMKK1,GNG2,PDE1A,PLA2G4A,PLCB2
IL-6 Signaling	0.653	0.0917	0	A2M,AKT3,CXCL8,FOS,IL33,IL6R,MAP2K6,MRAS,NGFR,SOCS1,SOCS3
IL-17A Signaling in Fibroblasts	0.562	0.0933	0	CXCL1,FOS,IL23A,LCN2,MMP1,P4HA2,TNFSF11
Regulation of TP53 Expression and Degradation	0.558	0.105	0	AKT3,PRR5L,SGK1,TP53
tRNA Charging	0.558	0.105	0	SARS2,VARS2,WARS1,YARS1
CLEAR Signaling Pathway	0.558	0.0809	0	AKT3,ATF4,ATP6V0A1,ATP6V0A4,CREB5,DDIT4,EGF,FGFR1,FGFR4,IGF1,MRAS,NAGLU,NAGPA,NGFR,NTRK2,PPARGC1A,SESN2,TGFB2,TLR5,TLR9,TNFSF11,TP53
Retinoid metabolism and transport	0.534	0.103	0	AKR1C3,LRP2,LRP8,SDC2
IL-8 Signaling	0.528	0.0821	0	AKT3,CCND2,CXCL1,CXCL8,CXCR2,DIRAS3,FOS,GNG2,ITGB3,MRAS,PLCB2,PLD6,RHOB,RHOH,RND1,VEGFC
Adrenomedullin signaling pathway	0.504	0.0815	0	ADCY1,ADCY2,ADCY3,ADM,AKT3,C3,CTH,FOS,GAD1,IL33,MAP2K6,MRAS,PLCB2,PPARG,SHC2
Aldosterone Signaling in Epithelial Cells	0.475	0.0813	0	ASIC3,DNAJB9,DNAJC24,DNAJC30,DNAJC6,DUSP1,HSPA13,HSPA4L,HSPB6,HSPB8,PIP4K2A,PLCB2,SGK1
Regulation of Cellular Mechanics by Calpain Protease	0.451	0.0854	0	CAPN8,CAPN9,CCND2,EGF,ITGA4,ITGB3,MRAS
Epigenetic regulation of gene expression by MLL3 and MLL4 complexes	0.451	0.082	0	CD36,CEBPA,GPAM,H2BC15,H2BC26,H3C4,H4C4,LIPE,PPARG,PPARGC1A
IL-23 Signaling Pathway	0.446	0.093	0	AKT3,IL23A,SOCS3,TNFSF11
Kinetochore Metaphase Signaling Pathway	0.441	0.0833	0	BUB1,CDC20,CDCA8,CENPN,CENPO,CENPW,KIF2C,PMF1
G Protein Signaling Mediated by Tubby	0.363	0.08	0	GNG2,LAT,MRAS,PLCB2,VAV1,VAV3
TP53 Regulates Transcription of Cell Cycle Genes	0.342	0.0816	0	PLK2,PLK3,RGCC,TP53
Activated PKN1 stimulates transcription of AR regulated genes KLK2 and KLK3	0.287	0.0755	0	H2BC15,H2BC26,H3C4,H4C4
Chaperone Mediated Autophagy Signaling Pathway	0.273	0.0705	0	ATP6V0A1,ATP6V0A4,BBC3,LRRK2,MMP1,MMP10,MMP13,MMP15,MMP7,PEA15,PRR5L,PYCARD,SNX10,SOX2,TP53,UCHL1
RUNX1 regulates megakaryocyte differentiation and platelet function	0.264	0.0714	0	CBFB,H2BC15,H2BC26,H3C4,H4C4,PRMT6
SIRT1 negatively regulates rRNA expression	0.251	0.0714	0	H2BC15,H2BC26,H3C4,H4C4
Dilated Cardiomyopathy Signaling Pathway	0	0.0611	0	ADCY1,ADCY2,ADCY3,ADRB1,AKT3,CACNB2,CNN1,LAMA4
Actin Cytoskeleton Signaling	0	0.0491	0	EGF,GIT1,ITGA4,ITGB3,MRAS,PDGFA,TIAM2,VAV1,VAV3,WASF1,WASL
Telomere Maintenance	0	0.036	0	H2BC15,H2BC26,H3C4,H4C4
DNA Damage/Telomere Stress Induced Senescence	0	0.0571	0	H2BC15,H2BC26,H4C4,TP53
ERCC6 (CSB) and EHMT2 (G9a) positively regulate rRNA expression	0	0.0625	0	H2BC15,H2BC26,H3C4,H4C4
B-WICH complex positively regulates rRNA expression	0	0.0506	0	H2BC15,H2BC26,H3C4,H4C4
Activation of anterior HOX genes in hindbrain during early embryogenesis	0	0.0381	0	H2BC15,H2BC26,H3C4,H4C4
Mitotic Prophase	0	0.0308	0	H2BC15,H2BC26,H3C4,H4C4
RNA Polymerase I Transcription	0	0.0404	0	H2BC15,H2BC26,H3C4,H4C4
Meiotic recombination	0	0.0541	0	H2BC15,H2BC26,H3C4,H4C4
Amyloid fiber formation	0	0.0638	0	BACE1,H2BC15,H2BC26,H3C4,H4C4,SAA1
BBSome Signaling Pathway	0	0.0632	0	ACKR4,ADGRF1,ADGRF3,ADGRF5,ADGRG1,ADGRG3,ADORA2B,ADRA2B,ADRB1,BDKRB2,CCRL2,FZD7,GPR173,GPR35,GPRC5B,HCAR2,HTR2B,LPAR5,NTRK2,PTGER1,PTGER3,RPGRIP1L,STX3,TAS1R3
Chromatin modifications during the maternal to zygotic transition (MZT)	0	0.069	0	H2BC15,H2BC26,H3C4,H4C4
MITF-M-dependent gene expression	0	0.0588	0	ATP6V0A1,CEACAM1,GXYLT2,PPARGC1A,SERPINE1,SOX2
Cerebral Malformation Signaling Pathway	0	0.0635	0	AKT3,CXCL8,IL33,KLF2,KLF4,RASIP1,STK25,VEGFC
Tuberculosis Active Signaling Pathway	0	0.0676	0	AKT3,ATP6V0A1,ATP6V0A4,C3,FOS,HLA-DQA1,INPP5D,NGFR,PPARG,PYCARD,TNFSF10,TNFSF11,TNFSF13B,TP53
Cilia Biogenesis Signaling Pathway	0	0.0426	0	EGF,FBP1,GNG2,IGF1,MRAS,TGFB2,TUBB2A,TUBB3
Warburg Effect Signaling Pathway	0	0.0667	0	AKT3,EGF,GOT1,IGF1,SLC16A1,TGFB2,TP53,VEGFC
Prolactin Signaling	0	0.0667	0	FOS,FYN,MRAS,SOCS1,SOCS3,SOCS7
Prostate Cancer Signaling	0	0.0545	0	AKT3,ATF4,CREB5,MRAS,SRD5A1,TP53
Communication between Innate and Adaptive Immune Cells	0	0.0612	0	CD83,CXCL8,IL33,TLR5,TLR9,TNFSF13B
CDC42 Signaling	0	0.039	0	FOS,HLA-DQA1,ITGA4,ITGB3,VAV1,WASL
Role of NFAT in Cardiac Hypertrophy	0	0.0634	0	ADCY1,ADCY2,ADCY3,AKT3,CACNB2,GNG2,IGF1,IL6R,MAP2K6,MRAS,PLCB2,SHC2,TGFB2
RANK Signaling in Osteoclasts	0	0.0449	0	AKT3,FOS,MAP2K6,TNFSF11
Inhibition of ARE-Mediated mRNA Degradation Pathway	0	0.039	0	AKT3,NGFR,TNFSF10,TNFSF11,TNFSF13B,ZFP36
HOTAIR Regulatory Pathway	0	0.0634	0	AKT3,DNMT3B,mir-8 (includes others),MMP1,MMP10,MMP13,MMP15,MMP7,WNT5B
Regulation of the Epithelial Mesenchymal Transition in Development Pathway	0	0.0519	0	FZD7,mir-8 (includes others),S100A4,WNT5B
G alpha (i) signalling events	1.67	0.113	0.218	ADCY1,ADCY2,ADCY3,ADRA2B,APLN,BDKRB2,C3,CCL20,CXCL1,CXCL8,CXCR2,GNG2,HCAR2,LPAR5,PTGER3,RGS1,RGS16,RGS3,SAA1,TAS1R3,TAS2R31
HIF1α Signaling	0.889	0.0938	0.243	ADM,AKT3,EGF,IGF1,IL6R,MAP2K6,MKNK2,MMP1,MMP10,MMP13,MMP15,MMP7,MRAS,SERPINE1,TF,TGFB2,TP53,VEGFC
Cyclophilin Signaling Pathway	0.36	0.0746	0.243	AKT3,ATF4,BACE1,CD36,CREB5,CXCL1,CXCL8,DDIT3,IL6R,JAK3,KLF2,SOCS1,SOX2,TOMM34,TP53,U2AF1L4,WNT5B
Neutrophil Extracellular Trap Signaling Pathway	0	0.0548	0.243	AKT3,CLEC7A,COL12A1,COL17A1,COL21A1,COL9A2,CXCL8,CXCR2,FYN,HCK,MAP2K6,ORAI1,PLA2G10,PLA2G4A,PLA2G4F,PLA2R1,PLCB2,PYCARD,TOMM34
Interleukin-4 and Interleukin-13 signaling	2.18	0.143	0.258	CD36,CXCL8,FOS,GATA3,IL23A,IL6R,JAK3,LCN2,MAOA,MMP1,SAA1,SOCS1,SOCS3,SOX2,TP53
Sertoli Cell-Germ Cell Junction Signaling Pathway (Enhanced)	0.43	0.0776	0.258	A2M,AKT3,CLDN10,CLDN15,CLDN22,CLDN4,CLDN9,FOS,JAM3,LAMA4,LAMB1,MAP2K6,MRAS,NGFR,SORBS1,TGFB2,WASL
S100 Family Signaling Pathway	1.64	0.092	0.272	ACKR4,ADGRF1,ADGRF3,ADGRF5,ADGRG1,ADGRG3,ADORA2B,ADRA2B,ADRB1,AKT3,ATF4,BDKRB2,CACNB2,CCL20,CCRL2,CD36,CREB5,CXCL8,EGF,FGFR1,FGFR4,FOS,FZD7,GPR173,GPR35,GPRC5B,HCAR2,HTR2B,IL23A,LPAR5,MAP2K6,MCAM,MMP1,MMP10,MMP13,MMP15,MMP7,NTRK2,PLA2G10,PLA2G4A,PLA2G4F,PLCB2,PTGER1,PTGER3,S100A16,S100A2,S100A4,S100A6,S100A8,SMAD9,TAS1R3,TGFB2,TP53,VDR,VEGFC,WNT5B
CGAS-STING Signaling Pathway	1.46	0.12	0.277	ATP6V0A1,ATP6V0A4,CCL20,CD274,CXCL8,EDA,IL33,MAP1LC3B,MAP1LC3B2,PYCARD,TGFB2,TNFSF10,TNFSF11,TNFSF13B
Macrophage Classical Activation Signaling Pathway	0.756	0.0927	0.277	CCL20,CXCL8,EDA,HLA-DQA1,IL23A,IL33,PPARG,SOCS1,SOCS3,TGFB2,TLR9,TNFSF10,TNFSF11,TNFSF13B
p38 MAPK Signaling	1.12	0.111	0.302	ATF4,CREB5,DDIT3,DUSP1,IL33,MAP2K6,MKNK2,PLA2G10,PLA2G4A,PLA2G4F,TGFB2,TP53
Semaphorin Neuronal Repulsive Signaling Pathway	0.423	0.0797	0.302	AKT3,DPYSL3,FYN,ITGA4,ITGB3,MAP2K6,NRP1,PLXNA2,RND1,SEMA3A,TP53
Cellular Effects of Sildenafil (Viagra)	0.657	0.0795	0.316	ACKR4,ACVR1C,ADCY1,ADCY2,ADCY3,ADGRF1,ADGRF3,ADGRF5,ADGRG1,ADGRG3,ADORA2B,ADRA2B,ADRB1,AKT3,ATF4,ATP2A1,BACE1,BDKRB2,CACNB2,CAPN8,CAPN9,CCRL2,CREB5,FZD7,GNG2,GPR173,GPR35,GPRC5B,HCAR2,HCN4,HTR2B,LPAR5,MAP2K6,PDE3B,PDE6B,PPARG,PPARGC1A,PTGER1,PTGER3,TAS1R3,TGFB2,VEGFC
LXR/RXR Activation	0.925	0.105	0.333	C3,CD36,HPX,IL33,ITIH4,NGFR,PLTP,PON3,S100A8,SAA1,TF
Gαi Signaling	0.863	0.1	0.333	ADCY1,ADCY2,ADCY3,ADRA2B,CAV1,CXCR2,GNG2,HCAR2,MRAS,PTGER3,RAP1GAP,SHC2
Cholecystokinin/Gastrin-mediated Signaling	0.66	0.0935	0.333	DIRAS3,EPHA4,FOS,IL33,MAP2K6,MRAS,PLCB2,RHOB,RHOH,RND1
Post-translational protein phosphorylation	0.651	0.0947	0.333	C3,EVA1A,FAM20A,FBN1,LAMB1,LTBP1,SDC2,STC2,TF
Pre-NOTCH Expression and Processing	0.511	0.0865	0.333	ATP2A1,H2BC15,H2BC26,H3C4,H4C4,LFNG,mir-34 (includes others),mir-8 (includes others),TP53
Role of MAPK Signaling in Promoting the Pathogenesis of Influenza	0.471	0.0841	0.333	ATP6V0A1,ATP6V0A4,MAP2K6,mir-34 (includes others),MRAS,PLA2G10,PLA2G4A,PLA2G4F,PLA2R1
IL-33 Signaling Pathway	0.419	0.0789	0.333	AKT3,ATF4,CREB5,CXCL8,FOS,GATA3,H2BC15,H2BC26,ICAM4,IL33,KIT,PRSS22
Role of JAK family kinases in IL-6-type Cytokine Signaling	1.32	0.132	0.378	FOS,IL27RA,IL6R,MMP1,SERPINA3,SOCS1,SOCS3,TGFB2,VEGFC
GADD45 Signaling	0.956	0.121	0.378	ACVR1C,CCND2,GADD45B,GADD45G,MAP2K6,TGFB2,TP53
Xenobiotic Metabolism PXR Signaling Pathway	0.579	0.0861	0.378	ALDH1L2,CHST3,CHST4,CYP2B6,GSTA3,HS3ST1,MAOA,MGST1,PPARGC1A,SULT1A3,SULT1C2,UGT2B7,UGT8
Interferon gamma signaling	0.327	0.0761	0.378	GBP5,HLA-DQA1,IRF7,OAS3,SOCS1,SOCS3,TRIM45
VDR/RXR Activation	1.62	0.143	0.447	CEBPA,CYP27B1,HES1,IGFBP6,KLF4,MXD1,PDGFA,TGFB2,TNFSF11,VDR
Role of IL-17F in Allergic Inflammatory Airway Diseases	1.03	0.133	0.447	ATF4,CREB5,CXCL1,CXCL8,IGF1,MMP13
Growth Hormone Signaling	0.793	0.109	0.447	A2M,CEBPA,FOS,IGF1,SOCS1,SOCS3,SOCS7
MIF Regulation of Innate Immunity	0.77	0.119	0.447	FOS,PLA2G10,PLA2G4A,PLA2G4F,TP53
Visual phototransduction	0.684	0.111	0.447	GUCA1B,PDE6B,RDH10,RDH5,STRA6
Inositol phosphate metabolism	0.633	0.106	0.447	INPP5D,ISYNA1,MIOX,PLCB2,SYNJ1
Amyotrophic Lateral Sclerosis Signaling	0.441	0.0833	0.447	AKT3,BID,CACNB2,CAPN8,CAPN9,IGF1,TP53,VEGFC
Role of JAK1 and JAK3 in γc Cytokine Signaling	0.367	0.082	0.447	JAK3,MRAS,SOCS1,SOCS3,TSLP
BEX2 Signaling Pathway	0.351	0.0789	0.447	AKT3,BBC3,BEX2,MAP2,NGFR,VEGFC
NFKBIE Signaling Pathway	0.327	0.0781	0.447	CXCL8,NGFR,TNFSF10,TNFSF11,TNFSF13B
DNA Double Strand Break Response	0	0.0685	0.447	H2BC15,H2BC26,H4C4,TP53,TP53BP1
Transcriptional regulation by RUNX3	0	0.0515	0.447	CBFB,HES1,ITGA4,TEAD2,TP53
Caveolar-mediated Endocytosis Signaling	0	0.0694	0.447	CAV1,EGF,FYN,ITGA4,ITGB3
CCR3 Signaling in Eosinophils	0	0.048	0.447	GNG2,MRAS,PLA2G10,PLA2G4A,PLA2G4F,PLCB2
Acute Myeloid Leukemia Signaling	0	0.0562	0.447	AKT3,CEBPA,KIT,MAP2K6,MRAS
Autism Signaling Pathway	0	0.0649	0.5	AKT3,ALDH1L2,CACNB2,CAMKK1,CXCL8,EDA,FOLR1,FZD7,IGF1,IL33,MRAS,NTRK2,TGFB2,TNFSF10,TNFSF11,TNFSF13B,WNT5B
Myocardin Signaling Pathway	1.86	0.135	0.535	ACVR1C,AKT3,BMP8A,BOP1,CNN1,EGF,IGF1,KLF4,PDGFA,SMAD9,SPRY4,SRPK3,TEAD2,TGFB2
IL-4 Signaling	0.641	0.0872	0.535	AKT3,ATF4,COL12A1,COL17A1,COL21A1,COL9A2,CREB5,GATA3,HLA-DQA1,JAK3,MAOA,MRAS,PRR5L,SOCS1,TGFB2
Leukocyte Extravasation Signaling	1.62	0.113	0.577	ARHGAP6,CLDN10,CLDN15,CLDN22,CLDN4,CLDN9,ITGA4,JAM3,MMP1,MMP10,MMP13,MMP15,MMP7,RAP1GAP,RASGRP1,RHOH,TEC,VAV1,VAV3,WASL
NOD1/2 Signaling Pathway	0.605	0.0872	0.577	CXCL8,EDA,FOS,IL33,IRF7,MAP2K6,PYCARD,TGFB2,TLR5,TLR9,TNFSF10,TNFSF11,TNFSF13B
GP6 Signaling Pathway	0.921	0.103	0.632	AKT3,COL12A1,COL17A1,COL21A1,COL9A2,FYN,ITGB3,LAMA4,LAMB1,LAT,VAV1,VAV3
Huntington's Disease Signaling	0	0.0602	0.632	AKT3,ATF4,CAPN8,CAPN9,CDK5R1,CREB5,EGF,GNG2,IGF1,PLCB2,SGK1,SHC2,STX1A,TP53,UBE2S,VTI1A
TCF dependent signaling in response to WNT	0	0.0467	0.632	AMER1,CAV1,DKK1,H2BC15,H2BC26,H3C4,H4C4,SFRP2,SOX2,TLE1
Endothelin-1 Signaling	0	0.0678	0.632	ADCY1,ADCY2,ADCY3,FOS,MRAS,PLA2G10,PLA2G4A,PLA2G4F,PLA2R1,PLCB2,PLD6,SHC2
Parkinson's Signaling Pathway	0.595	0.0821	0.688	ALDH1L2,ATF4,ATP6V0A1,ATP6V0A4,CACNB2,CXCL8,DDIT3,EDA,IL33,LRRK2,MAOA,PPARGC1A,PYCARD,TGFB2,TLR5,TLR9,TNFSF10,TNFSF11,TNFSF13B,TUBB2A,TUBB3,UCHL1
Sumoylation Pathway	0.57	0.09	0.707	CBX4,CEBPA,DIRAS3,FOS,RCC1,RHOB,RHOH,RND1,TP53
NAD Signaling Pathway	0.434	0.0803	0.707	AKT3,EGF,H2BC15,H2BC26,IGF1,PPARGC1A,RYR1,SLC12A8,SLC5A8,TGFB2,TP53
PPARα/RXRα Activation	0	0.0629	0.707	ACVR1C,ADCY1,ADCY2,ADCY3,CD36,GPD1,MAP2K6,MRAS,PLCB2,PPARGC1A,TGFB2
Pathogen Induced Cytokine Storm Signaling Pathway	2.1	0.11	0.73	C3,CCL20,CLEC7A,COL12A1,COL17A1,COL21A1,COL9A2,CXCL1,CXCL8,CXCR2,EDA,FOS,HLA-DQA1,IL23A,IL33,IL6R,IRF7,NGFR,NLRC5,P2RX7,PYCARD,RYR1,SOCS3,TGFB2,TLR5,TLR9,TNFRSF10B,TNFSF10,TNFSF11,TNFSF13B,UNC13D,VEGFC
cAMP-mediated signaling	0.789	0.0905	0.775	ADCY1,ADCY2,ADCY3,ADORA2B,ADRA2B,ADRB1,ATF4,CREB5,CXCR2,DUSP1,HCAR2,MPPED2,PDE1A,PDE3B,PDE6B,PLD6,PTGER3,RAP1GAP
Heparan Sulfate Biosynthesis	1.17	0.129	0.816	B3GALT6,B3GAT3,CHST3,CHST4,HS3ST1,LIPE,SULT1A3,SULT1C2
Role of JAK2 in Hormone-like Cytokine Signaling	0.927	0.125	0.816	CCND2,FOS,IGF1,SOCS1,SOCS3,VEGFC
Nucleosome assembly	0.533	0.0938	0.816	CENPN,CENPO,CENPW,H2BC15,H2BC26,H4C4
PD-1, PD-L1 cancer immunotherapy pathway	0.428	0.0825	0.816	AKT3,CD274,HLA-DQA1,JAK3,LAT,NGFR,RASGRP1,TGFB2
Integrin cell surface interactions	0.294	0.0741	0.816	COL9A2,FBN1,ICAM4,ITGA4,ITGB3,JAM3
Phase II - Conjugation of compounds	0	0.0698	0.816	GGT6,GSTA3,MGST1,SULT1A3,SULT1C2,UGT2B7
Chromatin modifying enzymes	0	0.0237	0.816	H2BC15,H2BC26,H3C4,H4C4,MECOM,PRMT6
Salvage Pathways of Pyrimidine Ribonucleotides	0	0.0632	0.816	GRK5,MAP2K6,NME3,NME5,SGK1,UPP1
IL-13 Signaling Pathway	2.45	0.157	0.832	AKT3,CD36,DUSP1,FYN,HCK,IL33,MAOA,PDGFA,POSTN,SOCS1,SOCS3,TGFB2,TP53,TSLP
Class A/1 (Rhodopsin-like receptors)	0.642	0.0844	0.894	ACKR4,ADORA2B,ADRA2B,ADRB1,APLN,BDKRB2,C3,CCL20,CCRL2,CXCL1,CXCL8,CXCR2,GPR35,HCAR2,HTR2B,LPAR5,PTGER1,PTGER3,SAA1,TAC1
Hereditary Breast Cancer Signaling	0.467	0.0821	0.905	AKT3,CCND2,EGF,FAAP100,GADD45B,GADD45G,IGF1,MRAS,TGFB2,TP53,VEGFC
RHOGDI Signaling	0.288	0.0714	0.905	ARHGAP6,ARHGEF2,CDH7,DIRAS3,GNG2,ITGA4,ITGB3,MRAS,PIP4K2A,RHOB,RHOH,RND1,WASF1,WASL
Osteoarthritis Pathway	1.8	0.113	0.943	ALPL,ATF4,CREB5,CXCL8,CXCR2,DDIT4,DKK1,FGFR1,FZD7,HES1,ITGA4,ITGB3,MMP1,MMP10,MMP13,P2RX7,PPARG,PPARGC1A,PTHLH,S100A8,SMAD9,SPHK1,VEGFC
Superpathway of Melatonin Degradation	2.8	0.208	1	B3GAT3,CSGALNACT1,CYP1B1,CYP2B6,CYP4X1,LARGE2,MAOA,SULT1A3,SULT1C2,UGT2B7
Nicotine Degradation III	2.3	0.205	1	ADH7,B3GAT3,CSGALNACT1,CYP1B1,CYP2B6,CYP4X1,LARGE2,UGT2B7
Serotonin Degradation	2.25	0.188	1	ADH1C,ADH7,B3GAT3,CSGALNACT1,LARGE2,MAOA,SULT1A3,SULT1C2,UGT2B7
Formation of the nephric duct	2.12	0.333	1	GATA3,ID4,MECOM,OSR1
Irritable Bowel Syndrome Signaling Pathway	1.95	0.114	1	CCL20,CXCL1,CXCL8,DIRAS3,EDA,IL23A,IL33,IL6R,LAMB1,mir-8 (includes others),MMP1,MMP10,MMP13,MMP15,MMP7,RHOB,RHOH,RND1,TGFB2,TLR5,TLR9,TNFSF10,TNFSF11,TNFSF13B,WNT5B
Nicotine Degradation II	1.91	0.178	1	ADH7,B3GAT3,CSGALNACT1,CYP1B1,CYP2B6,CYP4X1,LARGE2,UGT2B7
Gluconeogenesis I	1.19	0.182	1	ENO4,FBP1,ME1,ME3
Neurovascular Coupling Signaling Pathway	0.838	0.0929	1	ADORA2B,BDKRB2,CACNB2,CTH,CYP4A22,CYP4Z1,ENTPD1,GAD1,KCNJ14,KCNJ15,PLA2G10,PLA2G4A,PLA2G4F,PLA2R1,PLCB2,RYR1,SLC16A1
Heparan Sulfate Biosynthesis (Late Stages)	0.727	0.109	1	CHST3,CHST4,HS3ST1,LIPE,SULT1A3,SULT1C2
Bile acid and bile salt metabolism	0.611	0.111	1	AKR1C2,AKR1C3,CH25H,OSBPL7
Collagen chain trimerization	0.584	0.108	1	COL12A1,COL17A1,COL21A1,COL9A2
Proteasomal PSMD10 Signaling Pathway	0.357	0.0769	1	AKT3,CEBPA,CXCL8,EGF,IGF1,MRAS,TGFB2,TP53,VEGFC
Ephrin B Signaling	0.291	0.0746	1	GNG2,MRAS,RGS3,VAV1,VAV3
Transcriptional Regulation by MECP2	0.287	0.0755	1	GAD1,PPARG,SGK1,SOX2
Synaptic Long Term Depression	0	0.0659	1	CACNB2,CTH,GAD1,IGF1,MRAS,PLA2G10,PLA2G4A,PLA2G4F,PLA2R1,PLCB2,RYR1
ABC-family proteins mediated transport	0	0.0348	1	ABCA6,ABCC4,ABCD1,CFTR
C-type lectin receptors (CLRs)	0	0.0292	1	CLEC7A,FYN,MUC4,PYCARD
Nonhomologous End-Joining (NHEJ)	0	0.0635	1	H2BC15,H2BC26,H4C4,TP53BP1
Preeclampsia Signaling Pathway	0	0.0652	1	ADORA2B,AKT3,DKK1,FOS,FZD7,IL33,JAK3,VDR,VEGFC
CTLA4 Signaling in Cytotoxic T Lymphocytes	0	0.0598	1	AKT3,FOS,FYN,HCK,HLA-DQA1,LAT,MRAS,PLD6,TGFB2,VAV1,VAV3
EIF2 Signaling	0	0.0377	1	AKT3,ATF3,ATF4,ATF5,DDIT3,MRAS,PPP1R15A,TRIB3,WARS1
Toll-like Receptor Signaling	0	0.0694	1	FOS,IL33,MAP2K6,TLR5,TLR9
Apoptosis Signaling	0	0.051	1	BID,CAPN8,CAPN9,MRAS,TP53
Signaling by VEGF	1.79	0.132	1.069	AKT3,CAV1,FYN,ITGB3,NRP1,PRR5L,SHC2,SPHK1,TRIB3,VAV1,VAV3,VEGFC,WASF1,WASF3
Mitochondrial Dysfunction	0	0.0526	1.069	ATF4,BACE1,BBC3,BID,CACNB2,CAPN8,CAPN9,CREB5,FUS,LRRK2,MAOA,MGST1,PPARG,PPARGC1A,TOMM34,TP53
Protein Kinase A Signaling	0	0.0669	1.091	ADCY1,ADCY2,ADCY3,ATF4,CDC25A,CREB5,DUSP1,DUSP15,GNG2,LIPE,MPPED2,NGFR,PDE1A,PDE3B,PDE6B,PHKG1,PLCB2,PLD6,PTPDC1,PTPRM,PTPRZ1,PYGM,RYR1,TGFB2
Sperm Motility	1.51	0.105	1.134	EPHA2,EPHA3,EPHA4,FGFR1,FGFR4,FYN,GNG2,HCK,JAK3,KIT,LMTK3,MAP2K6,MRAS,NTRK2,PDE1A,PLA2G10,PLA2G4A,PLA2G4F,PLA2R1,PLCB2,ROR1,SLC9A5,TEC,TYRO3
Iron uptake and transport	0.956	0.121	1.134	ATP6V0A1,ATP6V0A4,HFE,HMOX2,LCN2,STEAP4,TF
ATM Signaling	0.617	0.0928	1.134	ATF4,BID,CCNB3,CDC25A,CREB5,GADD45B,GADD45G,TP53,TP53BP1
Th2 Pathway	0.319	0.0744	1.134	ACVR1C,GATA3,HLA-DQA1,ICOSLG,IL33,JAK3,SOCS3,TSLP,VAV1
PPAR Signaling	0.278	0.0722	1.134	FOS,IL33,MRAS,NGFR,PDGFA,PPARG,PPARGC1A
Immunoregulatory interactions between a Lymphoid and a non-Lymphoid cell	0	0.0522	1.134	C3,COL17A1,ICAM4,IFITM1,ITGA4,NCR3LG1,ULBP1
HDR through Homologous Recombination (HRR) or Single Strand Annealing (SSA)	0	0.0551	1.134	GEN1,H2BC15,H2BC26,H4C4,POLE2,RMI2,TP53BP1
O-linked glycosylation	1.22	0.115	1.155	ADAMTS15,ADAMTS17,ADAMTS3,B3GNT3,B3GNT4,C1GALT1C1,CHST4,GALNT10,GCNT1,LARGE2,MUC4,THSD1
Regulation of Insulin-like Growth Factor (IGF) transport and uptake by IGFBPs	1.12	0.111	1.155	C3,EVA1A,FAM20A,FBN1,IGF1,IGFBP6,LAMB1,LTBP1,MMP1,SDC2,STC2,TF
IL-17 Signaling	1.69	0.121	1.213	AKT3,CCL20,CXCL1,CXCL8,EDA,FOS,IL33,LCN2,MAP2K6,MMP13,MRAS,RGS16,TGFB2,TNFSF10,TNFSF11,TNFSF13B,VEGFC
Activation of Matrix Metalloproteinases	1.36	0.179	1.342	MMP1,MMP10,MMP13,MMP15,MMP7
Phospholipases	0.844	0.113	1.342	PLA2G10,PLA2G15,PLA2G4A,PLA2G4F,PLA2R1,PLCB2,PLD6
Tuberculosis Latent Signaling Pathway	2.39	0.16	1.387	ADCY1,ADCY2,ADCY3,CD36,HCAR2,LIPE,LRP2,NGFR,TGFB2,TNFSF10,TNFSF11,TNFSF13B,VEGFC
Multiple Sclerosis Signaling Pathway	1.74	0.115	1.414	BID,C3,CAPN8,CAPN9,CXCL1,CXCL8,CYP27B1,DUSP1,EDA,HLA-DQA1,IL23A,IL33,P2RX7,PPARG,PYCARD,TGFB2,TLR5,TLR9,TNFSF10,TNFSF11,TNFSF13B
Assembly of collagen fibrils and other multimeric structures	1.43	0.145	1.414	COL12A1,COL17A1,COL9A2,DST,LOXL1,MMP13,MMP7,TLL1
Post-translational modification: synthesis of GPI-anchored proteins	0.743	0.103	1.414	ALPL,LY6E,LYPD1,NRN1L,NTNG1,PIGB,PIGM,VNN1
Sleep NREM Signaling Pathway	0.585	0.0909	1.414	ADCY1,ADCY2,ADCY3,ADORA2B,ADRB1,ATF4,CREB5,MAP2K6,MRAS
Extracellular matrix organization	0.454	0.0842	1.414	CEACAM1,COL9A2,ITGB3,LAMA4,LAMB1,PDGFA,SERPINE1,TGFB2
Stress Granule Signaling Pathway	0	0.0333	1.414	AKT3,CD274,GADD45B,MAP2K6,NGFR,OAS3,PPP1R15A,TP53
Neutrophil degranulation	0	0.0652	1.461	ABCA13,ADGRG3,ARHGAP45,ATP11A,ATP6V0A1,C3,CD36,CEACAM1,COTL1,CTSC,CXCL1,CXCR2,DOK3,HMOX2,IRAG2,LCN2,LPCAT1,MGST1,MME,PIGR,PYCARD,RAB3A,RAB9B,S100A8,SERPINA3,SERPINB10,STBD1,TCN1,UNC13D,VNN1
Response to elevated platelet cytosolic Ca2+	1.91	0.13	1.5	A2M,ABCC4,CD36,EGF,HABP4,IGF1,ITGB3,ITIH4,PDGFA,SELENOP,SERPINA3,SERPINE1,SYTL4,TF,TGFB2,VEGFC
Atherosclerosis Signaling	1.63	0.126	1.508	CD36,CXCL8,F3,IL33,ITGA4,MMP1,MMP13,PDGFA,PLA2G10,PLA2G4A,PLA2G4F,PLA2R1,S100A8,TNFRSF12A
Role of MAPK Signaling in Inhibiting the Pathogenesis of Influenza	0.376	0.0811	1.633	CXCL8,MAP2K6,PLA2G10,PLA2G4A,PLA2G4F,PLA2R1
Type I Diabetes Mellitus Signaling	0	0.0684	1.633	BID,GAD1,HLA-DQA1,MAP2K6,NGFR,SOCS1,SOCS3,SOCS7
Collagen degradation	1.76	0.158	1.667	COL12A1,COL17A1,COL9A2,MMP1,MMP10,MMP13,MMP15,MMP7,PHYKPL
PTEN Signaling	0	0.0685	1.667	AKT3,FGFR1,FGFR4,INPP5D,ITGA4,ITGB3,MRAS,NGFR,NTRK2,SYNJ1
Sheddase Signaling Pathway	1.79	0.118	1.789	ACKR4,ADAM28,CCN3,CCRL2,DDIT4,ELF4,FOS,IGF1,IGFBP6,IL33,ITGB3,MMP1,MMP10,MMP13,MMP15,MMP7,PDGFA,POSTN,TGFB2,ULBP1
Phase I - Functionalization of compounds	2.74	0.163	1.807	ADH1C,ADH7,AHRR,AOC2,AOC3,CYP1B1,CYP26A1,CYP27B1,CYP2A13,CYP2B6,CYP4A22,CYP4X1,CYP4Z1,MAOA,MTARC1
Role of Osteoblasts in Rheumatoid Arthritis Signaling Pathway	2.18	0.121	1.877	AKT3,ALPL,CTSC,CXCL8,DKK1,EDA,FZD7,IGF1,IL33,IL6R,JAK3,MMP1,MMP10,MMP13,MMP15,MMP7,SFRP2,SMAD9,TGFB2,TNFSF10,TNFSF11,TNFSF13B,VEGFC,WNT5B
Signaling by Retinoic Acid	1.88	0.189	1.89	ADH1C,AKR1C3,CRABP2,CYP26A1,PDK2,RDH10,RDH5
Role of IL-17A in Psoriasis	1.98	0.308	2	CCL20,CXCL1,CXCL8,S100A8
Azathioprine ADME	1.13	0.174	2	ABCC4,SLC28A2,VAV1,VAV3
Neuroprotective Role of THOP1 in Alzheimer's Disease	0.871	0.107	2	DPP4,KLK10,KLK11,MME,PRSS22,SERPINA3,TAC1,TMPRSS11D,TMPRSS11E
Arachidonate metabolism	0.51	0.1	2	CYP1B1,CYP4A22,PLA2G4A,PON3
Plasma lipoprotein assembly, remodeling, and clearance	0	0.0635	2	A2M,APOBR,LMF1,PLTP
Metabolism of water-soluble vitamins and cofactors	0	0.0519	2	ENPP3,LRP2,TCN1,VNN1
Epithelial Adherens Junction Signaling	0	0.0526	2.121	ACVR1C,AKT3,EGF,FGFR1,FYN,MRAS,TGFB2,WASF1
Degradation of the extracellular matrix	2.38	0.167	2.309	A2M,CAPN13,CAPN8,CAPN9,FBN1,LAMB1,MMP1,MMP10,MMP13,MMP15,MMP7,TLL1
Keratinization	2.71	0.182	2.887	KRT14,KRT15,KRT19,KRT23,KRT6A,KRT6B,KRT7,KRT81,SPINK5,SPRR1B,SPRR2A,SPRR2D
Chondroitin and Dermatan Biosynthesis	3.49	0.667	#NUM!	CHPF,CHSY3,CSGALNACT1,CSGALNACT2
Granulocyte Adhesion and Diapedesis	2.95	0.143	#NUM!	ACKR4,C3,CCL20,CCRL2,CLDN10,CLDN15,CLDN22,CLDN4,CLDN9,CXCL1,CXCL8,CXCR2,IL33,ITGA4,JAM3,MMP1,MMP10,MMP13,MMP15,MMP7,NGFR,SDC2
Axonal Guidance Signaling	2.91	0.11	#NUM!	ADAM22,ADAM28,ADAMTS15,ADAMTS17,ADAMTS3,AKT3,BMP8A,EFNA2,EGF,ENPEP,EPHA10,EPHA2,EPHA3,EPHA4,FYN,FZD7,GIT1,GNG2,IGF1,ITGA4,ITGB3,MME,MMP1,MMP10,MMP13,MMP15,MMP7,MRAS,NGFR,NRP1,NTNG1,NTRK2,PDGFA,PLCB2,PLXNA2,RGS3,RND1,RTN4R,SDC2,SEMA3A,SEMA4F,SEMA7A,SLIT1,TUBB2A,TUBB3,UNC5B,VEGFC,WASL,WNT5B
Melatonin Degradation I	2.59	0.209	#NUM!	B3GAT3,CSGALNACT1,CYP1B1,CYP2B6,CYP4X1,LARGE2,SULT1A3,SULT1C2,UGT2B7
Thyroid Hormone Metabolism II (via Conjugation and/or Degradation)	2.48	0.273	#NUM!	B3GAT3,CSGALNACT1,LARGE2,SULT1A3,SULT1C2,UGT2B7
Airway Inflammation in Asthma	2.27	0.25	#NUM!	CCL20,CXCL8,IL23A,IL33,TGFB2,TSLP
Semaphorin Signaling in Neurons	2.18	0.172	#NUM!	DIRAS3,DPYSL3,FYN,NRP1,PLXNA2,RHOB,RHOH,RND1,SEMA3A,SEMA7A
Airway Pathology in Chronic Obstructive Pulmonary Disease	2.12	0.149	#NUM!	CCL20,CXCL1,CXCL8,EDA,IL23A,IL33,LCN2,MMP1,TGFB2,TNFSF10,TNFSF11,TNFSF13B,TSLP
Agranulocyte Adhesion and Diapedesis	2.11	0.124	#NUM!	ACKR4,AOC3,C3,CCL20,CCRL2,CLDN10,CLDN15,CLDN22,CLDN4,CLDN9,CXCL1,CXCL8,CXCR2,IL33,ITGA4,JAM3,MMP1,MMP10,MMP13,MMP15,MMP7
Retinoate Biosynthesis I	1.93	0.214	#NUM!	ADH1C,ADH7,AKR1C2,AKR1C3,RDH10,RDH5
Ubiquinol-10 Biosynthesis (Eukaryotic)	1.7	0.217	#NUM!	COQ2,CYP1B1,CYP26A1,CYP2B6,CYP4X1
Phenylethylamine Degradation I	1.57	0.5	#NUM!	AOC2,AOC3
Vitamin D (calciferol) metabolism	1.43	0.273	#NUM!	CYP27B1,LRP2,VDR
Th1 and Th2 Activation Pathway	1.42	0.112	#NUM!	ACVR1C,CD274,DLL4,GATA3,HLA-DQA1,ICOSLG,IL27RA,IL33,IL6R,JAK3,LGALS9,MAP2K6,SOCS1,SOCS3,TNFSF11,TSLP,VAV1
Methylglyoxal Degradation III	1.4	0.211	#NUM!	AKR1C2,AKR1C3,CYP4A22,HSD11B2
Histidine Degradation VI	1.4	0.211	#NUM!	CYP1B1,CYP26A1,CYP2B6,CYP4X1
Pregnenolone Biosynthesis	1.4	0.211	#NUM!	CYP1B1,CYP26A1,CYP2B6,CYP4X1
Lysine catabolism	1.33	0.25	#NUM!	CRYM,GCDH,PHYKPL
Hepatic Fibrosis / Hepatic Stellate Cell Activation	1.27	0.106	#NUM!	A2M,COL12A1,COL17A1,COL21A1,COL9A2,CXCL8,EGF,FGFR1,IGF1,IL6R,KLF6,MMP1,MMP13,NGFR,PDGFA,SERPINE1,TGFB2,VEGFC
Prednisone ADME	1.21	0.333	#NUM!	HSD11B2,UGT2B7
Protein repair	1.21	0.333	#NUM!	MSRA,MSRB3
Formation of the posterior neural plate	1.21	0.333	#NUM!	POU3F1,SOX2
Tryptophan Degradation to 2-amino-3-carboxymuconate Semialdehyde	1.21	0.333	#NUM!	KMO,KYNU
Sorbitol Degradation I	1.15	1	#NUM!	SORD
L-cysteine Degradation II	1.15	1	#NUM!	CTH
Tryptophan catabolism	1.15	0.214	#NUM!	KMO,KYNU,SLC3A2
Superpathway of Citrulline Metabolism	1.15	0.214	#NUM!	ASS1,GLS2,PRODH
Inhibition of Angiogenesis by TSP1	1.15	0.156	#NUM!	AKT3,CD36,FYN,SDC2,TP53
Acetone Degradation I (to Methylglyoxal)	1.11	0.152	#NUM!	CYP1B1,CYP2B6,CYP4A22,CYP4X1,HSD11B2
Formation of the anterior neural plate	1.09	0.286	#NUM!	POU3F1,SOX2
Glycoaminoglycan-protein Linkage Region Biosynthesis	1.09	0.286	#NUM!	B3GALT6,B3GAT3
Interferon Signaling	1.06	0.147	#NUM!	IFIT1,IFITM1,IFITM2,ISG15,SOCS1
Circadian Rhythm Signaling	1.03	0.0948	#NUM!	ADCY1,ADCY2,ADCY3,ADRB1,ATF4,CACNB2,CIART,CREB5,CTH,FYN,GAD1,GNG2,HCK,HLF,MAP2K6,MKNK2,MRAS,NGFR,NTRK2,PER1,PLCB2,RYR1
IL-17A Signaling in Gastric Cells	1.02	0.16	#NUM!	CCL20,CXCL1,CXCL8,FOS
Synthesis, secretion, and deacylation of Ghrelin	1.01	0.188	#NUM!	ACHE,IGF1,KLF4
FOXO-mediated transcription of cell cycle genes	1.01	0.188	#NUM!	CAV1,KLF4,MSTN
POU5F1 (OCT4), SOX2, NANOG repress genes related to differentiation	0.982	0.25	#NUM!	DKK1,SOX2
TRAIL signaling	0.982	0.25	#NUM!	TNFRSF10B,TNFSF10
Zygotic genome activation (ZGA)	0.982	0.25	#NUM!	TP53,ZSCAN4
Citrulline Biosynthesis	0.982	0.25	#NUM!	GLS2,PRODH
CDP-diacylglycerol Biosynthesis I	0.976	0.154	#NUM!	GPAM,GPAT3,GPD1,LPCAT1
Mechanical load activates signaling by PIEZO1 and integrins in osteocytes	0.948	0.176	#NUM!	CACNB2,ITGB3,P2RX7
Dermatan Sulfate Biosynthesis (Late Stages)	0.902	0.132	#NUM!	CHST3,CHST4,HS3ST1,SULT1A3,SULT1C2
Neurotransmitter clearance	0.893	0.222	#NUM!	ACHE,MAOA
Metallothioneins bind metals	0.893	0.222	#NUM!	MT1E,MT1G
The Visual Cycle	0.891	0.167	#NUM!	AKR1C3,RDH10,RDH5
Phosphatidylglycerol Biosynthesis II (Non-plastidic)	0.886	0.143	#NUM!	GPAM,GPAT3,GPD1,LPCAT1
Proline catabolism	0.868	0.5	#NUM!	PRODH
Proline Degradation	0.868	0.5	#NUM!	PRODH
Choline Degradation I	0.868	0.5	#NUM!	CHDH
Glycerol-3-phosphate Shuttle	0.868	0.5	#NUM!	GPD1
Cysteine Biosynthesis/Homocysteine Degradation	0.868	0.5	#NUM!	CTH
Putrescine Biosynthesis III	0.868	0.5	#NUM!	ODC1
Glutamate Degradation II	0.868	0.5	#NUM!	GOT1
Glutamine Degradation I	0.868	0.5	#NUM!	GLS2
Aspartate Biosynthesis	0.868	0.5	#NUM!	GOT1
Glutamate Dependent Acid Resistance	0.868	0.5	#NUM!	GAD1
Tryptophan Degradation X (Mammalian, via Tryptamine)	0.845	0.138	#NUM!	AKR1C2,AKR1C3,MAOA,MIOX
ATF6 (ATF6-alpha) activates chaperone genes	0.816	0.2	#NUM!	ATF4,DDIT3
LGI-ADAM interactions	0.816	0.2	#NUM!	ADAM22,STX1A
Bile Acid Biosynthesis, Neutral Pathway	0.816	0.2	#NUM!	AKR1C2,AKR1C3
Iron homeostasis signaling pathway	0.791	0.0968	#NUM!	ATP6V0A1,ATP6V0A4,BMP8A,EGF,HFE,HMOX2,HPX,IL6R,JAK3,PDGFA,SLC39A14,TF
Growth hormone receptor signaling	0.79	0.15	#NUM!	CISH,SOCS1,SOCS3
NFE2L2 regulating tumorigenic genes	0.749	0.182	#NUM!	EGF,PDGFA
NAD biosynthesis II (from tryptophan)	0.749	0.182	#NUM!	KMO,KYNU
Androgen Biosynthesis	0.749	0.182	#NUM!	AKR1C3,SRD5A1
Phenylalanine Degradation IV (Mammalian, via Side Chain)	0.749	0.182	#NUM!	GOT1,MAOA
Other interleukin signaling	0.745	0.143	#NUM!	PTPRZ1,STX1A,STX3
Interleukin-20 family signaling	0.745	0.143	#NUM!	IL19,JAK3,SOCS3
tRNA Splicing	0.74	0.116	#NUM!	MPPED2,PDE1A,PDE3B,PDE6B,PLD6
RHO GTPases regulate CFTR trafficking	0.707	0.333	#NUM!	CFTR
Metabolism of vitamin K	0.707	0.333	#NUM!	VKORC1L1
Pyrophosphate hydrolysis	0.707	0.333	#NUM!	LHPP
NFE2L2 regulating TCA cycle genes	0.707	0.333	#NUM!	ME1
1,25-dihydroxyvitamin D3 Biosynthesis	0.707	0.333	#NUM!	CYP27B1
L-cysteine Degradation III	0.707	0.333	#NUM!	GOT1
L-cysteine Degradation I	0.707	0.333	#NUM!	GOT1
RAF-independent MAPK1/3 activation	0.703	0.136	#NUM!	DUSP1,IL6R,PEA15
Bupropion Degradation	0.703	0.136	#NUM!	CYP1B1,CYP2B6,CYP4X1
Tryptophan Degradation III (Eukaryotic)	0.703	0.136	#NUM!	GCDH,KMO,KYNU
Role of IL-17A in Arthritis	0.702	0.107	#NUM!	CCL20,CXCL1,CXCL8,MAP2K6,MMP1,MMP13
Bladder Cancer Signaling	0.693	0.0952	#NUM!	CXCL8,EGF,MMP1,MMP10,MMP13,MMP15,MMP7,MRAS,TP53,VEGFC
Transcriptional regulation of pluripotent stem cells	0.689	0.167	#NUM!	KLF4,SOX2
Regulation of TP53 Activity through Association with Co-factors	0.689	0.167	#NUM!	AKT3,TP53
Dissolution of Fibrin Clot	0.689	0.167	#NUM!	SERPINB2,SERPINE1
Dopamine Degradation	0.664	0.13	#NUM!	MAOA,SULT1A3,SULT1C2
Chondroitin Sulfate Degradation (Metazoa)	0.636	0.154	#NUM!	HYAL1,HYAL3
Surfactant metabolism	0.627	0.125	#NUM!	ADGRF5,ADORA2B,SLC34A2
Signaling by NTRK2 (TRKB)	0.627	0.125	#NUM!	CDK5R1,FYN,NTRK2
Role of Osteoblasts, Osteoclasts and Chondrocytes in Rheumatoid Arthritis	0.617	0.085	#NUM!	AKT3,ALPL,BMP8A,DKK1,FOS,FZD7,IGF1,IL33,ITGB3,MAP2K6,MMP1,MMP13,NGFR,SFRP2,SMAD9,TNFSF11,WNT5B
Estrogen Biosynthesis	0.611	0.111	#NUM!	AKR1C3,CYP1B1,CYP2B6,CYP4X1
Amyloid Processing	0.609	0.104	#NUM!	AKT3,BACE1,CAPN8,CAPN9,CDK5R1
Leptin Signaling in Obesity	0.599	0.0959	#NUM!	ADCY1,ADCY2,ADCY3,AKT3,PDE3B,PLCB2,SOCS3
Transmission across Electrical Synapses	0.597	0.25	#NUM!	PANX2
Heme Degradation	0.597	0.25	#NUM!	HMOX2
Glycerol Degradation I	0.597	0.25	#NUM!	GPD1
Melatonin Degradation II	0.597	0.25	#NUM!	MAOA
Effects of PIP2 hydrolysis	0.593	0.12	#NUM!	DGKE,DGKI,RASGRP1
Glycogen metabolism	0.593	0.12	#NUM!	PHKG1,PPP1R3C,PYGM
Paracetamol ADME	0.593	0.12	#NUM!	ABCC4,GGT6,SULT1A3
Synthesis of Prostaglandins (PG) and Thromboxanes (TX)	0.589	0.143	#NUM!	AKR1C3,HPGD
Glutamate and glutamine metabolism	0.589	0.143	#NUM!	GLS2,RIMKLA
Interleukin-15 signaling	0.589	0.143	#NUM!	GAB2,JAK3
Extrinsic Prothrombin Activation Pathway	0.589	0.143	#NUM!	F3,TFPI
Fatty Acid Activation	0.589	0.143	#NUM!	ACSF2,ACSL5
Dermatan Sulfate Degradation (Metazoa)	0.589	0.143	#NUM!	HYAL1,HYAL3
Stearate Biosynthesis I (Animals)	0.571	0.0968	#NUM!	ACOT1,ACSF2,ACSL5,CYP4A22,ELOVL6,HSD11B2
Tight Junction Signaling	0.568	0.0848	#NUM!	AKT3,ARHGEF2,CEBPA,CLDN10,CLDN15,CLDN22,CLDN4,CLDN9,FOS,JAM3,NGFR,STX1A,TGFB2,VTI1A
Olfactory Signaling Pathway	0.546	0.133	#NUM!	ADCY3,OR2A7
Rap1 signalling	0.546	0.133	#NUM!	RAP1GAP,RASGRP1
Metabolism of steroid hormones	0.531	0.111	#NUM!	HSD11B2,HSD17B14,SRD5A1
Formation of xylulose-5-phosphate	0.515	0.2	#NUM!	SORD
Choline catabolism	0.515	0.2	#NUM!	CHDH
Reelin signalling pathway	0.515	0.2	#NUM!	FYN
Atorvastatin ADME	0.515	0.2	#NUM!	PON3
NFE2L2 regulating ER-stress associated genes	0.515	0.2	#NUM!	ATF4
Arginine Biosynthesis IV	0.515	0.2	#NUM!	ASS1
Myo-inositol Biosynthesis	0.515	0.2	#NUM!	ISYNA1
Citrulline-Nitric Oxide Cycle	0.515	0.2	#NUM!	ASS1
dTMP De Novo Biosynthesis	0.515	0.2	#NUM!	DHFR
Glutamate Degradation III (via 4-aminobutyrate)	0.515	0.2	#NUM!	GAD1
Aspartate Degradation II	0.515	0.2	#NUM!	GOT1
Role of MAPK Signaling in the Pathogenesis of Influenza	0.512	0.0897	#NUM!	AKT3,MAP2K6,MRAS,PLA2G10,PLA2G4A,PLA2G4F,PLA2R1
Caspase activation via Death Receptors in the presence of ligand	0.507	0.125	#NUM!	TNFRSF10B,TNFSF10
Metabolism of Angiotensinogen to Angiotensins	0.507	0.125	#NUM!	ENPEP,MME
FOXO-mediated transcription of cell death genes	0.507	0.125	#NUM!	BBC3,DDIT3
D-myo-inositol (1,4,5)-trisphosphate Degradation	0.507	0.125	#NUM!	INPP5D,SYNJ1
Signaling by BMP	0.503	0.107	#NUM!	AMH,SKI,SMAD9
G-protein beta:gamma signalling	0.503	0.107	#NUM!	AKT3,GNG2,PLCB2
TNFs bind their physiological receptors	0.503	0.107	#NUM!	EDA,TNFSF11,TNFSF13B
Triglyceride metabolism	0.503	0.107	#NUM!	CAV1,GPAM,LIPE
EGR2 and SOX10-mediated initiation of Schwann cell myelination	0.503	0.107	#NUM!	LAMB1,PMP22,POU3F1
Oncostatin M Signaling	0.488	0.0976	#NUM!	JAK3,MMP1,MMP13,MRAS
Role of OCT4 in Mammalian Embryonic Stem Cell Pluripotency	0.488	0.0976	#NUM!	CCNF,NR5A2,SOX2,TP53
Ribotoxic Stress Signaling Pathway	0.476	0.103	#NUM!	MAP2K6,OAS3,ZFP36
Role of Cytokines in Mediating Communication between Immune Cells	0.476	0.103	#NUM!	CXCL8,IL23A,IL33
Noradrenaline and Adrenaline Degradation	0.476	0.103	#NUM!	ADH1C,ADH7,MAOA
Metabolism of folate and pterines	0.471	0.118	#NUM!	ALDH1L2,DHFR
Metabolism of nitric oxide: NOS3 activation and regulation	0.471	0.118	#NUM!	CAV1,WASL
Class C/3 (Metabotropic glutamate/pheromone receptors)	0.471	0.118	#NUM!	TAS1R3,TAS2R31
SUMOylation of DNA methylation proteins	0.471	0.118	#NUM!	CBX4,DNMT3B
RAN Signaling	0.471	0.118	#NUM!	KPNA4,RCC1
1D-myo-inositol Hexakisphosphate Biosynthesis II (Mammalian)	0.471	0.118	#NUM!	INPP5D,SYNJ1
Purine Nucleotides Degradation II (Aerobic)	0.471	0.118	#NUM!	ADARB1,GDA
D-myo-inositol (1,3,4)-trisphosphate Biosynthesis	0.471	0.118	#NUM!	INPP5D,SYNJ1
Retinoic acid Mediated Apoptosis Signaling	0.467	0.0952	#NUM!	BID,CRABP2,TNFRSF10B,TNFSF10
Formation of Fibrin Clot (Clotting Cascade)	0.451	0.1	#NUM!	A2M,F3,TFPI
Nucleotide catabolism	0.451	0.1	#NUM!	ENTPD1,GDA,UPP1
Acetylcholine binding and downstream events	0.451	0.167	#NUM!	CHRNA5
Biosynthesis of Lipoxins (LX)	0.451	0.167	#NUM!	HPGD
Histidine catabolism	0.451	0.167	#NUM!	HNMT
Epithelial-Mesenchymal Transition (EMT) during gastrulation	0.451	0.167	#NUM!	FGFR1
Formation of intermediate mesoderm	0.451	0.167	#NUM!	OSR1
NFE2L2 regulating inflammation associated genes	0.451	0.167	#NUM!	CXCL8
Role of Lipids/Lipid Rafts in the Pathogenesis of Influenza	0.451	0.167	#NUM!	RSAD2
Embryonic Stem Cell Differentiation into Cardiac Lineages	0.451	0.167	#NUM!	SOX2
Arsenate Detoxification I (Glutaredoxin)	0.451	0.167	#NUM!	GLRX2
Acyl-CoA Hydrolysis	0.451	0.167	#NUM!	ACOT1
Urea Cycle	0.451	0.167	#NUM!	ASS1
Selenocysteine Biosynthesis II (Archaea and Eukaryotes)	0.451	0.167	#NUM!	SARS2
Salvage Pathways of Pyrimidine Deoxyribonucleotides	0.451	0.167	#NUM!	UPP1
Sphingomyelin Metabolism	0.451	0.167	#NUM!	SMPD1
Type II Diabetes Mellitus Signaling	0.444	0.0809	#NUM!	ACSF2,ACSL5,AKT3,CACNB2,CD36,NGFR,PPARG,SMPD1,SOCS1,SOCS3,SOCS7
SUMOylation of transcription factors	0.439	0.111	#NUM!	TP53,TP53BP1
Differential Regulation of Cytokine Production in Intestinal Epithelial Cells by IL-17A and IL-17F	0.439	0.111	#NUM!	CXCL1,LCN2
γ-linolenate Biosynthesis II (Animals)	0.439	0.111	#NUM!	ACSF2,ACSL5
Mitochondrial L-carnitine Shuttle Pathway	0.439	0.111	#NUM!	ACSF2,ACSL5
Toll-like Receptor Cascades	0.428	0.0968	#NUM!	CD36,TLR5,TLR9
Transcriptional Regulation by NPAS4	0.428	0.0968	#NUM!	CDK5R1,FOS,PLK2
Interleukin-12 family signaling	0.409	0.105	#NUM!	IL23A,IL27RA
Modulation of host responses by IFN-stimulated genes	0.409	0.105	#NUM!	HERC5,ISG15
Pyrimidine Deoxyribonucleotides De Novo Biosynthesis I	0.409	0.105	#NUM!	NME3,NME5
Regulation of beta-cell development	0.406	0.0938	#NUM!	AKT3,HES1,NR5A2
Complement System	0.406	0.0938	#NUM!	C3,CFB,CFI
Fructose metabolism	0.398	0.143	#NUM!	SORD
Aryl hydrocarbon receptor signalling	0.398	0.143	#NUM!	AHRR
Interleukin-9 signaling	0.398	0.143	#NUM!	JAK3
STAT5 Activation	0.398	0.143	#NUM!	GAB2
Adenine and Adenosine Salvage III	0.398	0.143	#NUM!	ADARB1
Purine Ribonucleosides Degradation to Ribose-1-phosphate	0.398	0.143	#NUM!	ADARB1
Cargo concentration in the ER	0.385	0.0909	#NUM!	CNIH3,CTSC,FOLR1
IL-9 Signaling	0.385	0.0909	#NUM!	CISH,JAK3,SOCS3
Regulation of RUNX1 Expression and Activity	0.382	0.1	#NUM!	CBFB,CCND2
Class I peroxisomal membrane protein import	0.382	0.1	#NUM!	ABCD1,GDAP1
Aspirin ADME	0.382	0.1	#NUM!	SLC16A1,UGT2B7
Endoplasmic Reticulum Stress Pathway	0.382	0.1	#NUM!	ATF4,DDIT3
Inflammasome pathway	0.382	0.1	#NUM!	P2RX7,PYCARD
MIF-mediated Glucocorticoid Regulation	0.365	0.0882	#NUM!	PLA2G10,PLA2G4A,PLA2G4F
Nephrin family interactions	0.357	0.0952	#NUM!	FYN,WASL
Co-inhibition by CTLA4	0.357	0.0952	#NUM!	AKT3,FYN
Platelet Aggregation (Plug Formation)	0.355	0.125	#NUM!	ADRA2B
Passive transport by Aquaporins	0.355	0.125	#NUM!	AQP3
RHO GTPases Activate Rhotekin and Rhophilins	0.355	0.125	#NUM!	RHOB
Transcriptional regulation of testis differentiation	0.355	0.125	#NUM!	AMH
NFE2L2 regulates pentose phosphate pathway genes	0.355	0.125	#NUM!	MAFG
Glycosphingolipid transport	0.355	0.125	#NUM!	ESYT3
Calcium Transport I	0.355	0.125	#NUM!	ATP2A1
IL-1 Signaling	0.349	0.0778	#NUM!	ADCY1,ADCY2,ADCY3,FOS,GNG2,MAP2K6,MRAS
Signaling by NOTCH2	0.347	0.0857	#NUM!	DLL4,HES1,MDK
CSDE1 Signaling Pathway	0.342	0.0816	#NUM!	AKT3,FOS,FUS,PIWIL4
Germ Cell-Sertoli Cell Junction Signaling	0.337	0.0745	#NUM!	A2M,DIRAS3,MAP2K6,MRAS,RHOB,RHOH,RND1,SORBS1,TGFB2,TUBB2A,TUBB3,WASL
GABA Receptor Signaling	0.337	0.0762	#NUM!	ADCY1,ADCY2,ADCY3,CACNB2,GAD1,GNG2,MRAS,SLC6A13
Regulation of TLR by endogenous ligand	0.333	0.0909	#NUM!	CD36,S100A8
Interleukin-6 family signaling	0.333	0.0909	#NUM!	IL6R,SOCS3
Insertion of tail-anchored proteins into the endoplasmic reticulum membrane	0.333	0.0909	#NUM!	PRNP,STX1A
Superpathway of D-myo-inositol (1,4,5)-trisphosphate Metabolism	0.333	0.0909	#NUM!	INPP5D,SYNJ1
Glycolysis I	0.333	0.0909	#NUM!	ENO4,FBP1
Replacement of protamines by nucleosomes in the male pronucleus	0.329	0.0833	#NUM!	H2BC15,H2BC26,H4C4
Notch Signaling	0.329	0.0833	#NUM!	DLL4,HES1,LFNG
Presynaptic depolarization and calcium channel opening	0.318	0.111	#NUM!	CACNB2
POU5F1 (OCT4), SOX2, NANOG activate genes related to proliferation	0.318	0.111	#NUM!	SOX2
Caspase activation via Dependence Receptors in the absence of ligand	0.318	0.111	#NUM!	UNC5B
Urea cycle	0.318	0.111	#NUM!	ASS1
mRNA Editing	0.318	0.111	#NUM!	ADARB1
RUNX1 and FOXP3 control the development of regulatory T lymphocytes (Tregs)	0.318	0.111	#NUM!	CBFB
Aspartate and asparagine metabolism	0.318	0.111	#NUM!	GOT1
OAS antiviral response	0.318	0.111	#NUM!	OAS3
RHOBTB3 ATPase cycle	0.318	0.111	#NUM!	RAB9B
Nephron development	0.318	0.111	#NUM!	LFNG
Malate-aspartate shuttle	0.318	0.111	#NUM!	GOT1
Sphingosine and Sphingosine-1-phosphate Metabolism	0.318	0.111	#NUM!	SGPP1
Regulation of the Epithelial-Mesenchymal Transition Pathway	0.315	0.073	#NUM!	AKT3,EGF,EGR1,FGFR1,FGFR4,FZD7,JAK3,MAP2K6,mir-34 (includes others),mir-8 (includes others),MRAS,TGFB2,WNT5B
DAP12 interactions	0.312	0.0811	#NUM!	FYN,LAT,VAV3
Carboxyterminal post-translational modifications of tubulin	0.312	0.0811	#NUM!	TTL,TUBB2A,TUBB3
Pyrimidine Ribonucleotides Interconversion	0.312	0.0811	#NUM!	ENTPD1,NME3,NME5
Co-inhibition by PD-1	0.312	0.087	#NUM!	CD274,HLA-DQA1
IL-17A Signaling in Airway Cells	0.302	0.0758	#NUM!	AKT3,CCL20,CXCL1,IL19,JAK3
RET signaling	0.296	0.0789	#NUM!	GAB2,GRB10,RAP1GAP
Retinol Biosynthesis	0.296	0.0789	#NUM!	AKR1C3,LIPE,RDH10
SPINK1 Pancreatic Cancer Pathway	0.296	0.0789	#NUM!	CPO,KLK10,KLK11
BMAL1:CLOCK,NPAS2 activates circadian expression	0.292	0.0833	#NUM!	NOCT,SERPINE1
Activation of kainate receptors upon glutamate binding	0.292	0.0833	#NUM!	GNG2,PLCB2
IL-22 Signaling	0.292	0.0833	#NUM!	AKT3,SOCS3
Glutathione-mediated Detoxification	0.292	0.0833	#NUM!	GSTA3,MGST1
Glycogen Degradation II	0.286	0.1	#NUM!	PYGM
γ-glutamyl Cycle	0.286	0.1	#NUM!	GGT6
Gap junction trafficking and regulation	0.281	0.0769	#NUM!	GJB5,TUBB2A,TUBB3
Metabolism of cofactors	0.273	0.08	#NUM!	COQ2,DHFR
α-Adrenergic Signaling	0.269	0.0714	#NUM!	ADCY1,ADCY2,ADCY3,GNG2,MRAS,PHKG1,PYGM
Pyrimidine Ribonucleotides De Novo Biosynthesis	0.267	0.075	#NUM!	ENTPD1,NME3,NME5
Signaling by Leptin	0.258	0.0909	#NUM!	SOCS3
Pexophagy	0.258	0.0909	#NUM!	MAP1LC3B
Formation of axial mesoderm	0.258	0.0909	#NUM!	TEAD2
Co-stimulation by ICOS	0.258	0.0909	#NUM!	ICOSLG
Phosphorylation of CLOCK, acetylation of BMAL1 (ARNTL) at target gene promoters	0.258	0.0909	#NUM!	PER1
Guanosine Nucleotides Degradation III	0.258	0.0909	#NUM!	GDA
Sulfur amino acid metabolism	0.256	0.0769	#NUM!	CTH,GOT1
RHO GTPases activate IQGAPs	0.256	0.0769	#NUM!	TUBB2A,TUBB3
D-myo-inositol (1,4,5)-Trisphosphate Biosynthesis	0.256	0.0769	#NUM!	PIP4K2A,PLCB2
MyD88:MAL(TIRAP) cascade initiated on plasma membrane	0.241	0.0714	#NUM!	CD36,S100A8,SOCS1
Syndecan interactions	0.24	0.0741	#NUM!	ITGB3,SDC2
Integrin signaling	0.24	0.0741	#NUM!	ITGB3,RASGRP1
FOXO-mediated transcription of oxidative stress, metabolic and neuronal genes	0.24	0.0741	#NUM!	ABCA6,PPARGC1A
Erythrocytes take up carbon dioxide and release oxygen	0.234	0.0833	#NUM!	CYB5R4
Butyrophilin (BTN) family interactions	0.234	0.0833	#NUM!	BTN1A1
Specification of the neural plate border	0.234	0.0833	#NUM!	SOX2
Glycogen Degradation III	0.234	0.0833	#NUM!	PYGM
Signal amplification	0.225	0.0714	#NUM!	GNG2,PLA2G4A
SUMOylation of intracellular receptors	0.225	0.0714	#NUM!	PPARG,VDR
Interconversion of nucleotide di- and triphosphates	0.225	0.0714	#NUM!	NME3,NUDT13
Regulation of CDH11 Expression and Function	0.225	0.0714	#NUM!	HEYL,mir-8 (includes others)
Transcriptional regulation of brown and beige adipocyte differentiation	0.225	0.0714	#NUM!	PPARG,PPARGC1A
Ethanol Degradation II	0.225	0.0714	#NUM!	ADH1C,ADH7
Trafficking and processing of endosomal TLR	0.213	0.0769	#NUM!	TLR9
YAP1- and WWTR1 (TAZ)-stimulated gene expression	0.213	0.0769	#NUM!	TEAD2
Glyoxylate metabolism and glycine degradation	0.213	0.0769	#NUM!	GNMT
Platelet Adhesion to exposed collagen	0.213	0.0769	#NUM!	FYN
Advanced glycosylation endproduct receptor signaling	0.213	0.0769	#NUM!	SAA1
Germ layer formation at gastrulation	0.213	0.0769	#NUM!	SOX2
Leukotriene Biosynthesis	0.213	0.0769	#NUM!	GGT6
Signaling by Type 1 Insulin-like Growth Factor 1 Receptor (IGF1R)	0.194	0.0714	#NUM!	IGF1
Receptor-type tyrosine-protein phosphatases	0.194	0.0714	#NUM!	SLITRK6
Incretin synthesis, secretion, and inactivation	0.194	0.0714	#NUM!	DPP4
The CRY:PER:kinase complex represses transactivation by the BMAL:CLOCK (ARNTL:CLOCK) complex	0.194	0.0714	#NUM!	PER1
DNA Double-Strand Break Repair by Homologous Recombination	0.194	0.0714	#NUM!	GEN1
Differential Regulation of Cytokine Production in Macrophages and T Helper Cells by IL-17A and IL-17F	0.194	0.0714	#NUM!	CXCL1
Choline Biosynthesis III	0.194	0.0714	#NUM!	PLD6
Histamine Degradation	0.194	0.0714	#NUM!	HNMT
Adenosine Nucleotides Degradation II	0.194	0.0714	#NUM!	ADARB1
Glucocorticoid Receptor Signaling	0	0.0695	#NUM!	A2M,AKT3,CAV1,CEBPA,CXCL8,CXCR2,DUSP1,EGF,FBP1,FOS,HLA-DQA1,IGF1,IL27RA,IL6R,JAK3,KRT14,KRT15,KRT19,KRT23,KRT6A,KRT6B,KRT7,KRT81,MMP1,MMP13,MRAS,PLA2G10,PLA2G4A,PLA2G4F,PPARG,SERPINE1,SGK1,TGFB2
Microautophagy Signaling Pathway	0	0.047	#NUM!	COL12A1,COL17A1,COL21A1,COL9A2,MAP1LC3B,MAP1LC3B2,TP53
Signaling by Insulin receptor	0	0.0667	#NUM!	ATP6V0A1,ATP6V0A4,GRB10
Signaling by NODAL	0	0.0667	#NUM!	ACVR1C
Fertilization	0	0.0588	#NUM!	IZUMO1
Meiotic synapsis	0	0.0435	#NUM!	H2BC15,H2BC26,H4C4
Signaling by ERBB2	0	0.06	#NUM!	AKT3,EGF,FYN
Signaling by ERBB4	0	0.0364	#NUM!	ADAP1,EGF
Mitochondrial protein import	0	0.0156	#NUM!	COQ2
Translocation of SLC2A4 (GLUT4) to the plasma membrane	0	0.0308	#NUM!	TUBB2A,TUBB3
Antimicrobial peptides	0	0.0667	#NUM!	LCN2,S100A8
Signaling by Activin	0	0.0556	#NUM!	ACVR1C
Mitochondrial biogenesis	0	0.0159	#NUM!	PPARGC1A
Macroautophagy	0	0.0448	#NUM!	ATG16L2,GABARAPL1,MAP1LC3B
Gamma carboxylation, hypusinylation, hydroxylation, and arylsulfatase activation	0	0.0351	#NUM!	DNAJC24,EIF5A2
MyD88-independent TLR4 cascade	0	0.0263	#NUM!	IRF7
Complement cascade	0	0.0556	#NUM!	C3,CFB,CFI
Toll Like Receptor 3 (TLR3) Cascade	0	0.0303	#NUM!	IRF7
NLR signaling pathways	0	0.0536	#NUM!	MAP2K6,P2RX7,PYCARD
Signaling by EGFR	0	0.0377	#NUM!	EGF,SH3GL2
SRP-dependent cotranslational protein targeting to membrane	0	0.00714	#NUM!	SEC61A2
Cytosolic sensors of pathogen-associated DNA	0	0.0312	#NUM!	IRF7,POLR3G
Signaling by PDGF	0	0.0357	#NUM!	COL9A2,PDGFA
Signaling by NTRK1 (TRKA)	0	0.0385	#NUM!	NTRK2,SH3GL2,SHC2
Metabolism of porphyrins	0	0.0455	#NUM!	HMOX2
Degradation of beta-catenin by the destruction complex	0	0.0222	#NUM!	AMER1,TLE1
Nicotinate metabolism	0	0.0357	#NUM!	SLC5A8
trans-Golgi Network Vesicle Budding	0	0.027	#NUM!	DNAJC6,SH3GL2
TCR signaling	0	0.0252	#NUM!	HLA-DQA1,INPP5D,LAT
RNA Polymerase II Transcription	0	0.0139	#NUM!	NELFE,U2AF1L4
COPII-mediated vesicle transport	0	0.0417	#NUM!	CNIH3,CTSC,FOLR1
Asparagine N-linked glycosylation	0	0.00794	#NUM!	MGAT3
Transcriptional activity of SMAD2/SMAD3:SMAD4 heterotrimer	0	0.04	#NUM!	SERPINE1,SKI
Selenoamino acid metabolism	0	0.0207	#NUM!	CTH,GNMT,HNMT
Activation of gene expression by SREBF (SREBP)	0	0.0476	#NUM!	ELOVL6,GPAM
Oncogene Induced Senescence	0	0.0294	#NUM!	TP53
Insulin processing	0	0.0417	#NUM!	STX1A
SUMOylation of DNA damage response and repair proteins	0	0.0128	#NUM!	CBX4
WNT ligand biogenesis and trafficking	0	0.0476	#NUM!	WNT5B
Cellular response to heat stress	0	0.0303	#NUM!	HSPA13,HSPA4L,HSPB8
Metabolism of polyamines	0	0.0169	#NUM!	ODC1
Signaling by ROBO receptors	0	0.0124	#NUM!	FLRT3,NRP1,SLIT1
Unfolded Protein Response (UPR)	0	0.0312	#NUM!	ATF4
XBP1(S) activates chaperone genes	0	0.0625	#NUM!	DNAJB9,HYOU1,SULT1A3
SUMOylation of transcription cofactors	0	0.0444	#NUM!	CBX4,PPARGC1A
Striated Muscle Contraction	0	0.0312	#NUM!	TCAP
Peroxisomal lipid metabolism	0	0.0357	#NUM!	ABCD1
Transport of vitamins, nucleosides, and related molecules	0	0.0263	#NUM!	SLC28A2
Smooth Muscle Contraction	0	0.0488	#NUM!	ANXA6,SORBS1
TAK1-dependent IKK and NF-kappa-B activation	0	0.0682	#NUM!	NLRC5,SAA1,TP53
MyD88 cascade initiated on plasma membrane	0	0.04	#NUM!	TLR5
Interleukin-1 family signaling	0	0.0164	#NUM!	IL33,MAP2K6
MAPK targets/ Nuclear events mediated by MAP kinases	0	0.0303	#NUM!	FOS
MAP kinase activation	0	0.0256	#NUM!	MAP2K6
Regulation of mRNA stability by proteins that bind AU-rich elements	0	0.0112	#NUM!	ZFP36
Regulation of mitotic cell cycle	0	0.0222	#NUM!	CDC20,UBE2S
SUMOylation of chromatin organization proteins	0	0.0282	#NUM!	CBX4,H4C4
Thrombin signalling through proteinase activated receptors (PARs)	0	0.0357	#NUM!	GNG2
SUMOylation of RNA binding proteins	0	0.0208	#NUM!	CBX4
SUMOylation of DNA replication proteins	0	0.0217	#NUM!	CDCA8
Mitophagy	0	0.025	#NUM!	MAP1LC3B
RIPK1-mediated regulated necrosis	0	0.0625	#NUM!	TNFRSF10B,TNFSF10
Miscellaneous transport and binding events	0	0.04	#NUM!	LRRC8D
Myogenesis	0	0.0417	#NUM!	MAP2K6
Hedgehog ligand biogenesis	0	0.0154	#NUM!	SCUBE2
Mitochondrial translation	0	0.00935	#NUM!	MRPL12
Cilium Assembly	0	0.0155	#NUM!	RPGRIP1L,TUBB2A,TUBB3
Pyroptosis	0	0.037	#NUM!	TP53
RHO GTPases activate PKNs	0	0.0357	#NUM!	RHOB
RHO GTPases activate CIT	0	0.0526	#NUM!	RHOB
RHO GTPases Activate ROCKs	0	0.0526	#NUM!	RHOB
Signaling by FGFR1	0	0.0417	#NUM!	FGFR1,FLRT3
Signaling by FGFR4	0	0.0263	#NUM!	FGFR4
TNFR2 non-canonical NF-kB pathway	0	0.0441	#NUM!	TNFRSF12A,TNFSF11,TNFSF13B
RHO GTPases Activate NADPH Oxidases	0	0.0435	#NUM!	S100A8
MAPK6/MAPK4 signaling	0	0.022	#NUM!	mir-34 (includes others),MMP10
Nucleotide Excision Repair	0	0.0185	#NUM!	INO80C,POLE2
Fanconi Anemia Pathway	0	0.0541	#NUM!	FAAP100,POLN
Interleukin-10 signaling	0	0.0698	#NUM!	CCL20,CXCL1,CXCL8
Major pathway of rRNA processing in the nucleolus and cytosol	0	0.00478	#NUM!	BOP1
Neurexins and neuroligins	0	0.0612	#NUM!	APBA1,DLG2,STX1A
TP53 Regulates Transcription of DNA Repair Genes	0	0.0435	#NUM!	FOS,NELFE,TP53
Regulation of TP53 Activity through Methylation	0	0.0526	#NUM!	TP53
Signaling by MET	0	0.0395	#NUM!	LAMA4,LAMB1,SH3GL2
RNA polymerase II transcribes snRNA genes	0	0.0135	#NUM!	POU2F2
S Phase	0	0.03	#NUM!	AKT3,CDC25A,LIN54
Glucose metabolism	0	0.0244	#NUM!	ENO4,FBP1
Processing of Capped Intron-Containing Pre-mRNA	0	0.0107	#NUM!	FUS,SNRNP48,U2AF1L4
DNA Damage Bypass	0	0.0417	#NUM!	ISG15,POLE2
Resolution of Abasic Sites (AP sites)	0	0.0526	#NUM!	PNKP,POLE2
RNA Polymerase III Transcription	0	0.0244	#NUM!	POLR3G
Mitochondrial Fatty Acid Beta-Oxidation	0	0.0571	#NUM!	ACOT1,ACSF2
Signaling by PTK6	0	0.0566	#NUM!	EGF,LRRK2,SOCS3
Synaptic adhesion-like molecules	0	0.0556	#NUM!	LRFN4
Protein ubiquitination	0	0.0333	#NUM!	UBE2S
Transcriptional Regulation by VENTX	0	0.05	#NUM!	TP53,UBE2S
TBC/RABGAPs	0	0.0227	#NUM!	MAP1LC3B
Transcriptional regulation by the AP-2 (TFAP2) family of transcription factors	0	0.0312	#NUM!	KIT
E3 ubiquitin ligases ubiquitinate target proteins	0	0.0172	#NUM!	H2BC15
RAB geranylgeranylation	0	0.0484	#NUM!	RAB39B,RAB3A,RAB9B
Protein methylation	0	0.0588	#NUM!	ETFBKMT
Digestion	0	0.0588	#NUM!	AMY1A
Regulation of RUNX2 expression and activity	0	0.029	#NUM!	CBFB,PPARGC1A
Gene and protein expression by JAK-STAT signaling after IL-12 stimulation	0	0.0278	#NUM!	SERPINB2
Transcriptional Regulation by E2F6	0	0.0294	#NUM!	RYBP
Nucleotide salvage	0	0.0476	#NUM!	UPP1
Signaling by Erythropoietin	0	0.0417	#NUM!	VAV1
NR1H2 and NR1H3-mediated signaling	0	0.0227	#NUM!	PLTP
Chaperone Mediated Autophagy	0	0.05	#NUM!	CFTR
FOXO-mediated transcription	0	0.0526	#NUM!	AKT3
Late endosomal microautophagy	0	0.0303	#NUM!	CFTR
Amino acids regulate mTORC1	0	0.0182	#NUM!	SESN2
Sensory processing of sound by outer hair cells of the cochlea	0	0.0213	#NUM!	MPP1
Cytoprotection by HMOX1	0	0.0172	#NUM!	HMOX2
Heme signaling	0	0.0208	#NUM!	PPARGC1A
MyD88 dependent cascade initiated on endosome	0	0.0645	#NUM!	IRF7,TLR9
Expression and translocation of olfactory receptors	0	0.0185	#NUM!	OR2A7
Formation of paraxial mesoderm	0	0.0526	#NUM!	FGFR1
UFMylation Signaling Pathway	0	0.05	#NUM!	AKT3,SLC7A11,TP53
mRNA 3 Prime End Processing Signaling Pathway	0	0.0204	#NUM!	CFI,FUS
Sialic acid metabolism	0	0.0625	#NUM!	ST3GAL5,ST8SIA5
Pyruvate metabolism	0	0.0667	#NUM!	ME1,ME3,PDK2
M-decay: degradation of maternal mRNAs by maternally stored factors	0	0.025	#NUM!	MED12L
Somitogenesis	0	0.0377	#NUM!	EPHA4,LFNG
Mitochondrial protein degradation	0	0.0102	#NUM!	MRPL12
Signaling by TGFBR3	0	0.0217	#NUM!	TGFB2
Centrosomal KIAA0586 Signaling Pathway	0	0.0164	#NUM!	FGFR1,FGFR4
GAIT Translation Signaling Pathway	0	0.00922	#NUM!	CDK5R1,S100A8
Meiosis Initiation Signaling Pathway	0	0.0116	#NUM!	RYBP
Mitochondrial unfolded protein response (UPRmt)	0	0.0588	#NUM!	ATF5
Turbulent (oscillatory, disturbed) flow shear stress activates signaling by PIEZO1 and integrins in endothelial cells	0	0.0312	#NUM!	ITGB3
Formation of the dystrophin-glycoprotein complex (DGC)	0	0.0571	#NUM!	LAMA4,LAMB1
Expression of BMAL (ARNTL), CLOCK, and NPAS2	0	0.0278	#NUM!	PPARGC1A
Phosphorylated BMAL1:CLOCK (ARNTL:CLOCK) activates expression of core clock genes	0	0.0455	#NUM!	PER1
Phosphorylation and nuclear translocation of the CRY:PER:kinase complex	0	0.0667	#NUM!	PER1
Degradation of CRY and PER proteins	0	0.0164	#NUM!	PER1
RORA,B,C and NR1D1 (REV-ERBA) regulate gene expression	0	0.0385	#NUM!	PPARGC1A
PXR/RXR Activation	0	0.0545	#NUM!	AKT3,CYP2B6,PPARGC1A
Role of BRCA1 in DNA Damage Response	0	0.0256	#NUM!	FAAP100,TP53
Activation of IRF by Cytosolic Pattern Recognition Receptors	0	0.0577	#NUM!	IFIT2,IRF7,ISG15
Clathrin-mediated Endocytosis Signaling	0	0.0625	#NUM!	AP3B2,EGF,IGF1,ITGB3,PDGFA,S100A8,SH3GL2,SNAP91,SYNJ1,TF,VEGFC,WASL
Role of RIG1-like Receptors in Antiviral Innate Immunity	0	0.0303	#NUM!	IRF7
FcγRIIB Signaling in B Lymphocytes	0	0.033	#NUM!	CACNB2,INPP5D,MRAS
LPS-stimulated MAPK Signaling	0	0.0357	#NUM!	FOS,MAP2K6,MRAS
NF-κB Activation by Viruses	0	0.039	#NUM!	AKT3,ITGB3,MRAS
CCR5 Signaling in Macrophages	0	0.0392	#NUM!	CACNB2,FOS,GNG2,MRAS
CD40 Signaling	0	0.0455	#NUM!	FOS,JAK3,MAP2K6
Calcium-induced T Lymphocyte Apoptosis	0	0.0435	#NUM!	ATP2A1,HLA-DQA1,ORAI1
Cytotoxic T Lymphocyte-mediated Apoptosis of Target Cells	0	0.0244	#NUM!	BID
CD27 Signaling in Lymphocytes	0	0.0545	#NUM!	BID,FOS,MAP2K6
Lymphotoxin β Receptor Signaling	0	0.037	#NUM!	AKT3,CXCL1
fMLP Signaling in Neutrophils	0	0.0246	#NUM!	GNG2,MRAS,PLCB2
Thrombopoietin Signaling	0	0.0492	#NUM!	FOS,GAB2,MRAS
B Cell Activating Factor Signaling	0	0.0465	#NUM!	FOS,TNFSF13B
T Helper Cell Differentiation	0	0.0649	#NUM!	GATA3,HLA-DQA1,ICOSLG,IL6R,NGFR
Mechanisms of Viral Exit from Host Cells	0	0.0244	#NUM!	SH3GL2
Melatonin Signaling	0	0.0299	#NUM!	MAP2K6,PLCB2
Angiopoietin Signaling	0	0.04	#NUM!	AKT3,GRB14,MRAS
CNTF Signaling	0	0.0185	#NUM!	MRAS
Agrin Interactions at Neuromuscular Junction	0	0.0455	#NUM!	ITGA4,LAMB1,MRAS
Cardiomyocyte Differentiation via BMP Receptors	0	0.05	#NUM!	SMAD9
Renin-Angiotensin Signaling	0	0.0504	#NUM!	ADCY1,ADCY2,ADCY3,FOS,MRAS,SHC2
Cell Cycle Regulation by BTG Family Proteins	0	0.027	#NUM!	NOCT
Maturity Onset Diabetes of Young (MODY) Signaling	0	0.0526	#NUM!	APOL3,APOL6,CACNB2
Role of CHK Proteins in Cell Cycle Checkpoint Control	0	0.0351	#NUM!	CDC25A,TP53
Antiproliferative Role of Somatostatin Receptor 2	0	0.0597	#NUM!	CTH,GAD1,GNG2,MRAS
Androgen Signaling	0	0.0199	#NUM!	CACNB2,GNG2,MRAS
Melanoma Signaling	0	0.0612	#NUM!	AKT3,MRAS,TP53
Renal Cell Carcinoma Signaling	0	0.039	#NUM!	AKT3,FOS,MRAS
Small Cell Lung Cancer Signaling	0	0.0417	#NUM!	AKT3,BID,CCND2,TP53
Endometrial Cancer Signaling	0	0.0517	#NUM!	AKT3,MRAS,TP53
Basal Cell Carcinoma Signaling	0	0.0656	#NUM!	BMP8A,FZD7,TP53,WNT5B
Primary Immunodeficiency Signaling	0	0.0222	#NUM!	JAK3
Allograft Rejection Signaling	0	0.0169	#NUM!	HLA-DQA1
Autoimmune Thyroid Disease Signaling	0	0.0169	#NUM!	HLA-DQA1
Graft-versus-Host Disease Signaling	0	0.0392	#NUM!	HLA-DQA1,IL33
p70S6K Signaling	0	0.0208	#NUM!	AKT3,MRAS,PLCB2
Crosstalk between Dendritic Cells and Natural Killer Cells	0	0.0395	#NUM!	CD83,TLR9,TNFSF10
Systemic Lupus Erythematosus Signaling	0	0.0585	#NUM!	AKT3,BDKRB2,FOS,IL33,IL6R,INPP5D,LAT,MRAS,SNRNP48,TLR9,TNFSF13B
April Mediated Signaling	0	0.0238	#NUM!	FOS
Altered T Cell and B Cell Signaling in Rheumatoid Arthritis	0	0.066	#NUM!	HLA-DQA1,IL23A,IL33,TLR5,TLR9,TNFSF11,TNFSF13B
Regulation of eIF4 and p70S6K Signaling	0	0.0199	#NUM!	AKT3,ITGA4,ITGB3,MRAS
Granzyme B Signaling	0	0.0625	#NUM!	BID
B Cell Development	0	0.0222	#NUM!	HLA-DQA1
Role of WNT/GSK-3β Signaling in the Pathogenesis of Influenza	0	0.0377	#NUM!	FZD7,WNT5B
TWEAK Signaling	0	0.0556	#NUM!	BID,TNFRSF12A
NUR77 Signaling in T Lymphocytes	0	0.0217	#NUM!	HLA-DQA1,TNFSF10
TNFR1 Signaling	0	0.04	#NUM!	BID,FOS
TNFR2 Signaling	0	0.0323	#NUM!	FOS
Role of PI3K/AKT Signaling in the Pathogenesis of Influenza	0	0.0208	#NUM!	AKT3
Antiproliferative Role of TOB in T Cell Signaling	0	0.0238	#NUM!	TGFB2
MSP-RON Signaling Pathway	0	0.0408	#NUM!	KLK10,KLK11
OX40 Signaling Pathway	0	0.0172	#NUM!	HLA-DQA1
Tumoricidal Function of Hepatic Natural Killer Cells	0	0.0417	#NUM!	BID
Intrinsic Prothrombin Activation Pathway	0	0.069	#NUM!	KLK10,KLK11
Cell Cycle Control of Chromosomal Replication	0	0.0462	#NUM!	CDC6,MCM6,ORC6
Spliceosomal Cycle	0	0.0192	#NUM!	U2AF1L4
Role of JAK1, JAK2 and TYK2 in Interferon Signaling	0	0.0455	#NUM!	SOCS1
Paxillin Signaling	0	0.0291	#NUM!	ITGA4,ITGB3,MRAS
Hematopoiesis from Pluripotent Stem Cells	0	0.0217	#NUM!	CXCL8
iNOS Signaling	0	0.0426	#NUM!	FOS,JAK3
nNOS Signaling in Neurons	0	0.0698	#NUM!	CAPN8,CAPN9,DLG2
nNOS Signaling in Skeletal Muscle Cells	0	0.05	#NUM!	CACNB2,RYR1
ERB2-ERBB3 Signaling	0	0.0323	#NUM!	JAK3,MRAS
ERBB4 Signaling	0	0.0154	#NUM!	MRAS
Estrogen-mediated S-phase Entry	0	0.0385	#NUM!	CDC25A
GDNF Family Ligand-Receptor Interactions	0	0.0411	#NUM!	DOK3,FOS,MRAS
Glutaryl-CoA Degradation	0	0.0667	#NUM!	GCDH
Glutathione Redox Reactions I	0	0.05	#NUM!	MGST1
Pyridoxal 5'-phosphate Salvage Pathway	0	0.0455	#NUM!	GRK5,MAP2K6,SGK1
Triacylglycerol Degradation	0	0.0256	#NUM!	LIPE
Putrescine Degradation III	0	0.0556	#NUM!	MAOA
Oxidative Ethanol Degradation III	0	0.0645	#NUM!	CYP2A13,CYP2B6
Fatty Acid β-oxidation I	0	0.0645	#NUM!	ACSF2,ACSL5
Superpathway of Methionine Degradation	0	0.0625	#NUM!	CTH,GOT1
DNA damage-induced 14-3-3σ Signaling	0	0.0698	#NUM!	AKT3,CCNB3,TP53
Remodeling of Epithelial Adherens Junctions	0	0.0484	#NUM!	MAPRE2,TUBB2A,TUBB3
Cysteine Biosynthesis III (mammalia)	0	0.0476	#NUM!	CTH
Role of p14/p19ARF in Tumor Suppression	0	0.0345	#NUM!	TP53
UVA-Induced MAPK Signaling	0	0.0521	#NUM!	FOS,MRAS,PLCB2,SMPD1,TP53
UVB-Induced MAPK Signaling	0	0.0392	#NUM!	FOS,TP53
Vitamin-C Transport	0	0.0476	#NUM!	LRRC8D
BER (Base Excision Repair) Pathway	0	0.0682	#NUM!	MAP2K6,PNKP,TP53
HIPPO signaling	0	0.0267	#NUM!	DLG2,TEAD2
PCP (Planar Cell Polarity) Pathway	0	0.0392	#NUM!	FZD7,WNT5B
EGF Signaling	0	0.0536	#NUM!	AKT3,EGF,FOS
Cell Cycle: G1/S Checkpoint Regulation	0	0.0588	#NUM!	CCND2,CDC25A,TGFB2,TP53
SAPK/JNK Signaling	0	0.0261	#NUM!	GNG2,MRAS,TP53
Cell Cycle: G2/M DNA Damage Checkpoint Regulation	0	0.0392	#NUM!	CCNB3,TP53
Xenobiotic Metabolism Signaling	0	0.0661	#NUM!	AHRR,ALDH1L2,CHST3,CHST4,CYP1B1,CYP2B6,GSTA3,HS3ST1,MAOA,MAP2K6,MGST1,MRAS,PPARGC1A,SULT1A3,SULT1C2,UGT2B7,UGT8
Antigen Presentation Pathway	0	0.0571	#NUM!	HLA-DQA1,NLRC5
Phototransduction Pathway	0	0.0571	#NUM!	GUCA1B,PDE6B
Chemokine Signaling	0	0.0385	#NUM!	FOS,MRAS,PLCB2
Sonic Hedgehog Signaling	0	0.0345	#NUM!	CCNB3
Death Receptor Signaling	0	0.0323	#NUM!	BID,TNFRSF10B,TNFSF10
Dopamine Receptor Signaling	0	0.0667	#NUM!	ADCY1,ADCY2,ADCY3,MAOA
Glutamate Receptor Signaling	0	0.04	#NUM!	GNG2,SLC1A4
VEGF Signaling	0	0.0316	#NUM!	AKT3,MRAS,VEGFC
Hypoxia Signaling in the Cardiovascular System	0	0.0563	#NUM!	ATF4,CREB5,TP53,UBE2S
BMP signaling pathway	0	0.0361	#NUM!	BMP8A,MRAS,SMAD9
Phagosome Maturation	0	0.053	#NUM!	ATP6V0A1,ATP6V0A4,CTSC,DYNC1I1,STX1A,TUBB2A,TUBB3,VTI1A
Macropinocytosis Signaling	0	0.0533	#NUM!	EGF,ITGB3,MRAS,PDGFA
Cancer Drug Resistance by Drug Efflux	0	0.06	#NUM!	AKT3,MRAS,TP53
NER (Nucleotide Excision Repair, Enhanced Pathway)	0	0.0112	#NUM!	POLE2
Apelin Pancreas Signaling Pathway	0	0.0698	#NUM!	APLN,DDIT3,PDE3B
Apelin Liver Signaling Pathway	0	0.0526	#NUM!	APLN
BAG2 Signaling Pathway	0	0.0123	#NUM!	TP53
FAT10 Signaling Pathway	0	0.0185	#NUM!	MAP1LC3B
Xenobiotic Metabolism AHR Signaling Pathway	0	0.0676	#NUM!	AHRR,ALDH1L2,CYP1B1,GSTA3,MGST1
Coronavirus Replication Pathway	0	0.0265	#NUM!	IFITM1,IFITM2,TUBB2A,TUBB3

## Sheet: PaEV Stable vs PEx, Donor 1
© 2000-2025 QIAGEN. All rights reserved.
Ingenuity Canonical Pathways	-log(p-value)	Ratio	z-score	Molecules
G-Protein Coupled Receptor Signaling	0.924	0.0105	-2	ADGRE3,ADORA3,MYL11,MYL7,PAK3,TBXA2R
Transcriptional regulation by RUNX1	1.7	0.0226	-1	CLDN5,H3C1,H3C2,PSMB8
Irritable Bowel Syndrome Signaling Pathway	1.4	0.0183	-1	CSF3,mir-8 (includes others),MYL11,MYL7
Sertoli Cell-Sertoli Cell Junction Signaling	1.39	0.0181	-1	CLDN2,CLDN5,JAM2,PAK3
Signaling by ROBO receptors	1.28	0.0166	-1	MSI1,PAK3,PSMB8,RPS17
C-type lectin receptors (CLRs)	2.91	0.0365	-0.447	CLEC4A,MUC3A,MUC5B,PAK3,PSMB8
Telomere Maintenance	2.39	0.036	0	DAXX,H3C1,H3C2,POLR2F
B-WICH complex positively regulates rRNA expression	2.93	0.0506	1	H3C1,H3C2,POLR1H,POLR2F
NoRC negatively regulates rRNA expression	2.65	0.0426	1	H3C1,H3C2,POLR1H,POLR2F
RNA Polymerase I Transcription	2.57	0.0404	1	H3C1,H3C2,POLR1H,POLR2F
Smooth Muscle Contraction	2.76	0.0732	#NUM!	DYSF,MYL11,MYL7
Thyroid Hormone Biosynthesis	1.93	0.5	#NUM!	TPO
CDC42 Signaling	1.9	0.026	#NUM!	MYL11,MYL7,PAK3,TRAC
Cell junction organization	1.88	0.0357	#NUM!	CLDN2,CLDN5,FLNC
Tight Junction Signaling	1.8	0.0242	#NUM!	CLDN2,CLDN5,JAM2,MYL7
Cohesin Chromatin Regulation Pathway	1.77	0.0196	#NUM!	DCHS1,H3C1,H3C2,PCDHA6,POLR2F
Interleukin-7 signaling	1.75	0.0571	#NUM!	H3C1,H3C2
Pre-NOTCH Expression and Processing	1.64	0.0288	#NUM!	H3C1,H3C2,mir-8 (includes others)
Activation of anterior HOX genes in hindbrain during early embryogenesis	1.63	0.0286	#NUM!	H3C1,H3C2,POLR2F
Regulation of Actin-based Motility by Rho	1.61	0.028	#NUM!	MYL11,MYL7,PAK3
PAK Signaling	1.56	0.0268	#NUM!	MYL11,MYL7,PAK3
TR/RXR Activation	1.55	0.0265	#NUM!	mir-8 (includes others),RXRB,TRH
Hematopoiesis from Pluripotent Stem Cells	1.53	0.0435	#NUM!	CSF3,TRAC
TCR signaling	1.49	0.0252	#NUM!	PAK3,PSMB8,TRAC
Biosynthesis of Lipoxins (LX)	1.46	0.167	#NUM!	ALOX12
Formation of intermediate mesoderm	1.46	0.167	#NUM!	FOXC2
Creatine-phosphate Biosynthesis	1.46	0.167	#NUM!	CKMT1B
Gα12/13 Signaling	1.45	0.0244	#NUM!	MYL11,MYL7,TBXA2R
Gene Silencing by RNA	1.42	0.0236	#NUM!	H3C1,H3C2,POLR2F
DNA methylation	1.42	0.0377	#NUM!	H3C1,H3C2
Activated PKN1 stimulates transcription of AR regulated genes KLK2 and KLK3	1.42	0.0377	#NUM!	H3C1,H3C2
FAT10 Signaling Pathway	1.4	0.037	#NUM!	PSMB8,UBD
DNA Replication Pre-Initiation	1.38	0.0227	#NUM!	H3C1,H3C2,PSMB8
Actin Cytoskeleton Signaling	1.37	0.0179	#NUM!	MYL11,MYL7,NCKAP1L,PAK3
SIRT1 negatively regulates rRNA expression	1.37	0.0357	#NUM!	H3C1,H3C2
Chromatin modifications during the maternal to zygotic transition (MZT)	1.35	0.0345	#NUM!	H3C1,H3C2
Autoimmune Thyroid Disease Signaling	1.33	0.0339	#NUM!	TPO,TRAC
Semaphorin Neuronal Repulsive Signaling Pathway	1.33	0.0217	#NUM!	MYL11,MYL7,PAK3
PRC2 methylates histones and DNA	1.29	0.0323	#NUM!	H3C1,H3C2
mRNA Editing	1.29	0.111	#NUM!	APOBEC2
Hematopoiesis from Multipotent Stem Cells	1.29	0.111	#NUM!	CSF3
ESR-mediated signaling	1.28	0.0208	#NUM!	H3C1,H3C2,POLR2F
NFKBIE Signaling Pathway	1.27	0.0312	#NUM!	DYSF,TRAC
ERCC6 (CSB) and EHMT2 (G9a) positively regulate rRNA expression	1.27	0.0312	#NUM!	H3C1,H3C2
Interferon alpha/beta signaling	1.26	0.0308	#NUM!	IFI27,PSMB8
Bile Acid Biosynthesis, Neutral Pathway	1.24	0.1	#NUM!	BAAT
Granulocyte Adhesion and Diapedesis	1.21	0.0195	#NUM!	CLDN2,CLDN5,CSF3
TP53 Regulates Transcription of DNA Repair Genes	1.21	0.029	#NUM!	MDC1,POLR2F
Metabolism of amine-derived hormones	1.2	0.0909	#NUM!	TPO
NFE2L2 regulating tumorigenic genes	1.2	0.0909	#NUM!	AREG
CXCR4 Signaling	1.19	0.0191	#NUM!	MYL11,MYL7,PAK3
Butyrophilin (BTN) family interactions	1.17	0.0833	#NUM!	BTN1A1
Assembly of RNA Polymerase I Complex	1.17	0.0833	#NUM!	POLR2F
Meiotic recombination	1.16	0.027	#NUM!	H3C1,H3C2
Angiopoietin Signaling	1.15	0.0267	#NUM!	PAK3,TEK
Renal Cell Carcinoma Signaling	1.13	0.026	#NUM!	PAK3,UBD
Transcriptional regulation of granulopoiesis	1.12	0.0256	#NUM!	H3C1,H3C2
Agranulocyte Adhesion and Diapedesis	1.12	0.0178	#NUM!	CLDN2,CLDN5,MYL7
Differential Regulation of Cytokine Production in Macrophages and T Helper Cells by IL-17A and IL-17F	1.1	0.0714	#NUM!	CSF3
Histamine Degradation	1.1	0.0714	#NUM!	AOC1
Leukocyte Extravasation Signaling	1.07	0.0169	#NUM!	CLDN2,CLDN5,JAM2
RUNX1 regulates megakaryocyte differentiation and platelet function	1.06	0.0238	#NUM!	H3C1,H3C2
Formation of the ureteric bud	1.05	0.0625	#NUM!	FOXC2
Factors involved in megakaryocyte development and platelet production	1.05	0.0233	#NUM!	H3C1,H3C2
Digestion	1.02	0.0588	#NUM!	PNLIP
MAPK6/MAPK4 signaling	1	0.022	#NUM!	PAK3,PSMB8
Differential Regulation of Cytokine Production in Intestinal Epithelial Cells by IL-17A and IL-17F	0.999	0.0556	#NUM!	CSF3
ERBB Signaling	0.996	0.0217	#NUM!	AREG,PAK3
Apelin Cardiomyocyte Signaling Pathway	0.988	0.0215	#NUM!	MYL11,MYL7
Amyloid fiber formation	0.981	0.0213	#NUM!	H3C1,H3C2
Modulation of host responses by IFN-stimulated genes	0.977	0.0526	#NUM!	IFI27
Membrane Repair Signaling Pathway	0.973	0.0211	#NUM!	DYSF,MYL7
Salvage Pathways of Pyrimidine Ribonucleotides	0.973	0.0211	#NUM!	APOBEC2,PAK3
RHOGDI Signaling	0.97	0.0153	#NUM!	MYL11,MYL7,PAK3
Other interleukin signaling	0.936	0.0476	#NUM!	CSF3
RHO GTPases activate PAKs	0.936	0.0476	#NUM!	PAK3
Senescence-Associated Secretory Phenotype (SASP)	0.936	0.02	#NUM!	H3C1,H3C2
Interleukin-6 family signaling	0.917	0.0455	#NUM!	CNTFR
Thyroid Hormone Metabolism II (via Conjugation and/or Degradation)	0.917	0.0455	#NUM!	SULT1A3
O-linked glycosylation	0.908	0.0192	#NUM!	MUC3A,MUC5B
Co-inhibition by PD-1	0.899	0.0435	#NUM!	TRAC
Dopamine Degradation	0.899	0.0435	#NUM!	SULT1A3
Signaling by VEGF	0.895	0.0189	#NUM!	NCKAP1L,PAK3
TCF dependent signaling in response to WNT	0.886	0.014	#NUM!	H3C1,H3C2,PSMB8
Paracetamol ADME	0.865	0.04	#NUM!	SULT1A3
Sertoli Cell-Germ Cell Junction Signaling Pathway (Enhanced)	0.865	0.0137	#NUM!	CLDN2,CLDN5,JAM2
IL-15 Production	0.85	0.0177	#NUM!	DDR1,TEK
Oxidative Stress Induced Senescence	0.844	0.0175	#NUM!	H3C1,H3C2
ABC-family proteins mediated transport	0.838	0.0174	#NUM!	ABCF1,PSMB8
SAPK/JNK Signaling	0.838	0.0174	#NUM!	DAXX,TRAC
Chaperone Mediated Autophagy Signaling Pathway	0.832	0.0132	#NUM!	PSMB8,TRAC,UCHL1
ROBO SLIT Signaling Pathway	0.832	0.0172	#NUM!	MYL7,PAK3
RHOA Signaling	0.82	0.0169	#NUM!	MYL11,MYL7
White Adipose Tissue Browning Pathway	0.82	0.0169	#NUM!	FOXC2,RXRB
Signal amplification	0.82	0.0357	#NUM!	TBXA2R
Regulation of CDH11 Expression and Function	0.82	0.0357	#NUM!	mir-8 (includes others)
Gαi Signaling	0.808	0.0167	#NUM!	ADORA3,TBXA2R
mRNA Capping	0.806	0.0345	#NUM!	POLR2F
Role of Cytokines in Mediating Communication between Immune Cells	0.806	0.0345	#NUM!	CSF3
Epigenetic regulation of gene expression by MLL3 and MLL4 complexes	0.797	0.0164	#NUM!	H3C1,H3C2
Class A/1 (Rhodopsin-like receptors)	0.793	0.0127	#NUM!	ADORA3,TBXA2R,TRH
Signaling by CSF3 (G-CSF)	0.792	0.0333	#NUM!	CSF3
Lipid Antigen Presentation by CD1	0.792	0.0333	#NUM!	TRAC
Regulation of endogenous retroelements	0.765	0.0156	#NUM!	H3C1,H3C2
TRIM21 Intracellular Antibody Signaling Pathway	0.765	0.0156	#NUM!	PSMB8,UBD
Cargo concentration in the ER	0.755	0.0303	#NUM!	AREG
Mitotic Prophase	0.754	0.0154	#NUM!	H3C1,H3C2
Signaling by Rho Family GTPases	0.752	0.0121	#NUM!	MYL11,MYL7,PAK3
RAF/MAP kinase cascade	0.745	0.012	#NUM!	AREG,PSMB8,TEK
G alpha (q) signalling events	0.744	0.0152	#NUM!	TBXA2R,TRH
Ephrin A Signaling	0.744	0.0152	#NUM!	MYL11,MYL7
Interferon Signaling	0.743	0.0294	#NUM!	PSMB8
BBSome Signaling Pathway	0.74	0.0105	#NUM!	ADGRE3,ADORA3,MYL11,TBXA2R
Cell surface interactions at the vascular wall	0.739	0.015	#NUM!	JAM2,TEK
Immunoregulatory interactions between a Lymphoid and a non-Lymphoid cell	0.734	0.0149	#NUM!	KLRG1,TRAC
Hereditary Breast Cancer Signaling	0.734	0.0149	#NUM!	POLR2F,UBD
Nucleotide Excision Repair Pathway	0.732	0.0286	#NUM!	POLR2F
Antigen Presentation Pathway	0.732	0.0286	#NUM!	PSMB8
Bile acid and bile salt metabolism	0.72	0.0278	#NUM!	BAAT
Signaling by Retinoic Acid	0.71	0.027	#NUM!	RXRB
Cellular Effects of Sildenafil (Viagra)	0.708	0.00947	#NUM!	ADGRE3,ADORA3,MYL11,MYL7,TBXA2R
Protein Ubiquitination Pathway	0.705	0.0115	#NUM!	PSMB8,UBD,UCHL1
IL-17 Signaling	0.701	0.0142	#NUM!	CSF3,MUC5B
Regulation of TP53 Expression and Degradation	0.699	0.0263	#NUM!	DAXX
tRNA Charging	0.699	0.0263	#NUM!	VARS2
Dermatan Sulfate Biosynthesis (Late Stages)	0.699	0.0263	#NUM!	SULT1A3
Retinol Biosynthesis	0.699	0.0263	#NUM!	PNLIP
FAK Signaling	0.697	0.00938	#NUM!	ADGRE3,ADORA3,PAK3,TBXA2R,TRAC
Signaling by NOTCH4	0.696	0.0141	#NUM!	BRSK2,PSMB8
HOTAIR Regulatory Pathway	0.696	0.0141	#NUM!	JAM2,mir-8 (includes others)
Huntington's Disease Signaling	0.692	0.0113	#NUM!	POLR2F,PSMB8,UBD
Hedgehog 'on' state	0.691	0.014	#NUM!	BRSK2,PSMB8
Gap junction trafficking and regulation	0.689	0.0256	#NUM!	GJA5
Retinoid metabolism and transport	0.689	0.0256	#NUM!	PNLIP
Triacylglycerol Degradation	0.689	0.0256	#NUM!	PNLIP
RNA Polymerase II Transcription	0.687	0.0139	#NUM!	DDX39B,POLR2F
Arachidonate metabolism	0.68	0.025	#NUM!	ALOX12
RNA Polymerase III Transcription	0.67	0.0244	#NUM!	POLR2F
Cytotoxic T Lymphocyte-mediated Apoptosis of Target Cells	0.67	0.0244	#NUM!	TRAC
Role of OCT4 in Mammalian Embryonic Stem Cell Pluripotency	0.67	0.0244	#NUM!	RXRB
Chondroitin Sulfate Biosynthesis (Late Stages)	0.67	0.0244	#NUM!	SULT1A3
Deubiquitination	0.666	0.0109	#NUM!	PSMB8,TNIP3,UCHL1
Retinoic acid Mediated Apoptosis Signaling	0.661	0.0238	#NUM!	RXRB
Antiproliferative Role of TOB in T Cell Signaling	0.661	0.0238	#NUM!	TRAC
KEAP1-NFE2L2 pathway	0.661	0.0133	#NUM!	BRSK2,PSMB8
Phagosome Maturation	0.656	0.0132	#NUM!	CTSE,TPO
Epithelial Adherens Junction Signaling	0.652	0.0132	#NUM!	MYL7,PAK3
Elastic fibre formation	0.652	0.0233	#NUM!	MFAP4
Interleukin-10 signaling	0.652	0.0233	#NUM!	CSF3
Melatonin Degradation I	0.652	0.0233	#NUM!	SULT1A3
Zn Homeostasis Signaling Pathway	0.648	0.00899	#NUM!	ADGRE3,ADORA3,ALOX12,TBXA2R,TRAC
Phagosome Formation	0.644	0.00896	#NUM!	ADGRE3,ADORA3,MYL7,PAK3,TBXA2R
RHO GTPases Activate WASPs and WAVEs	0.643	0.0227	#NUM!	NCKAP1L
NR1H2 and NR1H3-mediated signaling	0.643	0.0227	#NUM!	RXRB
Phospholipase C Signaling	0.64	0.0106	#NUM!	MYL11,MYL7,TRAC
SUMOylation of transcription cofactors	0.634	0.0222	#NUM!	DAXX
Exosome Signaling Pathway	0.612	0.0123	#NUM!	POLR2F,RPS17
XBP1(S) activates chaperone genes	0.61	0.0208	#NUM!	SULT1A3
Assembly of RNA Polymerase II Complex	0.61	0.0208	#NUM!	POLR2F
Serotonin Degradation	0.61	0.0208	#NUM!	SULT1A3
Superpathway of Melatonin Degradation	0.61	0.0208	#NUM!	SULT1A3
Neurexins and neuroligins	0.602	0.0204	#NUM!	DLGAP1
Co-stimulation by CD28	0.602	0.0204	#NUM!	PAK3
Chondroitin Sulfate Biosynthesis	0.602	0.0204	#NUM!	SULT1A3
TNFR1 Signaling	0.595	0.02	#NUM!	PAK3
Proteasome assembly	0.587	0.0196	#NUM!	PSMB8
Graft-versus-Host Disease Signaling	0.587	0.0196	#NUM!	TRAC
Dermatan Sulfate Biosynthesis	0.587	0.0196	#NUM!	SULT1A3
FAT10 Cancer Signaling Pathway	0.587	0.0196	#NUM!	UBD
Spliceosomal Cycle	0.58	0.0192	#NUM!	DDX39B
Regulation of Apoptosis	0.573	0.0189	#NUM!	PSMB8
Signaling by EGFR	0.573	0.0189	#NUM!	AREG
Somitogenesis	0.573	0.0189	#NUM!	PSMB8
Metabolism of non-coding RNA	0.566	0.0185	#NUM!	SMN1
Expression and translocation of olfactory receptors	0.566	0.0185	#NUM!	OR52H1
CNTF Signaling	0.566	0.0185	#NUM!	CNTFR
Vitamin K Signaling Pathway	0.559	0.0182	#NUM!	RXRB
Role of Hypercytokinemia/hyperchemokinemia in the Pathogenesis of Influenza	0.559	0.0182	#NUM!	AREG
Heparan Sulfate Biosynthesis (Late Stages)	0.559	0.0182	#NUM!	SULT1A3
Regulation of the Epithelial-Mesenchymal Transition Pathway	0.554	0.0112	#NUM!	FOXC2,mir-8 (includes others)
Role of CHK Proteins in Cell Cycle Checkpoint Control	0.546	0.0175	#NUM!	MDC1
Semaphorin Signaling in Neurons	0.54	0.0172	#NUM!	PAK3
OX40 Signaling Pathway	0.54	0.0172	#NUM!	TRAC
ILK Signaling	0.535	0.0109	#NUM!	FLNC,MYL7
TEC Kinase Signaling	0.535	0.0109	#NUM!	PAK3,TRAC
Regulation of the Epithelial Mesenchymal Transition by Growth Factors Pathway	0.535	0.0109	#NUM!	FOXC2,mir-8 (includes others)
Metabolism of polyamines	0.534	0.0169	#NUM!	PSMB8
Peroxisomal protein import	0.534	0.0169	#NUM!	BAAT
Allograft Rejection Signaling	0.534	0.0169	#NUM!	TRAC
NIK-->noncanonical NF-kB signaling	0.528	0.0167	#NUM!	PSMB8
Dopamine Receptor Signaling	0.528	0.0167	#NUM!	CALY
Semaphorin interactions	0.522	0.0164	#NUM!	PAK3
Degradation of CRY and PER proteins	0.522	0.0164	#NUM!	PSMB8
Heparan Sulfate Biosynthesis	0.516	0.0161	#NUM!	SULT1A3
CREB Signaling in Neurons	0.511	0.00833	#NUM!	ADGRE3,ADORA3,POLR2F,TBXA2R
Nonhomologous End-Joining (NHEJ)	0.51	0.0159	#NUM!	MDC1
Co-inhibition by BTLA	0.51	0.0159	#NUM!	BRSK2
Induction of Apoptosis by HIV1	0.51	0.0159	#NUM!	DAXX
Cytosolic sensors of pathogen-associated DNA	0.504	0.0156	#NUM!	POLR2F
IL-8 Signaling	0.501	0.0103	#NUM!	MYL7,TEK
Hedgehog ligand biogenesis	0.499	0.0154	#NUM!	PSMB8
Ribosomal Quality Control Signaling Pathway	0.495	0.0102	#NUM!	PSMB8,RPS17
Keratinization	0.493	0.0152	#NUM!	KRT79
Agrin Interactions at Neuromuscular Junction	0.493	0.0152	#NUM!	PAK3
IL-17A Signaling in Airway Cells	0.493	0.0152	#NUM!	MUC5B
Pyridoxal 5'-phosphate Salvage Pathway	0.493	0.0152	#NUM!	PAK3
Beta-catenin independent WNT signaling	0.492	0.0101	#NUM!	BRSK2,PSMB8
cAMP-mediated signaling	0.489	0.0101	#NUM!	ADORA3,TBXA2R
Abacavir ADME	0.488	0.0149	#NUM!	BRSK2
Ribavirin ADME	0.488	0.0149	#NUM!	BRSK2
TNFR2 non-canonical NF-kB pathway	0.483	0.0147	#NUM!	PSMB8
Role of JAK family kinases in IL-6-type Cytokine Signaling	0.483	0.0147	#NUM!	CNTFR
Integrin to Cytoskeleton Signaling Pathway	0.481	0.0099	#NUM!	MYL7,PAK3
Regulation of RUNX2 expression and activity	0.477	0.0145	#NUM!	PSMB8
Extra-nuclear estrogen signaling	0.477	0.0145	#NUM!	AREG
Calcium-induced T Lymphocyte Apoptosis	0.477	0.0145	#NUM!	TRAC
Class B/2 (Secretin family receptors)	0.472	0.0143	#NUM!	ADGRE3
Signaling by FGFR2	0.472	0.0143	#NUM!	POLR2F
VDR/RXR Activation	0.472	0.0143	#NUM!	RXRB
COPII-mediated vesicle transport	0.463	0.0139	#NUM!	AREG
Caveolar-mediated Endocytosis Signaling	0.463	0.0139	#NUM!	FLNC
Toll-like Receptor Signaling	0.463	0.0139	#NUM!	UBD
Th17 Activation Pathway	0.463	0.0139	#NUM!	TRAC
Thrombin Signaling	0.459	0.00952	#NUM!	MYL11,MYL7
Cellular response to hypoxia	0.458	0.0137	#NUM!	PSMB8
DNA Double Strand Break Response	0.458	0.0137	#NUM!	MDC1
Protein Kinase A Signaling	0.456	0.00836	#NUM!	FLNC,MYL11,MYL7
RNA polymerase II transcribes snRNA genes	0.453	0.0135	#NUM!	POLR2F
G alpha (12/13) signalling events	0.448	0.0133	#NUM!	TBXA2R
G Protein Signaling Mediated by Tubby	0.448	0.0133	#NUM!	TRAC
T Helper Cell Differentiation	0.439	0.013	#NUM!	TRAC
Regulation of the Epithelial Mesenchymal Transition in Development Pathway	0.439	0.013	#NUM!	mir-8 (includes others)
SUMOylation of DNA damage response and repair proteins	0.435	0.0128	#NUM!	MDC1
Post-translational modification: synthesis of GPI-anchored proteins	0.435	0.0128	#NUM!	MDGA2
Role of BRCA1 in DNA Damage Response	0.435	0.0128	#NUM!	MDC1
Integrin cell surface interactions	0.422	0.0123	#NUM!	JAM2
BAG2 Signaling Pathway	0.422	0.0123	#NUM!	PSMB8
Hepatic Fibrosis Signaling Pathway	0.42	0.00794	#NUM!	mir-8 (includes others),MYL11,MYL7
Sperm Motility	0.414	0.00877	#NUM!	DDR1,TEK
BMP signaling pathway	0.414	0.012	#NUM!	SOSTDC1
Cardiac Hypertrophy Signaling	0.407	0.00866	#NUM!	MYL11,MYL7
Lung Ionic Balance Signaling Pathway	0.404	0.00775	#NUM!	ADGRE3,ADORA3,TBXA2R
Phase II - Conjugation of compounds	0.402	0.0116	#NUM!	SULT1A3
Neddylation	0.398	0.00851	#NUM!	PSMB8,UBD
EPH-Ephrin signaling	0.394	0.0114	#NUM!	PAK3
Regulation of mRNA stability by proteins that bind AU-rich elements	0.39	0.0112	#NUM!	PSMB8
NER (Nucleotide Excision Repair, Enhanced Pathway)	0.39	0.0112	#NUM!	POLR2F
Stress Granule Signaling Pathway	0.387	0.00833	#NUM!	MSI1,RPS17
Degradation of beta-catenin by the destruction complex	0.387	0.0111	#NUM!	PSMB8
Regulation of mitotic cell cycle	0.387	0.0111	#NUM!	PSMB8
Molecular Mechanisms of Cancer	0.385	0.00694	#NUM!	ADGRE3,ADORA3,DAXX,PAK3,TBXA2R
Phase I - Functionalization of compounds	0.379	0.0109	#NUM!	AOC1
UBE2C in Cell Cycle Progression Signaling Pathway	0.379	0.0109	#NUM!	UBD
NUR77 Signaling in T Lymphocytes	0.379	0.0109	#NUM!	TRAC
Death Receptor Signaling	0.376	0.0108	#NUM!	DAXX
Non-Small Cell Lung Cancer Signaling	0.372	0.0106	#NUM!	RXRB
Extracellular matrix organization	0.369	0.0105	#NUM!	DDR1
Small Cell Lung Cancer Signaling	0.365	0.0104	#NUM!	RXRB
Transcriptional regulation by RUNX3	0.362	0.0103	#NUM!	PSMB8
GPER1 signaling	0.362	0.0103	#NUM!	BRSK2
ATM Signaling	0.362	0.0103	#NUM!	MDC1
Chromatin modifying enzymes	0.36	0.00791	#NUM!	H3C1,H3C2
Fcgamma receptor (FCGR) dependent phagocytosis	0.359	0.0102	#NUM!	NCKAP1L
Communication between Innate and Adaptive Immune Cells	0.359	0.0102	#NUM!	TRAC
Sleep NREM Signaling Pathway	0.355	0.0101	#NUM!	ADORA3
S Phase	0.352	0.01	#NUM!	PSMB8
Sumoylation Pathway	0.352	0.01	#NUM!	DAXX
Eicosanoid Signaling	0.352	0.00778	#NUM!	ALOX12,TBXA2R
NF1 RAS Signaling Pathway	0.352	0.00716	#NUM!	ADGRE3,ADORA3,TBXA2R
Cargo recognition for clathrin-mediated endocytosis	0.346	0.0098	#NUM!	AREG
CCR5 Signaling in Macrophages	0.346	0.0098	#NUM!	TRAC
Paxillin Signaling	0.343	0.00971	#NUM!	PAK3
LXR/RXR Activation	0.337	0.00952	#NUM!	RXRB
GABA Receptor Signaling	0.337	0.00952	#NUM!	UBD
Cardiac conduction	0.334	0.00943	#NUM!	KCNE2
Altered T Cell and B Cell Signaling in Rheumatoid Arthritis	0.334	0.00943	#NUM!	TRAC
Parkinson's Signaling Pathway	0.332	0.00746	#NUM!	UBD,UCHL1
Nucleotide Excision Repair	0.328	0.00926	#NUM!	POLR2F
p38 MAPK Signaling	0.328	0.00926	#NUM!	DAXX
Hedgehog 'off' state	0.322	0.00909	#NUM!	PSMB8
S100 Family Signaling Pathway	0.32	0.00657	#NUM!	ADGRE3,ADORA3,AREG,TBXA2R
Neuregulin Signaling	0.319	0.00901	#NUM!	AREG
Atherosclerosis Signaling	0.319	0.00901	#NUM!	ALOX12
RHO GTPase cycle	0.319	0.00679	#NUM!	DDX39B,NCKAP1L,PAK3
SNARE Signaling Pathway	0.314	0.00885	#NUM!	MYL7
Axonal Guidance Signaling	0.314	0.00673	#NUM!	MYL11,MYL7,PAK3
Processing of Capped Intron-Containing Pre-mRNA	0.311	0.00714	#NUM!	DDX39B,POLR2F
MHC class II antigen presentation	0.306	0.00862	#NUM!	CTSE
Regulation of lipid metabolism by PPARalpha	0.306	0.00862	#NUM!	RXRB
Nonsense-Mediated Decay (NMD)	0.306	0.00862	#NUM!	RPS17
Response of EIF2AK4 (GCN2) to amino acid deficiency	0.306	0.00862	#NUM!	RPS17
Virus Entry via Endocytic Pathways	0.306	0.00862	#NUM!	FLNC
ICOS-ICOSL Signaling in T Helper Cells	0.306	0.00862	#NUM!	TRAC
Type I Diabetes Mellitus Signaling	0.303	0.00855	#NUM!	TRAC
Ferroptosis Signaling Pathway	0.303	0.00855	#NUM!	ALOX12
Cell Cycle Checkpoints	0.299	0.00697	#NUM!	MDC1,PSMB8
Signaling by the B Cell Receptor (BCR)	0.298	0.0084	#NUM!	PSMB8
Bone Mineralization Signaling Pathway	0.298	0.0084	#NUM!	RXRB
Renin-Angiotensin Signaling	0.298	0.0084	#NUM!	PAK3
Neutrophil degranulation	0.296	0.00652	#NUM!	ADGRE3,AOC1,NCKAP1L
Eukaryotic Translation Elongation	0.293	0.00826	#NUM!	RPS17
Eukaryotic Translation Termination	0.293	0.00826	#NUM!	RPS17
Interleukin-1 family signaling	0.291	0.0082	#NUM!	PSMB8
Synthesis of DNA	0.291	0.0082	#NUM!	PSMB8
Centrosomal KIAA0586 Signaling Pathway	0.291	0.0082	#NUM!	PSMB8
XIST Epigenetic Regulation Signaling Pathway	0.291	0.0082	#NUM!	mir-8 (includes others)
Clathrin-mediated endocytosis	0.284	0.008	#NUM!	AREG
CCR3 Signaling in Eosinophils	0.284	0.008	#NUM!	PAK3
DHCR24 Signaling Pathway	0.281	0.00794	#NUM!	RXRB
Cerebral Malformation Signaling Pathway	0.281	0.00794	#NUM!	MYL7
CD28 Signaling in T Helper Cells	0.281	0.00794	#NUM!	TRAC
HDR through Homologous Recombination (HRR) or Single Strand Annealing (SSA)	0.279	0.00787	#NUM!	MDC1
Breast Cancer Regulation by Stathmin1	0.279	0.00633	#NUM!	ADGRE3,ADORA3,TBXA2R
Glucocorticoid Receptor Signaling	0.278	0.00632	#NUM!	KRT79,POLR2F,RXRB
Factors Promoting Cardiogenesis in Vertebrates	0.272	0.00769	#NUM!	GJA5
Dilated Cardiomyopathy Signaling Pathway	0.27	0.00763	#NUM!	MYL7
Adipogenesis pathway	0.27	0.00763	#NUM!	FOXC2
Mitotic G1 phase and G1/S transition	0.268	0.00758	#NUM!	PSMB8
Apelin Endothelial Signaling Pathway	0.268	0.00758	#NUM!	TEK
RAC Signaling	0.261	0.00741	#NUM!	PAK3
NAD Signaling Pathway	0.257	0.0073	#NUM!	POLR2F
Preeclampsia Signaling Pathway	0.255	0.00725	#NUM!	RXRB
Fc epsilon receptor (FCERI) signaling	0.253	0.00719	#NUM!	PSMB8
Aryl Hydrocarbon Receptor Signaling	0.251	0.00714	#NUM!	RXRB
SRP-dependent cotranslational protein targeting to membrane	0.251	0.00714	#NUM!	RPS17
Gustation Pathway	0.251	0.00714	#NUM!	PNLIP
ID3 Signaling Pathway	0.247	0.00704	#NUM!	TRAC
PIP3 activates AKT signaling	0.245	0.00699	#NUM!	AREG
PTEN Regulation	0.243	0.00694	#NUM!	PSMB8
Selenoamino acid metabolism	0.241	0.0069	#NUM!	RPS17
Microautophagy Signaling Pathway	0.234	0.00671	#NUM!	PSMB8
Androgen Signaling	0.23	0.00662	#NUM!	POLR2F
Dopamine-DARPP32 Feedback in cAMP Signaling	0.23	0.00662	#NUM!	CALY
Xenobiotic Metabolism PXR Signaling Pathway	0.23	0.00662	#NUM!	SULT1A3
Coronavirus Replication Pathway	0.23	0.00662	#NUM!	RPS17
IL-33 Signaling Pathway	0.228	0.00658	#NUM!	AREG
p75 NTR receptor-mediated signalling	0.226	0.00654	#NUM!	BRSK2
FXR/RXR Activation	0.226	0.00654	#NUM!	BAAT
Inhibition of ARE-Mediated mRNA Degradation Pathway	0.225	0.00649	#NUM!	PSMB8
SLAMF Signaling Pathway	0.223	0.00645	#NUM!	TRAC
WNT/β-catenin Signaling	0.221	0.00641	#NUM!	UBD
Eukaryotic Translation Initiation	0.22	0.00637	#NUM!	RPS17
PKCθ Signaling in T Lymphocytes	0.22	0.00637	#NUM!	TRAC
Xenobiotic Metabolism CAR Signaling Pathway	0.218	0.00633	#NUM!	SULT1A3
DYRK1A Signaling Pathway	0.213	0.00621	#NUM!	POLR2F
Germ Cell-Sertoli Cell Junction Signaling	0.213	0.00621	#NUM!	PAK3
T Cell Exhaustion Signaling Pathway	0.211	0.00617	#NUM!	TRAC
Macrophage Alternative Activation Signaling Pathway	0.21	0.00613	#NUM!	RXRB
Tumor Microenvironment Pathway	0.21	0.00613	#NUM!	CSF3
Hepatic Fibrosis / Hepatic Stellate Cell Activation	0.199	0.00588	#NUM!	MYL7
Sheddase Signaling Pathway	0.199	0.00588	#NUM!	AREG
Calcium Signaling	0.199	0.00588	#NUM!	MYL7
GNRH Signaling	0.197	0.00585	#NUM!	PAK3
Neurovascular Coupling Signaling Pathway	0	0.00546	#NUM!	TBXA2R
Oxytocin Signaling Pathway	0	0.004	#NUM!	MYL7
Pulmonary Fibrosis Idiopathic Signaling Pathway	0	0.00337	#NUM!	AREG
MicroRNA Biogenesis Signaling Pathway	0	0.00571	#NUM!	POLR2F
Role of Osteoblasts in Rheumatoid Arthritis Signaling Pathway	0	0.00503	#NUM!	CTSE
Natural Killer Cell Signaling	0	0.00575	#NUM!	PAK3
Cachexia Signaling Pathway	0	0.00311	#NUM!	PSMB8
LPS/IL-1 Mediated Inhibition of RXR Function	0	0.00495	#NUM!	SULT1A3
G alpha (i) signalling events	0	0.00538	#NUM!	ADORA3
Generic Transcription Pathway	0	0.00244	#NUM!	RXRB
Mitotic Metaphase and Anaphase	0	0.00437	#NUM!	PSMB8
Mitotic G2-G2/M phases	0	0.005	#NUM!	PSMB8
Major pathway of rRNA processing in the nucleolus and cytosol	0	0.00478	#NUM!	RPS17
Class I MHC mediated antigen processing and presentation	0	0.00543	#NUM!	PSMB8,TRIM39
Pancreatic Secretion Signaling Pathway	0	0.00463	#NUM!	PNLIP
Histone Modification Signaling Pathway	0	0.00379	#NUM!	SMN1
Hematoma Resolution Signaling Pathway	0	0.00446	#NUM!	C1QTNF9
GAIT Translation Signaling Pathway	0	0.00461	#NUM!	RPS17
RAR Activation	0	0.00275	#NUM!	RXRB
Clathrin-mediated Endocytosis Signaling	0	0.00521	#NUM!	UBD
IL-12 Signaling and Production in Macrophages	0	0.00508	#NUM!	ALOX12
Role of NFAT in Regulation of the Immune Response	0	0.00488	#NUM!	TRAC
CTLA4 Signaling in Cytotoxic T Lymphocytes	0	0.00543	#NUM!	TRAC
Dendritic Cell Maturation	0	0.00541	#NUM!	TRAC
Docosahexaenoic Acid (DHA) Signaling	0	0.00444	#NUM!	RXRB
Chronic Myeloid Leukemia Signaling	0	0.00388	#NUM!	ALOX12
mTOR Signaling	0	0.00448	#NUM!	RPS17
Systemic Lupus Erythematosus Signaling	0	0.00532	#NUM!	TRAC
EIF2 Signaling	0	0.00418	#NUM!	RPS17
HER-2 Signaling in Breast Cancer	0	0.00455	#NUM!	AREG
Regulation of eIF4 and p70S6K Signaling	0	0.00498	#NUM!	RPS17
Role of Tissue Factor in Cancer	0	0.00503	#NUM!	FLNC
Gap Junction Signaling	0	0.00341	#NUM!	GJA5
Estrogen Receptor Signaling	0	0.00531	#NUM!	MYL11,MYL7
ERK/MAPK Signaling	0	0.0049	#NUM!	PAK3
Xenobiotic Metabolism Signaling	0	0.00389	#NUM!	SULT1A3
IL-4 Signaling	0	0.00581	#NUM!	TRAC
Serotonin Receptor Signaling	0	0.00243	#NUM!	PAK3
NF-κB Signaling	0	0.00559	#NUM!	TRAC
T Cell Receptor Signaling	0	0.00518	#NUM!	TRAC
Sirtuin Signaling Pathway	0	0.00358	#NUM!	POLR2F
Adrenomedullin signaling pathway	0	0.00543	#NUM!	RXRB
Systemic Lupus Erythematosus in T Cell Signaling Pathway	0	0.00476	#NUM!	TRAC
Coronavirus Pathogenesis Pathway	0	0.00485	#NUM!	RPS17
Ephrin Receptor Signaling	0	0.00538	#NUM!	PAK3

## Sheet: PaEV Stable vs PEx, Donor 2
© 2000-2025 QIAGEN. All rights reserved.
Ingenuity Canonical Pathways	-log(p-value)	Ratio	z-score	Molecules
Platelet homeostasis	2.43	0.0533	-2	GNG11,GNG2,NOS2,SLC8A1
G alpha (s) signalling events	1.96	0.0392	-2	GNG11,GNG2,GPR176,PTH2R
Opioid Signaling Pathway	0.787	0.0159	-2	BLK,GNG11,GNG2,RGS16
G-Protein Coupled Receptor Signaling	1.26	0.0157	-1.667	ADGRG3,ADRA2B,CNR1,GALR2,GNG11,GNG2,GPR176,RGS16,TACR2
Cachexia Signaling Pathway	1.71	0.0217	-1.633	INHBE,MSTN,NOS2,PPARG,PTH2R,SEM1,TNFSF14
Cell Cycle Checkpoints	1.45	0.0209	-1.633	EXO1,GTSE1,H4C15,H4C3,ORC1,SEM1
NF1 RAS Signaling Pathway	1.59	0.0191	-1.414	ADGRG3,ADRA2B,CNR1,GALR2,GNG11,GNG2,GPR176,TACR2
Nuclear Cytoskeleton Signaling Pathway	1.54	0.0246	-1.342	ACTA1,BLK,ITGA2B,KIF15,PPARG
Breast Cancer Regulation by Stathmin1	2.16	0.0211	-1.265	ADGRG3,ADRA2B,CNR1,E2F2,GALR2,GNG11,GNG2,GPR176,PPP1R10,TACR2
Molecular Mechanisms of Cancer	1.07	0.0139	-1.265	ADGRG3,ADRA2B,CNR1,E2F2,GALR2,GNG11,GNG2,GPR176,ITGA2B,TACR2
Lung Ionic Balance Signaling Pathway	1.34	0.0181	-1.134	ADGRG3,ADRA2B,BLK,CNR1,GALR2,GPR176,TACR2
Zn Homeostasis Signaling Pathway	0.718	0.0126	-1.134	ADGRG3,ADRA2B,CNR1,GALR2,GPR176,HLA-DPA1,TACR2
Macrophage Classical Activation Signaling Pathway	2.04	0.0331	-1	CXCL10,HLA-DPA1,NOS2,PPARG,TNFSF14
Atherosclerosis Signaling	1.84	0.036	-1	COL5A3,PLA2G2C,PLA2G4F,TNFSF14
HDR through Homologous Recombination (HRR) or Single Strand Annealing (SSA)	1.64	0.0315	-1	EXO1,H4C15,H4C3,SEM1
G alpha (q) signalling events	1.59	0.0303	-1	GNG11,GNG2,RGS16,TACR2
DNA Replication Pre-Initiation	1.59	0.0303	-1	H4C15,H4C3,ORC1,SEM1
IL-17 Signaling	1.5	0.0284	-1	MUC5B,NOS2,RGS16,TNFSF14
Oxytocin in Brain Signaling Pathway	1.27	0.0238	-1	GNG11,GNG2,PLA2G2C,PLA2G4F
Transcriptional regulation by RUNX1	1.2	0.0226	-1	BLK,H4C15,H4C3,SEM1
Multiple Sclerosis Signaling Pathway	1.16	0.0219	-1	HLA-DPA1,PPARG,SLC8A1,TNFSF14
Pathogen Induced Cytokine Storm Signaling Pathway	0.997	0.0172	-1	COL5A3,CXCL10,HLA-DPA1,NOS2,TNFSF14
Eicosanoid Signaling	0.762	0.0156	-1	GNG11,GNG2,PLA2G2C,PLA2G4F
Deubiquitination	0.695	0.0146	-1	AR,H4C15,H4C3,SEM1
Orexin Signaling Pathway	2.05	0.0286	-0.816	CNR1,GNG11,GNG2,PLA2G4F,PPARG,SLC8A1
CREB Signaling in Neurons	1.29	0.0167	-0.816	ADGRG3,ADRA2B,CNR1,GALR2,GNG11,GNG2,GPR176,TACR2
BBSome Signaling Pathway	0.986	0.0158	-0.816	ADGRG3,ADRA2B,CNR1,GALR2,GPR176,TACR2
Serotonin Receptor Signaling	1.63	0.0195	-0.707	ADRA2B,BLK,GNG11,GNG2,ITGA2B,PLA2G2C,PLA2G4F,SLC6A4
S100 Family Signaling Pathway	0.841	0.0131	-0.707	ADGRG3,ADRA2B,CNR1,GALR2,GPR176,NOS2,PLA2G4F,TACR2
Class A/1 (Rhodopsin-like receptors)	1.29	0.0211	-0.447	ADRA2B,CNR1,CXCL10,GALR2,TACR2
Glutaminergic Receptor Signaling Pathway (Enhanced)	1.09	0.0184	-0.447	DGKB,GABRA1,PLA2G2C,PLA2G4F,SCN2B
Neutrophil Extracellular Trap Signaling Pathway	0.767	0.0144	-0.447	BLK,COL5A3,NOS2,PLA2G2C,PLA2G4F
FAK Signaling	0.781	0.0131	-0.378	ADGRG3,ADRA2B,CNR1,GALR2,GPR176,ITGA2B,TACR2
Phagosome Formation	2.56	0.0215	-0.302	ADGRG3,ADRA2B,BLK,CNR1,GALR2,GPR176,ITGA2B,MYO18A,PLA2G2C,PLA2G4F,TACR2,VTN
G alpha (i) signalling events	3.74	0.043	0	ADRA2B,CNR1,CXCL10,GALR2,GNG11,GNG2,RGS16,TAS2R46
G alpha (z) signalling events	3.41	0.0976	0	ADRA2B,GNG11,GNG2,RGS16
Gαi Signaling	1.72	0.0333	0	ADRA2B,CNR1,GNG11,GNG2
Oxytocin Signaling Pathway	1.71	0.024	0	GNG11,GNG2,KCNT2,MYO18A,PLA2G4F,PPARG
Histone Modification Signaling Pathway	0.733	0.0152	0	AR,BRD2,mir-30 (includes others),ORC1
Cellular Effects of Sildenafil (Viagra)	3.27	0.0246	0.832	ACTA1,ADGRG3,ADRA2B,CNR1,GALR2,GNG11,GNG2,GPR176,MYO18A,NOS2,PPARG,PPP1R10,TACR2
GABA receptor activation	2.24	0.0698	#NUM!	GABRA1,GNG11,GNG2
Activated PKN1 stimulates transcription of AR regulated genes KLK2 and KLK3	1.99	0.0566	#NUM!	AR,H4C15,H4C3
Sensory perception of taste	1.8	0.087	#NUM!	SCN2B,TAS2R46
Activation of kainate receptors upon glutamate binding	1.76	0.0833	#NUM!	GNG11,GNG2
TEC Kinase Signaling	1.7	0.0272	#NUM!	ACTA1,BLK,GNG11,GNG2,ITGA2B
Meiotic synapsis	1.69	0.0435	#NUM!	H4C15,H4C3,SYCE1
Cohesin Chromatin Regulation Pathway	1.67	0.0235	#NUM!	ESCO2,H4C15,H4C3,NCAPG,PCDHB12,PCDHGA3
Class B/2 (Secretin family receptors)	1.67	0.0429	#NUM!	GNG11,GNG2,PTH2R
Syndecan interactions	1.66	0.0741	#NUM!	COL5A3,VTN
Signal amplification	1.63	0.0714	#NUM!	GNG11,GNG2
G-protein beta:gamma signalling	1.63	0.0714	#NUM!	GNG11,GNG2
SUMOylation of intracellular receptors	1.63	0.0714	#NUM!	AR,PPARG
Thrombin signalling through proteinase activated receptors (PARs)	1.63	0.0714	#NUM!	GNG11,GNG2
Meiotic recombination	1.61	0.0405	#NUM!	DMC1,H4C15,H4C3
Role of MAPK Signaling in Inhibiting the Pathogenesis of Influenza	1.61	0.0405	#NUM!	CXCL10,PLA2G2C,PLA2G4F
RHOGDI Signaling	1.59	0.0255	#NUM!	ACTA1,GNG11,GNG2,ITGA2B,MYO18A
Role of MAPK Signaling in the Pathogenesis of Influenza	1.55	0.0385	#NUM!	CXCL10,PLA2G2C,PLA2G4F
Integrin cell surface interactions	1.51	0.037	#NUM!	COL5A3,ITGA2B,VTN
RUNX1 regulates megakaryocyte differentiation and platelet function	1.47	0.0357	#NUM!	H4C15,H4C3,ITGA2B
Meiosis Initiation Signaling Pathway	1.44	0.0349	#NUM!	DMC1,E2F2,SYCE1
Cardiac β-adrenergic Signaling	1.43	0.027	#NUM!	GNG11,GNG2,PPP1R10,SLC8A1
Vasopressin regulates renal water homeostasis via Aquaporins	1.43	0.0556	#NUM!	GNG11,GNG2
Replacement of protamines by nucleosomes in the male pronucleus	1.43	0.0556	#NUM!	H4C15,H4C3
Xenobiotic Metabolism PXR Signaling Pathway	1.41	0.0265	#NUM!	CYP2B6,NOS2,PPP1R10,SULT1A3
Reelin signalling pathway	1.38	0.2	#NUM!	DAB1
Citrulline-Nitric Oxide Cycle	1.38	0.2	#NUM!	NOS2
Sperm Motility	1.35	0.0219	#NUM!	BLK,GNG11,GNG2,PLA2G2C,PLA2G4F
Extracellular matrix organization	1.33	0.0316	#NUM!	COL5A3,ITGA2B,VTN
MIF Regulation of Innate Immunity	1.31	0.0476	#NUM!	NOS2,PLA2G4F
Apelin Muscle Signaling Pathway	1.31	0.0476	#NUM!	GNG11,GNG2
Acetylcholine binding and downstream events	1.3	0.167	#NUM!	CHRNA7
Glucocorticoid Biosynthesis	1.3	0.167	#NUM!	CYP17A1
α-Adrenergic Signaling	1.3	0.0306	#NUM!	GNG11,GNG2,SLC8A1
Melatonin Degradation I	1.29	0.0465	#NUM!	CYP2B6,SULT1A3
Agranulocyte Adhesion and Diapedesis	1.26	0.0237	#NUM!	ACTA1,CLDN6,CXCL10,MYO18A
Nicotine Degradation II	1.26	0.0444	#NUM!	CYP2B6,INMT
Calcium Signaling	1.25	0.0235	#NUM!	ACTA1,CHRNA7,MYO18A,SLC8A1
Peptide hormone biosynthesis	1.24	0.143	#NUM!	INHBE
Fructose metabolism	1.24	0.143	#NUM!	KHK
Sucrose Degradation V (Mammalian)	1.24	0.143	#NUM!	KHK
Pre-NOTCH Expression and Processing	1.24	0.0288	#NUM!	H4C15,H4C3,mir-181 (includes others)
O-linked glycosylation	1.24	0.0288	#NUM!	ADAMTS17,ADAMTS7,MUC5B
Gαs Signaling	1.24	0.0288	#NUM!	CNR1,GNG11,GNG2
Activation of anterior HOX genes in hindbrain during early embryogenesis	1.23	0.0286	#NUM!	H4C15,H4C3,HOXB3
GABA Receptor Signaling	1.23	0.0286	#NUM!	GABRA1,GNG11,GNG2
Superpathway of Melatonin Degradation	1.21	0.0417	#NUM!	CYP2B6,SULT1A3
GABAergic Receptor Signaling Pathway (Enhanced)	1.21	0.028	#NUM!	GABRA1,GNG11,GNG2
MSP-RON Signaling Pathway	1.19	0.0408	#NUM!	ACTA1,NOS2
Platelet Aggregation (Plug Formation)	1.18	0.125	#NUM!	ADRA2B
Glutamate Receptor Signaling	1.18	0.04	#NUM!	GNG11,GNG2
Oxidative Stress Induced Senescence	1.14	0.0263	#NUM!	E2F2,H4C15,H4C3
Neurotransmitter clearance	1.13	0.111	#NUM!	SLC6A4
Urea cycle	1.13	0.111	#NUM!	SLC25A2
Aspartate and asparagine metabolism	1.13	0.111	#NUM!	NAALAD2
Pathogenesis of Multiple Sclerosis	1.13	0.111	#NUM!	CXCL10
DNA methylation	1.13	0.0377	#NUM!	H4C15,H4C3
Neuroinflammation Signaling Pathway	1.12	0.0188	#NUM!	CXCL10,GABRA1,HLA-DPA1,NOS2,PLA2G4F
SIRT1 negatively regulates rRNA expression	1.09	0.0357	#NUM!	H4C15,H4C3
Endocannabinoid Developing Neuron Pathway	1.09	0.025	#NUM!	CNR1,GNG11,GNG2
Synthesis of DNA	1.07	0.0246	#NUM!	GINS4,ORC1,SEM1
Epigenetic regulation of gene expression by MLL3 and MLL4 complexes	1.07	0.0246	#NUM!	H4C15,H4C3,PPARG
Chromatin modifications during the maternal to zygotic transition (MZT)	1.06	0.0345	#NUM!	H4C15,H4C3
P2Y Purinergic Receptor Signaling Pathway	1.06	0.0242	#NUM!	GNG11,GNG2,ITGA2B
Androgen Biosynthesis	1.05	0.0909	#NUM!	CYP17A1
Guanosine Nucleotides Degradation III	1.05	0.0909	#NUM!	NT5E
CCR3 Signaling in Eosinophils	1.05	0.024	#NUM!	GNG11,GNG2,PLA2G4F
DHCR24 Signaling Pathway	1.04	0.0238	#NUM!	AR,CYP17A1,VTN
Endocannabinoid Neuronal Synapse Pathway	1.03	0.0236	#NUM!	CNR1,GNG11,GNG2
ERK/MAPK Signaling	1.02	0.0196	#NUM!	ITGA2B,PLA2G4F,PPARG,PPP1R10
PRC2 methylates histones and DNA	1.01	0.0323	#NUM!	H4C15,H4C3
Phospholipases	1.01	0.0323	#NUM!	PLA2G2C,PLA2G4F
Urate Biosynthesis/Inosine 5'-phosphate Degradation	1.01	0.0833	#NUM!	NT5E
Nonhomologous End-Joining (NHEJ)	1	0.0317	#NUM!	H4C15,H4C3
Mitotic G1 phase and G1/S transition	0.995	0.0227	#NUM!	E2F2,ORC1,SEM1
ERCC6 (CSB) and EHMT2 (G9a) positively regulate rRNA expression	0.992	0.0312	#NUM!	H4C15,H4C3
Nucleosome assembly	0.992	0.0312	#NUM!	H4C15,H4C3
High laminar flow shear stress activates signaling by PIEZO1 and PECAM1:CDH5:KDR in endothelial cells	0.969	0.0303	#NUM!	GNG11,GNG2
AMPK Signaling	0.967	0.0187	#NUM!	ADRA2B,CHRNA7,GNG11,GNG2
Reelin Signaling in Neurons	0.959	0.0219	#NUM!	BLK,CNR1,DAB1
Antiproliferative Role of Somatostatin Receptor 2	0.959	0.0299	#NUM!	GNG11,GNG2
Ephrin B Signaling	0.959	0.0299	#NUM!	GNG11,GNG2
Superpathway of Citrulline Metabolism	0.951	0.0714	#NUM!	NOS2
Adenosine Nucleotides Degradation II	0.951	0.0714	#NUM!	NT5E
TNFR2 non-canonical NF-kB pathway	0.948	0.0294	#NUM!	SEM1,TNFSF14
Gustation Pathway	0.938	0.0214	#NUM!	GABRA1,SCN2B,TAS2R46
Extra-nuclear estrogen signaling	0.937	0.029	#NUM!	GNG11,GNG2
HEY1 Signaling Pathway	0.931	0.0213	#NUM!	AR,E2F2,ITGA2B
Relaxin Signaling	0.931	0.0213	#NUM!	GNG11,GNG2,NOS2
DNA Damage/Telomere Stress Induced Senescence	0.927	0.0286	#NUM!	H4C15,H4C3
Mismatch Repair	0.922	0.0667	#NUM!	EXO1
SUMOylation of chromatin organization proteins	0.917	0.0282	#NUM!	H4C15,H4C3
Caveolar-mediated Endocytosis Signaling	0.907	0.0278	#NUM!	ACTA1,ITGA2B
DNA Double Strand Break Response	0.897	0.0274	#NUM!	H4C15,H4C3
FOXO-mediated transcription of cell cycle genes	0.896	0.0625	#NUM!	MSTN
G alpha (12/13) signalling events	0.878	0.0267	#NUM!	GNG11,GNG2
G Protein Signaling Mediated by Tubby	0.878	0.0267	#NUM!	GNG11,GNG2
Metabolism of folate and pterines	0.872	0.0588	#NUM!	FOLR2
Class C/3 (Metabotropic glutamate/pheromone receptors)	0.872	0.0588	#NUM!	TAS2R46
Purine Nucleotides Degradation II (Aerobic)	0.872	0.0588	#NUM!	NT5E
Androgen Signaling	0.867	0.0199	#NUM!	AR,GNG11,GNG2
FXR/RXR Activation	0.855	0.0196	#NUM!	ABCB4,PPARG,TNFSF14
Transcriptional regulation of granulopoiesis	0.851	0.0256	#NUM!	H4C15,H4C3
Post-translational modification: synthesis of GPI-anchored proteins	0.851	0.0256	#NUM!	FOLR2,PRSS21
Signaling by Activin	0.849	0.0556	#NUM!	INHBE
Cellular hexose transport	0.849	0.0556	#NUM!	SLC5A2
Mismatch Repair in Eukaryotes	0.849	0.0556	#NUM!	EXO1
NAD Salvage Pathway II	0.849	0.0556	#NUM!	NT5E
Potassium Channels	0.842	0.0253	#NUM!	GNG11,GNG2
B-WICH complex positively regulates rRNA expression	0.842	0.0253	#NUM!	H4C15,H4C3
Gαq Signaling	0.831	0.0191	#NUM!	GNG11,GNG2,RGS16
Histidine Degradation VI	0.827	0.0526	#NUM!	CYP2B6
Pregnenolone Biosynthesis	0.827	0.0526	#NUM!	CYP2B6
Xenobiotic Metabolism CAR Signaling Pathway	0.825	0.019	#NUM!	CYP2B6,NOS2,SULT1A3
BAG2 Signaling Pathway	0.825	0.0247	#NUM!	CHRNA7,SEM1
Opioid Signalling	0.816	0.0244	#NUM!	GNG11,GNG2
Signaling by Rho Family GTPases	0.8	0.0161	#NUM!	ACTA1,GNG11,GNG2,ITGA2B
Macrophage Alternative Activation Signaling Pathway	0.797	0.0184	#NUM!	HLA-DPA1,NOS2,PPARG
Tight Junction Signaling	0.786	0.0182	#NUM!	ACTA1,CLDN6,MYO18A
Synaptic Long Term Depression	0.775	0.018	#NUM!	NOS2,PLA2G2C,PLA2G4F
Bupropion Degradation	0.768	0.0455	#NUM!	CYP2B6
Thyroid Hormone Metabolism II (via Conjugation and/or Degradation)	0.768	0.0455	#NUM!	SULT1A3
Sheddase Signaling Pathway	0.759	0.0176	#NUM!	AR,E2F2,mir-181 (includes others)
Protein folding	0.753	0.0222	#NUM!	GNG11,GNG2
Transport of inorganic cations/anions and amino acids/oligopeptides	0.753	0.0222	#NUM!	SLC26A4,SLC8A1
IL-1 Signaling	0.753	0.0222	#NUM!	GNG11,GNG2
Axonal Guidance Signaling	0.753	0.0135	#NUM!	ADAMTS17,ADAMTS7,GNG11,GNG2,ITGA2B,SEMA3G
Co-inhibition by PD-1	0.751	0.0435	#NUM!	HLA-DPA1
Dopamine Degradation	0.751	0.0435	#NUM!	SULT1A3
Ubiquinol-10 Biosynthesis (Eukaryotic)	0.751	0.0435	#NUM!	CYP2B6
Phase I - Functionalization of compounds	0.739	0.0217	#NUM!	CYP17A1,CYP2B6
Insulin processing	0.734	0.0417	#NUM!	PCSK2
Fcγ Receptor-mediated Phagocytosis in Macrophages and Monocytes	0.731	0.0215	#NUM!	ACTA1,DGKB
DNA Methylation and Transcriptional Repression Signaling	0.731	0.0215	#NUM!	E2F2,HOXB3
Integration of energy metabolism	0.724	0.0213	#NUM!	GNG11,GNG2
NoRC negatively regulates rRNA expression	0.724	0.0213	#NUM!	H4C15,H4C3
Amyloid fiber formation	0.724	0.0213	#NUM!	H4C15,H4C3
Endothelin-1 Signaling	0.724	0.0169	#NUM!	NOS2,PLA2G2C,PLA2G4F
Effects of PIP2 hydrolysis	0.718	0.04	#NUM!	DGKB
Paracetamol ADME	0.718	0.04	#NUM!	SULT1A3
IL-17A Signaling in Gastric Cells	0.718	0.04	#NUM!	CXCL10
Transcriptional regulation by RUNX3	0.704	0.0206	#NUM!	BRD2,SEM1
GPER1 signaling	0.704	0.0206	#NUM!	GNG11,GNG2
GPCR-Mediated Nutrient Sensing in Enteroendocrine Cells	0.704	0.0206	#NUM!	GNG11,GNG2
Estrogen-mediated S-phase Entry	0.703	0.0385	#NUM!	E2F2
mRNA 3 Prime End Processing Signaling Pathway	0.697	0.0204	#NUM!	E2F2,PPP1R10
Neurovascular Coupling Signaling Pathway	0.695	0.0164	#NUM!	GABRA1,PLA2G2C,PLA2G4F
ILK Signaling	0.691	0.0163	#NUM!	ACTA1,MYO18A,NOS2
RNA Polymerase I Transcription	0.69	0.0202	#NUM!	H4C15,H4C3
Metabolism of steroid hormones	0.688	0.037	#NUM!	CYP17A1
Integrin signaling	0.688	0.037	#NUM!	ITGA2B
Senescence-Associated Secretory Phenotype (SASP)	0.684	0.02	#NUM!	H4C15,H4C3
S Phase	0.684	0.02	#NUM!	ESCO2,SEM1
Ephrin Receptor Signaling	0.681	0.0161	#NUM!	GNG11,GNG2,ITGA2B
Nicotinate metabolism	0.674	0.0357	#NUM!	NT5E
Peroxisomal lipid metabolism	0.674	0.0357	#NUM!	ACOXL
TNFs bind their physiological receptors	0.674	0.0357	#NUM!	TNFSF14
Transcriptional regulation of brown and beige adipocyte differentiation	0.674	0.0357	#NUM!	PPARG
Hepatic Cholestasis	0.672	0.016	#NUM!	ABCB4,NOS2,TNFSF14
CCR5 Signaling in Macrophages	0.671	0.0196	#NUM!	GNG11,GNG2
MSP-RON Signaling in Macrophages Pathway	0.671	0.0196	#NUM!	HLA-DPA1,NOS2
Paxillin Signaling	0.665	0.0194	#NUM!	ACTA1,ITGA2B
Phospholipase C Signaling	0.662	0.0141	#NUM!	GNG11,GNG2,ITGA2B,PLA2G4F
Intrinsic Prothrombin Activation Pathway	0.661	0.0345	#NUM!	COL5A3
LXR/RXR Activation	0.653	0.019	#NUM!	NOS2,VTN
Antioxidant Action of Vitamin C	0.653	0.019	#NUM!	PLA2G2C,PLA2G4F
Nucleotide catabolism	0.648	0.0333	#NUM!	NT5E
Cardiac conduction	0.647	0.0189	#NUM!	SCN2B,SLC8A1
Regulation of Actin-based Motility by Rho	0.641	0.0187	#NUM!	ACTA1,ITGA2B
Role of MAPK Signaling in Promoting the Pathogenesis of Influenza	0.641	0.0187	#NUM!	PLA2G2C,PLA2G4F
Oxidative Ethanol Degradation III	0.635	0.0323	#NUM!	CYP2B6
Beta-catenin independent WNT signaling	0.629	0.0152	#NUM!	GNG11,GNG2,SEM1
L1CAM interactions	0.629	0.0183	#NUM!	ITGA2B,SCN2B
Striated Muscle Contraction	0.623	0.0312	#NUM!	ACTA1
Sialic acid metabolism	0.623	0.0312	#NUM!	NEU4
Prostate Cancer Signaling	0.623	0.0182	#NUM!	AR,E2F2
Telomere Maintenance	0.617	0.018	#NUM!	H4C15,H4C3
Acetone Degradation I (to Methylglyoxal)	0.612	0.0303	#NUM!	CYP2B6
Osteoarthritis Pathway	0.609	0.0148	#NUM!	ITGA2B,NOS2,PPARG
TR/RXR Activation	0.606	0.0177	#NUM!	mir-181 (includes others),PPARG
G Beta Gamma Signaling	0.606	0.0177	#NUM!	GNG11,GNG2
Role of NFAT in Regulation of the Immune Response	0.601	0.0146	#NUM!	GNG11,GNG2,HLA-DPA1
Role of NFAT in Cardiac Hypertrophy	0.601	0.0146	#NUM!	GNG11,GNG2,SLC8A1
Oncogene Induced Senescence	0.601	0.0294	#NUM!	E2F2
Activation of the pre-replicative complex	0.601	0.0294	#NUM!	ORC1
MIF-mediated Glucocorticoid Regulation	0.601	0.0294	#NUM!	PLA2G4F
ABC-family proteins mediated transport	0.596	0.0174	#NUM!	ABCB4,SEM1
SAPK/JNK Signaling	0.596	0.0174	#NUM!	GNG11,GNG2
Tuberculosis Active Signaling Pathway	0.593	0.0145	#NUM!	HLA-DPA1,PPARG,TNFSF14
MHC class II antigen presentation	0.59	0.0172	#NUM!	HLA-DPA1,KIF15
Regulation of lipid metabolism by PPARalpha	0.59	0.0172	#NUM!	ABCB4,PPARG
Formation of the dystrophin-glycoprotein complex (DGC)	0.59	0.0286	#NUM!	ACTA1
Antigen Presentation Pathway	0.59	0.0286	#NUM!	HLA-DPA1
Phototransduction Pathway	0.59	0.0286	#NUM!	SAG
Type I Diabetes Mellitus Signaling	0.585	0.0171	#NUM!	HLA-DPA1,NOS2
GP6 Signaling Pathway	0.585	0.0171	#NUM!	COL5A3,ITGA2B
Estrogen Biosynthesis	0.579	0.0278	#NUM!	CYP2B6
TCR signaling	0.575	0.0168	#NUM!	HLA-DPA1,SEM1
Signaling by the B Cell Receptor (BCR)	0.575	0.0168	#NUM!	BLK,SEM1
Collagen chain trimerization	0.569	0.027	#NUM!	COL5A3
Cell Cycle Regulation by BTG Family Proteins	0.569	0.027	#NUM!	E2F2
TCF dependent signaling in response to WNT	0.567	0.014	#NUM!	H4C15,H4C3,SEM1
XIST Epigenetic Regulation Signaling Pathway	0.56	0.0164	#NUM!	AR,ORC1
fMLP Signaling in Neutrophils	0.56	0.0164	#NUM!	GNG11,GNG2
RET signaling	0.559	0.0263	#NUM!	DOK6
Dermatan Sulfate Biosynthesis (Late Stages)	0.559	0.0263	#NUM!	SULT1A3
SPINK1 Pancreatic Cancer Pathway	0.559	0.0263	#NUM!	CPO
Nicotine Degradation III	0.55	0.0256	#NUM!	CYP2B6
Sertoli Cell-Germ Cell Junction Signaling Pathway (Enhanced)	0.549	0.0137	#NUM!	ACTA1,CLDN6,NOS2
Sertoli Cell-Sertoli Cell Junction Signaling	0.542	0.0136	#NUM!	ACTA1,AR,CLDN6
Gene Silencing by RNA	0.536	0.0157	#NUM!	H4C15,H4C3
Actin Cytoskeleton Signaling	0.532	0.0134	#NUM!	ACTA1,ITGA2B,MYO18A
Mechanisms of Viral Exit from Host Cells	0.531	0.0244	#NUM!	ACTA1
Chondroitin Sulfate Biosynthesis (Late Stages)	0.531	0.0244	#NUM!	SULT1A3
Regulation of endogenous retroelements	0.531	0.0156	#NUM!	H4C15,H4C3
Mitotic Prophase	0.522	0.0154	#NUM!	H4C15,H4C3
Corticotropin Releasing Hormone Signaling	0.522	0.0154	#NUM!	CNR1,NOS2
Dilated Cardiomyopathy Signaling Pathway	0.517	0.0153	#NUM!	ACTA1,MYO18A
Elastic fibre formation	0.514	0.0233	#NUM!	VTN
Interleukin-10 signaling	0.514	0.0233	#NUM!	CXCL10
Apelin Endothelial Signaling Pathway	0.513	0.0152	#NUM!	GNG11,GNG2
Cardiac Hypertrophy Signaling	0.508	0.013	#NUM!	ADRA2B,GNG11,GNG2
RHO GTPases Activate WASPs and WAVEs	0.506	0.0227	#NUM!	BLK
Circadian Rhythm Signaling	0.505	0.0129	#NUM!	BLK,GNG11,GNG2
Visual phototransduction	0.498	0.0222	#NUM!	SAG
B Cell Development	0.498	0.0222	#NUM!	HLA-DPA1
Role of IL-17F in Allergic Inflammatory Airway Diseases	0.498	0.0222	#NUM!	CXCL10
C-type lectin receptors (CLRs)	0.491	0.0146	#NUM!	MUC5B,SEM1
Neuropeptides in Migraine Signaling Pathway	0.491	0.0146	#NUM!	GNG11,GNG2
Endocannabinoid Cancer Inhibition Pathway	0.491	0.0146	#NUM!	CNR1,NOS2
IL-10 Signaling	0.487	0.0145	#NUM!	HLA-DPA1,NOS2
WNT/SHH Axonal Guidance Signaling Pathway	0.483	0.0144	#NUM!	BLK,SEMA3G
Sensory processing of sound by outer hair cells of the cochlea	0.482	0.0213	#NUM!	MYO3B
iNOS Signaling	0.482	0.0213	#NUM!	NOS2
XBP1(S) activates chaperone genes	0.475	0.0208	#NUM!	SULT1A3
Transcriptional regulation by RUNX2	0.475	0.0208	#NUM!	AR
Serotonin Degradation	0.475	0.0208	#NUM!	SULT1A3
Neurexins and neuroligins	0.468	0.0204	#NUM!	DLGAP3
Chondroitin Sulfate Biosynthesis	0.468	0.0204	#NUM!	SULT1A3
Colorectal Cancer Metastasis Signaling	0.465	0.0122	#NUM!	GNG11,GNG2,NOS2
RNA Polymerase II Transcription	0.463	0.0139	#NUM!	DDX39B,NELFE
PTEN Regulation	0.463	0.0139	#NUM!	PPARG,SEM1
ESR-mediated signaling	0.463	0.0139	#NUM!	H4C15,H4C3
HSP90 chaperone cycle for steroid hormone receptors in the presence of ligand	0.461	0.02	#NUM!	AR
Cancer Drug Resistance by Drug Efflux	0.461	0.02	#NUM!	mir-181 (includes others)
Proteasome assembly	0.454	0.0196	#NUM!	SEM1
Graft-versus-Host Disease Signaling	0.454	0.0196	#NUM!	HLA-DPA1
Dermatan Sulfate Biosynthesis	0.454	0.0196	#NUM!	SULT1A3
Spliceosomal Cycle	0.447	0.0192	#NUM!	DDX39B
NOD1/2 Signaling Pathway	0.444	0.0134	#NUM!	NOS2,TNFSF14
Microautophagy Signaling Pathway	0.444	0.0134	#NUM!	COL5A3,SEM1
Regulation of Apoptosis	0.44	0.0189	#NUM!	SEM1
Transcriptional Regulation by MECP2	0.44	0.0189	#NUM!	PPARG
Kinesins	0.44	0.0189	#NUM!	KIF15
Somitogenesis	0.44	0.0189	#NUM!	SEM1
Systemic Lupus Erythematosus in B Cell Signaling Pathway	0.44	0.0118	#NUM!	BLK,mir-30 (includes others),TNFSF14
Complement cascade	0.434	0.0185	#NUM!	VTN
Folate Signaling Pathway	0.434	0.0185	#NUM!	FOLR2
Lymphotoxin β Receptor Signaling	0.434	0.0185	#NUM!	TNFSF14
FAT10 Signaling Pathway	0.434	0.0185	#NUM!	SEM1
Xenobiotic Metabolism Signaling	0.431	0.0117	#NUM!	CYP2B6,NOS2,SULT1A3
Chronic Myeloid Leukemia Signaling	0.429	0.0116	#NUM!	BLK,E2F2,mir-30 (includes others)
Signaling by ERBB4	0.428	0.0182	#NUM!	GABRA1
Assembly of collagen fibrils and other multimeric structures	0.428	0.0182	#NUM!	COL5A3
PXR/RXR Activation	0.428	0.0182	#NUM!	CYP2B6
Role of Hypercytokinemia/hyperchemokinemia in the Pathogenesis of Influenza	0.428	0.0182	#NUM!	CXCL10
Heparan Sulfate Biosynthesis (Late Stages)	0.428	0.0182	#NUM!	SULT1A3
Glucocorticoid Receptor Signaling	0.427	0.0105	#NUM!	AR,HLA-DPA1,NOS2,PLA2G4F,PPARG
CDC42 Signaling	0.426	0.013	#NUM!	HLA-DPA1,ITGA2B
Granulocyte Adhesion and Diapedesis	0.426	0.013	#NUM!	CLDN6,CXCL10
Inhibition of ARE-Mediated mRNA Degradation Pathway	0.426	0.013	#NUM!	SEM1,TNFSF14
NLR signaling pathways	0.422	0.0179	#NUM!	PSTPIP1
Signaling by PDGF	0.422	0.0179	#NUM!	COL5A3
Role of IL-17A in Arthritis	0.422	0.0179	#NUM!	NOS2
Cardiac Hypertrophy Signaling (Enhanced)	0.421	0.0105	#NUM!	ADRA2B,GNG11,GNG2,ITGA2B,TNFSF14
CXCR4 Signaling	0.416	0.0127	#NUM!	GNG11,GNG2
Collagen degradation	0.416	0.0175	#NUM!	COL5A3
NCAM signaling for neurite out-growth	0.416	0.0175	#NUM!	COL5A3
Maturity Onset Diabetes of Young (MODY) Signaling	0.416	0.0175	#NUM!	BLK
Role of CHK Proteins in Cell Cycle Checkpoint Control	0.416	0.0175	#NUM!	E2F2
Polyamine Regulation in Colon Cancer	0.41	0.0172	#NUM!	PPARG
OX40 Signaling Pathway	0.41	0.0172	#NUM!	HLA-DPA1
Huntington's Disease Signaling	0.408	0.0113	#NUM!	GNG11,GNG2,SEM1
Metabolism of polyamines	0.404	0.0169	#NUM!	SEM1
Peroxisomal protein import	0.404	0.0169	#NUM!	NOS2
Allograft Rejection Signaling	0.404	0.0169	#NUM!	HLA-DPA1
Autoimmune Thyroid Disease Signaling	0.404	0.0169	#NUM!	HLA-DPA1
Parkinson's Signaling Pathway	0.403	0.0112	#NUM!	ACTA1,NOS2,TNFSF14
Epithelial Membrane Protein Signaling Pathway	0.399	0.0123	#NUM!	BLK,ITGA2B
Collagen biosynthesis and modifying enzymes	0.398	0.0167	#NUM!	COL5A3
Sensory processing of sound by inner hair cells of the cochlea	0.398	0.0167	#NUM!	MYO3B
NIK-->noncanonical NF-kB signaling	0.398	0.0167	#NUM!	SEM1
Dopamine Receptor Signaling	0.398	0.0167	#NUM!	PPP1R10
Degradation of CRY and PER proteins	0.393	0.0164	#NUM!	SEM1
Acetylcholine Receptor Signaling Pathway	0.39	0.0121	#NUM!	CHRNA7,NOS2
Heparan Sulfate Biosynthesis	0.387	0.0161	#NUM!	SULT1A3
Remodeling of Epithelial Adherens Junctions	0.387	0.0161	#NUM!	ACTA1
Adrenergic Receptor Signaling Pathway (Enhanced)	0.381	0.0119	#NUM!	ADRA2B,TNFSF14
NFKBIE Signaling Pathway	0.377	0.0156	#NUM!	TNFSF14
Hepatic Fibrosis / Hepatic Stellate Cell Activation	0.375	0.0118	#NUM!	COL5A3,MYO18A
Hedgehog ligand biogenesis	0.372	0.0154	#NUM!	SEM1
Cell Cycle Control of Chromosomal Replication	0.372	0.0154	#NUM!	ORC1
GNRH Signaling	0.372	0.0117	#NUM!	GNG11,GNG2
IL-4 Signaling	0.369	0.0116	#NUM!	COL5A3,HLA-DPA1
Agrin Interactions at Neuromuscular Junction	0.367	0.0152	#NUM!	ACTA1
IL-17A Signaling in Airway Cells	0.367	0.0152	#NUM!	MUC5B
Cell Cycle: G1/S Checkpoint Regulation	0.357	0.0147	#NUM!	E2F2
Leukocyte Extravasation Signaling	0.354	0.0113	#NUM!	ACTA1,CLDN6
Transport of bile salts and organic acids, metal ions and amine compounds	0.353	0.0145	#NUM!	SLC13A2
TP53 Regulates Transcription of DNA Repair Genes	0.353	0.0145	#NUM!	NELFE
Regulation of RUNX2 expression and activity	0.353	0.0145	#NUM!	SEM1
Calcium-induced T Lymphocyte Apoptosis	0.353	0.0145	#NUM!	HLA-DPA1
Glioma Invasiveness Signaling	0.353	0.0145	#NUM!	VTN
VDR/RXR Activation	0.348	0.0143	#NUM!	CXCL10
Pulmonary Healing Signaling Pathway	0.346	0.0111	#NUM!	BLK,CHRNA7
Production of Nitric Oxide and Reactive Oxygen Species in Macrophages	0.346	0.0111	#NUM!	NOS2,PPP1R10
ID1 Signaling Pathway	0.338	0.0109	#NUM!	BLK,CHRNA7
CTLA4 Signaling in Cytotoxic T Lymphocytes	0.335	0.0109	#NUM!	BLK,HLA-DPA1
Cellular response to hypoxia	0.335	0.0137	#NUM!	SEM1
GDNF Family Ligand-Receptor Interactions	0.335	0.0137	#NUM!	DOK6
Dendritic Cell Maturation	0.333	0.0108	#NUM!	COL5A3,HLA-DPA1
HIPPO signaling	0.326	0.0133	#NUM!	PPP1R10
Cilia Biogenesis Signaling Pathway	0.325	0.0106	#NUM!	GNG11,GNG2
Signaling by MET	0.322	0.0132	#NUM!	COL5A3
Crosstalk between Dendritic Cells and Natural Killer Cells	0.322	0.0132	#NUM!	ACTA1
Pyroptosis Signaling Pathway	0.318	0.013	#NUM!	mir-30 (includes others)
T Helper Cell Differentiation	0.318	0.013	#NUM!	HLA-DPA1
Clathrin-mediated Endocytosis Signaling	0.315	0.0104	#NUM!	ACTA1,AMPH
ABRA Signaling Pathway	0.314	0.0128	#NUM!	ACTA1
Role of BRCA1 in DNA Damage Response	0.314	0.0128	#NUM!	E2F2
T Cell Receptor Signaling	0.312	0.0104	#NUM!	HLA-DPA1,mir-181 (includes others)
Immunogenic Cell Death Signaling Pathway	0.31	0.0127	#NUM!	CXCL10
IL-8 Signaling	0.308	0.0103	#NUM!	GNG11,GNG2
IL-12 Signaling and Production in Macrophages	0.303	0.0102	#NUM!	NOS2,PPARG
Tuberculosis Latent Signaling Pathway	0.303	0.0123	#NUM!	TNFSF14
VEGF Family Ligand-Receptor Interactions	0.303	0.0123	#NUM!	PLA2G4F
Transcriptional regulation of white adipocyte differentiation	0.299	0.0122	#NUM!	PPARG
Regulation of Cellular Mechanics by Calpain Protease	0.299	0.0122	#NUM!	ITGA2B
cAMP-mediated signaling	0.298	0.0101	#NUM!	ADRA2B,CNR1
Mitotic G2-G2/M phases	0.296	0.01	#NUM!	GTSE1,SEM1
PEDF Signaling	0.295	0.012	#NUM!	PPARG
Cell junction organization	0.292	0.0119	#NUM!	CLDN6
Neuroprotective Role of THOP1 in Alzheimer's Disease	0.292	0.0119	#NUM!	PRSS21
Cyclins and Cell Cycle Regulation	0.292	0.0119	#NUM!	E2F2
LPS/IL-1 Mediated Inhibition of RXR Function	0.291	0.0099	#NUM!	CYP2B6,SULT1A3
Integrin to Cytoskeleton Signaling Pathway	0.291	0.0099	#NUM!	ACTA1,ITGA2B
Phase II - Conjugation of compounds	0.285	0.0116	#NUM!	SULT1A3
Factors involved in megakaryocyte development and platelet production	0.285	0.0116	#NUM!	DOCK2
NRF2-mediated Oxidative Stress Response	0.283	0.00971	#NUM!	ACTA1,CYP2B6
Coronavirus Pathogenesis Pathway	0.283	0.00971	#NUM!	AR,E2F2
Airway Pathology in Chronic Obstructive Pulmonary Disease	0.281	0.0115	#NUM!	TNFSF14
Glycation Signaling Pathway	0.28	0.00966	#NUM!	NOS2,TNFSF14
Actin Nucleation by ARP-WASP Complex	0.278	0.0114	#NUM!	ITGA2B
Unfolded protein response	0.278	0.0114	#NUM!	PPARG
Wound Healing Signaling Pathway	0.276	0.00957	#NUM!	COL5A3,TNFSF14
IL-13 Signaling Pathway	0.275	0.0112	#NUM!	BLK
Regulation of mRNA stability by proteins that bind AU-rich elements	0.275	0.0112	#NUM!	SEM1
Thrombin Signaling	0.274	0.00952	#NUM!	GNG11,GNG2
Systemic Lupus Erythematosus in T Cell Signaling Pathway	0.274	0.00952	#NUM!	HLA-DPA1,NOS2
Degradation of beta-catenin by the destruction complex	0.272	0.0111	#NUM!	SEM1
Regulation of mitotic cell cycle	0.272	0.0111	#NUM!	SEM1
Regulation of TP53 Activity through Phosphorylation	0.272	0.0111	#NUM!	EXO1
TGF-β Signaling	0.272	0.0111	#NUM!	INHBE
MAPK6/MAPK4 signaling	0.268	0.011	#NUM!	SEM1
Interferon gamma signaling	0.265	0.0109	#NUM!	HLA-DPA1
UBE2C in Cell Cycle Progression Signaling Pathway	0.265	0.0109	#NUM!	AR
NUR77 Signaling in T Lymphocytes	0.265	0.0109	#NUM!	HLA-DPA1
Death Receptor Signaling	0.262	0.0108	#NUM!	ACTA1
Apelin Cardiomyocyte Signaling Pathway	0.262	0.0108	#NUM!	SLC8A1
Non-Small Cell Lung Cancer Signaling	0.259	0.0106	#NUM!	E2F2
Membrane Repair Signaling Pathway	0.256	0.0105	#NUM!	TSPAN11
VEGF Signaling	0.256	0.0105	#NUM!	ACTA1
Irritable Bowel Syndrome Signaling Pathway	0.256	0.00913	#NUM!	mir-30 (includes others),TNFSF14
Small Cell Lung Cancer Signaling	0.253	0.0104	#NUM!	E2F2
Kinetochore Metaphase Signaling Pathway	0.253	0.0104	#NUM!	PPP1R10
PPAR Signaling	0.25	0.0103	#NUM!	PPARG
PD-1, PD-L1 cancer immunotherapy pathway	0.25	0.0103	#NUM!	HLA-DPA1
Fcgamma receptor (FCGR) dependent phagocytosis	0.247	0.0102	#NUM!	BLK
Communication between Innate and Adaptive Immune Cells	0.247	0.0102	#NUM!	CXCL10
Hematoma Resolution Signaling Pathway	0.246	0.00893	#NUM!	PPARG,TNFSF14
Sleep NREM Signaling Pathway	0.245	0.0101	#NUM!	GABRA1
Docosahexaenoic Acid (DHA) Signaling	0.244	0.00889	#NUM!	PLA2G2C,PLA2G4F
CDK5 Signaling	0.242	0.01	#NUM!	PPP1R10
Sumoylation Pathway	0.242	0.01	#NUM!	AR
Sphingolipid metabolism	0.239	0.0099	#NUM!	NEU4
Interleukin-4 and Interleukin-13 signaling	0.228	0.00952	#NUM!	NOS2
Bladder Cancer Signaling	0.228	0.00952	#NUM!	E2F2
Altered T Cell and B Cell Signaling in Rheumatoid Arthritis	0.226	0.00943	#NUM!	HLA-DPA1
Th1 Pathway	0.223	0.00935	#NUM!	HLA-DPA1
p38 MAPK Signaling	0.221	0.00926	#NUM!	PLA2G4F
Synaptic Long Term Potentiation	0.218	0.00917	#NUM!	PPP1R10
Hedgehog 'off' state	0.216	0.00909	#NUM!	SEM1
Neuregulin Signaling	0.214	0.00901	#NUM!	ITGA2B
Fc Epsilon RI Signaling	0.211	0.00893	#NUM!	PLA2G4F
PAK Signaling	0.211	0.00893	#NUM!	ITGA2B
SNARE Signaling Pathway	0.209	0.00885	#NUM!	MYO18A
IL-15 Production	0.209	0.00885	#NUM!	BLK
ROBO SLIT Signaling Pathway	0.202	0.00862	#NUM!	BLK
IL-27 Signaling Pathway	0.202	0.00862	#NUM!	NOS2
Virus Entry via Endocytic Pathways	0.202	0.00862	#NUM!	ACTA1
ICOS-ICOSL Signaling in T Helper Cells	0.202	0.00862	#NUM!	HLA-DPA1
CGAS-STING Signaling Pathway	0.2	0.00855	#NUM!	TNFSF14
Proteasomal PSMD10 Signaling Pathway	0.2	0.00855	#NUM!	E2F2
RHOA Signaling	0.198	0.00847	#NUM!	ACTA1
White Adipose Tissue Browning Pathway	0.198	0.00847	#NUM!	PPARG
NAD Signaling Pathway	0	0.0073	#NUM!	NT5E
Pulmonary Fibrosis Idiopathic Signaling Pathway	0	0.00673	#NUM!	ACTA1,COL5A3
CDX Gastrointestinal Cancer Signaling Pathway	0	0.00621	#NUM!	TNFSF14
Role of Chondrocytes in Rheumatoid Arthritis Signaling Pathway	0	0.00806	#NUM!	NOS2
Role of Osteoblasts in Rheumatoid Arthritis Signaling Pathway	0	0.00503	#NUM!	TNFSF14
Role of Osteoclasts in Rheumatoid Arthritis Signaling Pathway	0	0.00375	#NUM!	COL5A3
Ribonucleotide Reductase Signaling Pathway	0	0.00649	#NUM!	E2F2
Natural Killer Cell Signaling	0	0.00575	#NUM!	COL5A3
IL-33 Signaling Pathway	0	0.00658	#NUM!	PRSS21
Myelination Signaling Pathway	0	0.00671	#NUM!	BLK,SOX8
Activin Inhibin Signaling Pathway	0	0.00541	#NUM!	PPARG
Glycerophospholipid biosynthesis	0	0.0082	#NUM!	PLA2G4F
Generic Transcription Pathway	0	0.00732	#NUM!	AR,PPARG,ZNF732
Selenoamino acid metabolism	0	0.0069	#NUM!	INMT
Fc epsilon receptor (FCERI) signaling	0	0.00719	#NUM!	SEM1
Mitotic Metaphase and Anaphase	0	0.00437	#NUM!	SEM1
Signaling by ROBO receptors	0	0.00415	#NUM!	SEM1
Interleukin-1 family signaling	0	0.0082	#NUM!	SEM1
Hedgehog 'on' state	0	0.00699	#NUM!	SEM1
RAF/MAP kinase cascade	0	0.008	#NUM!	ITGA2B,SEM1
Neutrophil degranulation	0	0.00435	#NUM!	ADGRG3,DOCK2
Intra-Golgi and retrograde Golgi-to-ER traffic	0	0.00518	#NUM!	KIF15
Mitotic Prometaphase	0	0.00505	#NUM!	NCAPG
Processing of Capped Intron-Containing Pre-mRNA	0	0.00357	#NUM!	DDX39B
Response to elevated platelet cytosolic Ca2+	0	0.00813	#NUM!	ITGA2B
Clathrin-mediated endocytosis	0	0.008	#NUM!	AMPH
Neddylation	0	0.00426	#NUM!	SEM1
RHO GTPase cycle	0	0.00452	#NUM!	DDX39B,DOCK2
Signaling by NOTCH4	0	0.00704	#NUM!	SEM1
KEAP1-NFE2L2 pathway	0	0.00667	#NUM!	SEM1
Class I MHC mediated antigen processing and presentation	0	0.00272	#NUM!	SEM1
Ion channel transport	0	0.00641	#NUM!	ATP13A5
Mitochondrial Dysfunction	0	0.00329	#NUM!	PPARG
Autism Signaling Pathway	0	0.00382	#NUM!	TNFSF14
NAFLD Signaling Pathway	0	0.00498	#NUM!	TNFSF14
Pancreatic Secretion Signaling Pathway	0	0.00463	#NUM!	PPP1R10
Protein Sorting Signaling Pathway	0	0.00568	#NUM!	BLK
Mitochondrial Division Signaling Pathway	0	0.00662	#NUM!	NOS2
Ribosomal Quality Control Signaling Pathway	0	0.00508	#NUM!	SEM1
Cyclophilin Signaling Pathway	0	0.00439	#NUM!	NOS2
Hepatitis B Chronic Liver Pathogenesis Signaling Pathway	0	0.00606	#NUM!	CXCL10
TRIM21 Intracellular Antibody Signaling Pathway	0	0.00781	#NUM!	SEM1
Bone Mineralization Signaling Pathway	0	0.0084	#NUM!	SLC8A1
Preeclampsia Signaling Pathway	0	0.00725	#NUM!	NT5E
Centrosomal KIAA0586 Signaling Pathway	0	0.0082	#NUM!	SEM1
Chromatin modifying enzymes	0	0.00791	#NUM!	H4C15,H4C3
Lysosome Positioning Signaling Pathway	0	0.00662	#NUM!	ACTA1
CGRP in Inflammation and Nociception Signaling Pathway	0	0.00752	#NUM!	CXCL10
RAR Activation	0	0.00826	#NUM!	HOXB3,PPARG,TNFSF14
Erythropoietin Signaling Pathway	0	0.00658	#NUM!	TNFSF14
Role of Pattern Recognition Receptors in Recognition of Bacteria and Viruses	0	0.00787	#NUM!	TNFSF14
CD28 Signaling in T Helper Cells	0	0.00794	#NUM!	HLA-DPA1
HIF1α Signaling	0	0.00521	#NUM!	NOS2
HGF Signaling	0	0.00781	#NUM!	ITGA2B
HMGB1 Signaling	0	0.0068	#NUM!	TNFSF14
Germ Cell-Sertoli Cell Junction Signaling	0	0.00621	#NUM!	ACTA1
Glioma Signaling	0	0.0082	#NUM!	E2F2
Type II Diabetes Mellitus Signaling	0	0.00735	#NUM!	PPARG
Pancreatic Adenocarcinoma Signaling	0	0.00813	#NUM!	E2F2
EIF2 Signaling	0	0.00418	#NUM!	ACTA1
RAC Signaling	0	0.00741	#NUM!	ITGA2B
Ovarian Cancer Signaling	0	0.00694	#NUM!	E2F2
HER-2 Signaling in Breast Cancer	0	0.00455	#NUM!	BLK
Protein Kinase A Signaling	0	0.00836	#NUM!	GNG11,GNG2,PPP1R10
Role of Macrophages, Fibroblasts and Endothelial Cells in Rheumatoid Arthritis	0	0.0034	#NUM!	NOS2
Regulation of eIF4 and p70S6K Signaling	0	0.00498	#NUM!	ITGA2B
Glioblastoma Multiforme Signaling	0	0.00621	#NUM!	E2F2
PKCθ Signaling in T Lymphocytes	0	0.00637	#NUM!	HLA-DPA1
PI3K Signaling in B Lymphocytes	0	0.00658	#NUM!	BLK
Role of Tissue Factor in Cancer	0	0.00503	#NUM!	BLK
Dopamine-DARPP32 Feedback in cAMP Signaling	0	0.00662	#NUM!	PPP1R10
Gap Junction Signaling	0	0.00683	#NUM!	ACTA1,PLA2G4F
eNOS Signaling	0	0.00769	#NUM!	CHRNA7
Ephrin A Signaling	0	0.00758	#NUM!	BLK
D-myo-inositol-5-phosphate Metabolism	0	0.00526	#NUM!	PPP1R10
D-myo-inositol (1,4,5,6)-Tetrakisphosphate Biosynthesis	0	0.00571	#NUM!	PPP1R10
Superpathway of Inositol Phosphate Compounds	0	0.00444	#NUM!	PPP1R10
D-myo-inositol (3,4,5,6)-tetrakisphosphate Biosynthesis	0	0.00571	#NUM!	PPP1R10
3-phosphoinositide Degradation	0	0.00538	#NUM!	PPP1R10
3-phosphoinositide Biosynthesis	0	0.00503	#NUM!	PPP1R10
Adipogenesis pathway	0	0.00763	#NUM!	PPARG
Estrogen Receptor Signaling	0	0.00531	#NUM!	GNG11,GNG2
PI3K/AKT Signaling	0	0.00526	#NUM!	ITGA2B
PTEN Signaling	0	0.00685	#NUM!	ITGA2B
WNT/β-catenin Signaling	0	0.00641	#NUM!	SOX8
Insulin Receptor Signaling	0	0.00833	#NUM!	PPP1R10
Th1 and Th2 Activation Pathway	0	0.00658	#NUM!	HLA-DPA1
Th2 Pathway	0	0.00826	#NUM!	HLA-DPA1
Sirtuin Signaling Pathway	0	0.00717	#NUM!	NOS2,PPARG
Adrenomedullin signaling pathway	0	0.00543	#NUM!	PPARG
T Cell Exhaustion Signaling Pathway	0	0.00617	#NUM!	HLA-DPA1
Synaptogenesis Signaling Pathway	0	0.00707	#NUM!	BLK,DAB1
Senescence Pathway	0	0.0036	#NUM!	E2F2
HOTAIR Regulatory Pathway	0	0.00704	#NUM!	AR
Hepatic Fibrosis Signaling Pathway	0	0.00794	#NUM!	CNR1,ITGA2B,PPARG
Necroptosis Signaling Pathway	0	0.00725	#NUM!	PLA2G4F
Insulin Secretion Signaling Pathway	0	0.00794	#NUM!	BLK,PCSK2
Semaphorin Neuronal Repulsive Signaling Pathway	0	0.00725	#NUM!	ITGA2B
Regulation of the Epithelial Mesenchymal Transition by Growth Factors Pathway	0	0.00543	#NUM!	TNFSF14
Tumor Microenvironment Pathway	0	0.00613	#NUM!	NOS2

## Sheet: PaEV Stable vs PEx wETI, Donor1
© 2000-2025 QIAGEN. All rights reserved.
Ingenuity Canonical Pathways	-log(p-value)	Ratio	z-score	Molecules
Molecular Mechanisms of Cancer	0.83	0.00833	-2.449	CX3CR1,DAXX,DRD4,GNG7,IL10RA,ITGA9
Potassium Channels	3.19	0.0506	-2	GNG7,KCNC1,KCNH2,KCNV1
Cyclophilin Signaling Pathway	1.57	0.0175	-2	CREB5,HLA-E,NCF1,SLC25A6
Breast Cancer Regulation by Stathmin1	0.678	0.00844	-2	CREB5,CX3CR1,DRD4,GNG7
FAK Signaling	0.563	0.0075	-2	CX3CR1,DRD4,IL10RA,ITGA9
S100 Family Signaling Pathway	1.08	0.00985	-1.633	CREB5,CX3CR1,DRD4,IL10RA,NCF1,PLCL1
G-Protein Coupled Receptor Signaling	0.804	0.00871	-1.342	CREB5,CX3CR1,DRD4,GNG7,KCNH2
CREB Signaling in Neurons	1.49	0.0125	-1	CREB5,CX3CR1,DRD4,GNG7,PLCL1,POLR2J2/POLR2J3
Cellular Effects of Sildenafil (Viagra)	1.32	0.0114	-0.816	CREB5,CX3CR1,DRD4,GNG7,HSP90AB1,KCNH2
Neutrophil degranulation	1.57	0.013	0	CDA,CFP,CSNK2B,HSP90AB1,RAB9B,SELL
Serotonin Receptor Signaling	0.83	0.00973	0	CREB5,GNG7,KCNH2,PLCL1
Antigen Presentation Pathway	1.88	0.0571	#NUM!	HLA-E,PSMB9
P2Y Purinergic Receptor Signaling Pathway	1.62	0.0242	#NUM!	CREB5,GNG7,PLCL1
Phosphorylation and nuclear translocation of BMAL1 (ARNTL) and CLOCK	1.61	0.2	#NUM!	CSNK2B
Glutathione Redox Reactions II	1.61	0.2	#NUM!	CLIC3
DNA methylation	1.54	0.0377	#NUM!	H2BC11,UHRF1
Salvage Pathways of Pyrimidine Deoxyribonucleotides	1.53	0.167	#NUM!	CDA
Neuropeptides in Migraine Signaling Pathway	1.51	0.0219	#NUM!	CREB5,GNG7,PLCL1
IL-10 Signaling	1.5	0.0217	#NUM!	CREB5,HLA-E,IL10RA
Chromatin modifications during the maternal to zygotic transition (MZT)	1.47	0.0345	#NUM!	H2BC11,UHRF1
Aryl hydrocarbon receptor signalling	1.46	0.143	#NUM!	HSP90AB1
WNT/Ca2+ Signaling Pathway	1.45	0.0333	#NUM!	CREB5,PLCL1
Induction of Apoptosis by HIV1	1.41	0.0317	#NUM!	DAXX,SLC25A6
Androgen Signaling	1.4	0.0199	#NUM!	GNG7,POLR2J2/POLR2J3,SHBG
Dopamine-DARPP32 Feedback in cAMP Signaling	1.4	0.0199	#NUM!	CREB5,DRD4,PLCL1
Huntington's Disease Signaling	1.36	0.015	#NUM!	CREB5,GNG7,POLR2J2/POLR2J3,PSMB9
Neuroinflammation Signaling Pathway	1.36	0.015	#NUM!	CREB5,CX3CR1,HLA-E,NCF1
RHOBTB3 ATPase cycle	1.36	0.111	#NUM!	RAB9B
Transport of bile salts and organic acids, metal ions and amine compounds	1.34	0.029	#NUM!	RHCG,SLC44A4
Bile Acid Biosynthesis, Neutral Pathway	1.31	0.1	#NUM!	CYP7A1
Hypoxia Signaling in the Cardiovascular System	1.31	0.0282	#NUM!	CREB5,HSP90AB1
Caveolar-mediated Endocytosis Signaling	1.3	0.0278	#NUM!	HLA-E,ITGA9
Meiotic recombination	1.28	0.027	#NUM!	H2BC11,MND1
Transcriptional regulation by RUNX1	1.24	0.0169	#NUM!	CSNK2B,H2BC11,PSMB9
Chondroitin Sulfate Degradation (Metazoa)	1.2	0.0769	#NUM!	HYAL4
Dendritic Cell Maturation	1.19	0.0162	#NUM!	CREB5,HLA-E,PLCL1
G alpha (i) signalling events	1.18	0.0161	#NUM!	CX3CR1,DRD4,GNG7
Ephrin Receptor Signaling	1.18	0.0161	#NUM!	CREB5,GNG7,ITGA9
Dermatan Sulfate Degradation (Metazoa)	1.17	0.0714	#NUM!	HYAL4
PI3K/AKT Signaling	1.16	0.0158	#NUM!	HSP90AB1,IL10RA,ITGA9
Phosphorylation and nuclear translocation of the CRY:PER:kinase complex	1.14	0.0667	#NUM!	CSNK2B
IL-8 Signaling	1.14	0.0154	#NUM!	ANGPT2,GNG7,NCF1
Protein folding	1.13	0.0222	#NUM!	CSNK2B,GNG7
Neuropathic Pain Signaling in Dorsal Horn Neurons	1.12	0.0217	#NUM!	KCNH2,PLCL1
DNA Methylation and Transcriptional Repression Signaling	1.11	0.0215	#NUM!	GADD45G,UHRF1
Digestion	1.09	0.0588	#NUM!	AMY1B/AMY1C
ATM Signaling	1.08	0.0206	#NUM!	CREB5,GADD45G
GPCR-Mediated Nutrient Sensing in Enteroendocrine Cells	1.08	0.0206	#NUM!	GNG7,PLCL1
PD-1, PD-L1 cancer immunotherapy pathway	1.08	0.0206	#NUM!	CSNK2B,HLA-E
Glucocorticoid Receptor Signaling	1.06	0.0105	#NUM!	A2M,HLA-E,HSP90AB1,IL10RA,POLR2J2/POLR2J3
TCF dependent signaling in response to WNT	1.04	0.014	#NUM!	CSNK2B,H2BC11,PSMB9
AMPK Signaling	1.04	0.014	#NUM!	CREB5,GNG7,RAB9B
Gαs Signaling	1.02	0.0192	#NUM!	CREB5,GNG7
Chaperone Mediated Autophagy	1.02	0.05	#NUM!	HSP90AB1
GABA Receptor Signaling	1.02	0.019	#NUM!	GNG7,KCNH2
Nucleotide salvage	1	0.0476	#NUM!	CDA
p38 MAPK Signaling	0.997	0.0185	#NUM!	CREB5,DAXX
Docosahexaenoic Acid (DHA) Signaling	0.993	0.0133	#NUM!	CREB5,PLCL1,SYT15
Synaptic Long Term Potentiation	0.99	0.0183	#NUM!	CREB5,PLCL1
L1CAM interactions	0.99	0.0183	#NUM!	CSNK2B,ITGA9
Prostate Cancer Signaling	0.984	0.0182	#NUM!	CREB5,HSP90AB1
Insertion of tail-anchored proteins into the endoplasmic reticulum membrane	0.983	0.0455	#NUM!	BAG6
Apelin Cardiac Fibroblast Signaling Pathway	0.983	0.0455	#NUM!	ANGPT2
Neuregulin Signaling	0.977	0.018	#NUM!	HSP90AB1,ITGA9
Telomere Maintenance	0.977	0.018	#NUM!	DAXX,H2BC11
RHO GTPases Activate NADPH Oxidases	0.965	0.0435	#NUM!	NCF1
SNARE Signaling Pathway	0.964	0.0177	#NUM!	RAB9B,SYT15
Circadian Rhythm Signaling	0.963	0.0129	#NUM!	CREB5,GNG7,PLCL1
ABC-family proteins mediated transport	0.951	0.0174	#NUM!	ABCF1,PSMB9
SAPK/JNK Signaling	0.951	0.0174	#NUM!	DAXX,GNG7
Activation of kainate receptors upon glutamate binding	0.948	0.0417	#NUM!	GNG7
IL-27 Signaling Pathway	0.945	0.0172	#NUM!	GADD45G,HLA-E
White Adipose Tissue Browning Pathway	0.933	0.0169	#NUM!	ANGPT2,CREB5
Stress Granule Signaling Pathway	0.931	0.0125	#NUM!	CSNK2B,HSP90AB1,RPS17
Estrogen Receptor Signaling	0.928	0.0106	#NUM!	CREB5,GNG7,HSP90AB1,PLCL1
Gαi Signaling	0.921	0.0167	#NUM!	DRD4,GNG7
IL-6 Signaling	0.921	0.0167	#NUM!	A2M,CSNK2B
Endocannabinoid Developing Neuron Pathway	0.921	0.0167	#NUM!	CREB5,GNG7
Glycerophospholipid biosynthesis	0.909	0.0164	#NUM!	CSNK2B,SLC44A4
fMLP Signaling in Neutrophils	0.909	0.0164	#NUM!	GNG7,NCF1
Signaling by Rho Family GTPases	0.9	0.0121	#NUM!	GNG7,ITGA9,NCF1
Signal amplification	0.885	0.0357	#NUM!	GNG7
G-protein beta:gamma signalling	0.885	0.0357	#NUM!	GNG7
Thrombin signalling through proteinase activated receptors (PARs)	0.885	0.0357	#NUM!	GNG7
Endocannabinoid Neuronal Synapse Pathway	0.881	0.0157	#NUM!	GNG7,PLCL1
Cohesin Chromatin Regulation Pathway	0.874	0.0118	#NUM!	H2BC11,PCDH10,POLR2J2/POLR2J3
Eicosanoid Signaling	0.866	0.0117	#NUM!	CREB5,GNG7,PLCL1
Factors Promoting Cardiogenesis in Vertebrates	0.865	0.0154	#NUM!	CREB5,PLCL1
Corticotropin Releasing Hormone Signaling	0.865	0.0154	#NUM!	CREB5,IVL
Formation of Fibrin Clot (Clotting Cascade)	0.857	0.0333	#NUM!	A2M
Coagulation System	0.857	0.0333	#NUM!	A2M
DNA Replication Pre-Initiation	0.854	0.0152	#NUM!	H2BC11,PSMB9
Cell surface interactions at the vascular wall	0.849	0.015	#NUM!	ANGPT2,SELL
CGRP in Inflammation and Nociception Signaling Pathway	0.849	0.015	#NUM!	CREB5,PLCL1
Protein Ubiquitination Pathway	0.849	0.0115	#NUM!	HLA-E,HSP90AB1,PSMB9
Immunoregulatory interactions between a Lymphoid and a non-Lymphoid cell	0.844	0.0149	#NUM!	HLA-E,SELL
Hereditary Breast Cancer Signaling	0.844	0.0149	#NUM!	GADD45G,POLR2J2/POLR2J3
Histone Modification Signaling Pathway	0.842	0.0114	#NUM!	CSNK2B,SMN1,UHRF1
RAC Signaling	0.838	0.0148	#NUM!	ITGA9,NCF1
Detoxification of Reactive Oxygen Species	0.819	0.0303	#NUM!	NCF1
Cargo concentration in the ER	0.819	0.0303	#NUM!	CNIH3
Deubiquitination	0.808	0.0109	#NUM!	H2BC11,PSMB9,TNIP3
Inhibition of Matrix Metalloproteases	0.807	0.0294	#NUM!	A2M
Nucleotide Excision Repair Pathway	0.795	0.0286	#NUM!	POLR2J2/POLR2J3
PTEN Regulation	0.794	0.0139	#NUM!	CSNK2B,PSMB9
ESR-mediated signaling	0.794	0.0139	#NUM!	H2BC11,HSP90AB1
PTEN Signaling	0.785	0.0137	#NUM!	CSNK2B,ITGA9
Bile acid and bile salt metabolism	0.784	0.0278	#NUM!	CYP7A1
Vasopressin regulates renal water homeostasis via Aquaporins	0.784	0.0278	#NUM!	GNG7
Replacement of protamines by nucleosomes in the male pronucleus	0.784	0.0278	#NUM!	H2BC11
Phospholipase C Signaling	0.779	0.0106	#NUM!	CREB5,GNG7,ITGA9
DAP12 interactions	0.773	0.027	#NUM!	HLA-E
Microautophagy Signaling Pathway	0.771	0.0134	#NUM!	BAG6,PSMB9
KEAP1-NFE2L2 pathway	0.767	0.0133	#NUM!	CSNK2B,PSMB9
Transport of vitamins, nucleosides, and related molecules	0.763	0.0263	#NUM!	SLC25A6
Regulation of TP53 Expression and Degradation	0.763	0.0263	#NUM!	DAXX
tRNA Charging	0.763	0.0263	#NUM!	VARS1
Phagosome Maturation	0.762	0.0132	#NUM!	HLA-E,NCF1
Netrin-1 signaling	0.752	0.0256	#NUM!	ABLIM3
CDC42 Signaling	0.749	0.013	#NUM!	HLA-E,ITGA9
Gap Junction Signaling	0.748	0.0102	#NUM!	CREB5,KCNH2,PLCL1
Mitophagy	0.742	0.025	#NUM!	CSNK2B
Axonal Guidance Signaling	0.741	0.00897	#NUM!	ABLIM3,GNG7,ITGA9,PLCL1
G alpha (z) signalling events	0.733	0.0244	#NUM!	GNG7
Cytotoxic T Lymphocyte-mediated Apoptosis of Target Cells	0.733	0.0244	#NUM!	HLA-E
Aldosterone Signaling in Epithelial Cells	0.724	0.0125	#NUM!	HSP90AB1,PLCL1
Apelin Muscle Signaling Pathway	0.723	0.0238	#NUM!	GNG7
DYRK1A Signaling Pathway	0.719	0.0124	#NUM!	CREB5,POLR2J2/POLR2J3
Exosome Signaling Pathway	0.715	0.0123	#NUM!	POLR2J2/POLR2J3,RPS17
T Cell Exhaustion Signaling Pathway	0.715	0.0123	#NUM!	HLA-E,IL10RA
Interleukin-10 signaling	0.714	0.0233	#NUM!	IL10RA
GABA receptor activation	0.714	0.0233	#NUM!	GNG7
Macrophage Alternative Activation Signaling Pathway	0.711	0.0123	#NUM!	CREB5,IL10RA
Acetylcholine Receptor Signaling Pathway	0.703	0.0121	#NUM!	CREB5,PLCL1
Hepatitis B Chronic Liver Pathogenesis Signaling Pathway	0.703	0.0121	#NUM!	ANGPT2,CREB5
SUMOylation of transcription cofactors	0.697	0.0222	#NUM!	DAXX
Role of IL-17F in Allergic Inflammatory Airway Diseases	0.697	0.0222	#NUM!	CREB5
PFKFB4 Signaling Pathway	0.697	0.0222	#NUM!	CREB5
Oxytocin in Brain Signaling Pathway	0.692	0.0119	#NUM!	CREB5,GNG7
Hepatic Fibrosis / Hepatic Stellate Cell Activation	0.684	0.0118	#NUM!	A2M,IL10RA
GNRH Signaling	0.68	0.0117	#NUM!	CREB5,GNG7
Assembly of RNA Polymerase II Complex	0.672	0.0208	#NUM!	POLR2J2/POLR2J3
Amyloid Processing	0.672	0.0208	#NUM!	CSNK2B
Cardiac Hypertrophy Signaling (Enhanced)	0.67	0.00837	#NUM!	GNG7,IL10RA,ITGA9,PLCL1
MicroRNA Biogenesis Signaling Pathway	0.665	0.0114	#NUM!	HSP90AB1,POLR2J2/POLR2J3
PPARα/RXRα Activation	0.665	0.0114	#NUM!	HSP90AB1,PLCL1
Neurexins and neuroligins	0.664	0.0204	#NUM!	BEGAIN
HSP90 chaperone cycle for steroid hormone receptors in the presence of ligand	0.656	0.02	#NUM!	HSP90AB1
Glutamate Receptor Signaling	0.656	0.02	#NUM!	GNG7
Proteasome assembly	0.648	0.0196	#NUM!	PSMB9
Graft-versus-Host Disease Signaling	0.648	0.0196	#NUM!	HLA-E
Sleep REM Signaling Pathway	0.641	0.0192	#NUM!	CREB5
Regulation of Apoptosis	0.634	0.0189	#NUM!	PSMB9
Activated PKN1 stimulates transcription of AR regulated genes KLK2 and KLK3	0.634	0.0189	#NUM!	H2BC11
Somitogenesis	0.634	0.0189	#NUM!	PSMB9
TEC Kinase Signaling	0.633	0.0109	#NUM!	GNG7,ITGA9
Adrenomedullin signaling pathway	0.633	0.0109	#NUM!	KCNH2,PLCL1
Complement cascade	0.627	0.0185	#NUM!	CFP
Metabolism of non-coding RNA	0.627	0.0185	#NUM!	SMN1
FAT10 Signaling Pathway	0.627	0.0185	#NUM!	PSMB9
PXR/RXR Activation	0.62	0.0182	#NUM!	CYP7A1
NLR signaling pathways	0.613	0.0179	#NUM!	HSP90AB1
SIRT1 negatively regulates rRNA expression	0.613	0.0179	#NUM!	H2BC11
EGF Signaling	0.613	0.0179	#NUM!	CSNK2B
Neutrophil Extracellular Trap Signaling Pathway	0.605	0.00865	#NUM!	NCF1,PLCL1,SLC25A6
E3 ubiquitin ligases ubiquitinate target proteins	0.6	0.0172	#NUM!	H2BC11
Polyamine Regulation in Colon Cancer	0.6	0.0172	#NUM!	CSNK2B
OX40 Signaling Pathway	0.6	0.0172	#NUM!	HLA-E
GADD45 Signaling	0.6	0.0172	#NUM!	GADD45G
RHOGDI Signaling	0.594	0.0102	#NUM!	GNG7,ITGA9
Metabolism of polyamines	0.593	0.0169	#NUM!	PSMB9
Allograft Rejection Signaling	0.593	0.0169	#NUM!	HLA-E
Autoimmune Thyroid Disease Signaling	0.593	0.0169	#NUM!	HLA-E
Ribosomal Quality Control Signaling Pathway	0.591	0.0102	#NUM!	PSMB9,RPS17
Beta-catenin independent WNT signaling	0.588	0.0101	#NUM!	GNG7,PSMB9
NIK-->noncanonical NF-kB signaling	0.587	0.0167	#NUM!	PSMB9
IL-2 Signaling	0.587	0.0167	#NUM!	CSNK2B
Dopamine Receptor Signaling	0.587	0.0167	#NUM!	DRD4
cAMP-mediated signaling	0.585	0.0101	#NUM!	CREB5,DRD4
Mitotic G2-G2/M phases	0.582	0.01	#NUM!	HSP90AB1,PSMB9
Semaphorin interactions	0.581	0.0164	#NUM!	HSP90AB1
Degradation of CRY and PER proteins	0.581	0.0164	#NUM!	PSMB9
Regulation of eIF4 and p70S6K Signaling	0.579	0.00995	#NUM!	ITGA9,RPS17
Protein Kinase A Signaling	0.578	0.00836	#NUM!	CREB5,GNG7,PLCL1
PRC2 methylates histones and DNA	0.575	0.0161	#NUM!	H2BC11
RAB geranylgeranylation	0.575	0.0161	#NUM!	RAB9B
Phospholipases	0.575	0.0161	#NUM!	PLCL1
Nuclear Cytoskeleton Signaling Pathway	0.572	0.00985	#NUM!	CSNK2B,ITGA9
Osteoarthritis Pathway	0.572	0.00985	#NUM!	CREB5,ITGA9
ERK/MAPK Signaling	0.57	0.0098	#NUM!	CREB5,ITGA9
Plasma lipoprotein assembly, remodeling, and clearance	0.569	0.0159	#NUM!	A2M
Nonhomologous End-Joining (NHEJ)	0.569	0.0159	#NUM!	H2BC11
GPCR-Mediated Integration of Enteroendocrine Signaling Exemplified by an L Cell	0.569	0.0159	#NUM!	PLCL1
Role of NFAT in Cardiac Hypertrophy	0.567	0.00976	#NUM!	GNG7,PLCL1
Mitochondrial protein import	0.563	0.0156	#NUM!	SLC25A6
ERCC6 (CSB) and EHMT2 (G9a) positively regulate rRNA expression	0.563	0.0156	#NUM!	H2BC11
Nucleosome assembly	0.563	0.0156	#NUM!	H2BC11
Mitotic Roles of Polo-Like Kinase	0.563	0.0156	#NUM!	HSP90AB1
Growth Hormone Signaling	0.563	0.0156	#NUM!	A2M
Tuberculosis Active Signaling Pathway	0.561	0.00966	#NUM!	IL10RA,NCF1
Class I MHC mediated antigen processing and presentation	0.558	0.00815	#NUM!	HLA-E,NCF1,PSMB9
Hedgehog ligand biogenesis	0.557	0.0154	#NUM!	PSMB9
Interferon alpha/beta signaling	0.557	0.0154	#NUM!	HLA-E
Orexin Signaling Pathway	0.552	0.00952	#NUM!	GNG7,PLCL1
Thrombin Signaling	0.552	0.00952	#NUM!	GNG7,PLCL1
Systemic Lupus Erythematosus in T Cell Signaling Pathway	0.552	0.00952	#NUM!	CREB5,HLA-E
Keratinization	0.552	0.0152	#NUM!	IVL
High laminar flow shear stress activates signaling by PIEZO1 and PECAM1:CDH5:KDR in endothelial cells	0.552	0.0152	#NUM!	GNG7
Melatonin Signaling	0.546	0.0149	#NUM!	PLCL1
Antiproliferative Role of Somatostatin Receptor 2	0.546	0.0149	#NUM!	GNG7
Ephrin B Signaling	0.546	0.0149	#NUM!	GNG7
TNFR2 non-canonical NF-kB pathway	0.541	0.0147	#NUM!	PSMB9
Role of JAK family kinases in IL-6-type Cytokine Signaling	0.541	0.0147	#NUM!	HSP90AB1
Hepatic Fibrosis Signaling Pathway	0.537	0.00794	#NUM!	CREB5,ITGA9,NCF1
Meiotic synapsis	0.535	0.0145	#NUM!	H2BC11
Regulation of RUNX2 expression and activity	0.535	0.0145	#NUM!	PSMB9
Extra-nuclear estrogen signaling	0.535	0.0145	#NUM!	GNG7
Pancreatic Secretion Signaling Pathway	0.535	0.00926	#NUM!	AMY1B/AMY1C,PLCL1
DDX58/IFIH1-mediated induction of interferon-alpha/beta	0.53	0.0143	#NUM!	HSP90AB1
DNA Damage/Telomere Stress Induced Senescence	0.53	0.0143	#NUM!	H2BC11
Class B/2 (Secretin family receptors)	0.53	0.0143	#NUM!	GNG7
ERK5 Signaling	0.525	0.0141	#NUM!	CREB5
Zn Homeostasis Signaling Pathway	0.524	0.00719	#NUM!	CREB5,CX3CR1,DRD4,NCF1
Sertoli Cell-Sertoli Cell Junction Signaling	0.522	0.00905	#NUM!	A2M,CREB5
Degradation of the extracellular matrix	0.52	0.0139	#NUM!	A2M
COPII-mediated vesicle transport	0.52	0.0139	#NUM!	CNIH3
Estrogen-Dependent Breast Cancer Signaling	0.52	0.0139	#NUM!	CREB5
Th17 Activation Pathway	0.52	0.0139	#NUM!	HSP90AB1
Lung Ionic Balance Signaling Pathway	0.519	0.00775	#NUM!	CX3CR1,DRD4,PLCL1
Cellular response to hypoxia	0.515	0.0137	#NUM!	PSMB9
DNA Double Strand Break Response	0.515	0.0137	#NUM!	H2BC11
Leptin Signaling in Obesity	0.515	0.0137	#NUM!	PLCL1
Neurotrophin/TRK Signaling	0.51	0.0135	#NUM!	CREB5
Xenobiotic Metabolism AHR Signaling Pathway	0.51	0.0135	#NUM!	HSP90AB1
Chaperone Mediated Autophagy Signaling Pathway	0.506	0.00881	#NUM!	HSP90AB1,PSMB9
G alpha (12/13) signalling events	0.505	0.0133	#NUM!	GNG7
Platelet homeostasis	0.505	0.0133	#NUM!	GNG7
Angiopoietin Signaling	0.505	0.0133	#NUM!	ANGPT2
G Protein Signaling Mediated by Tubby	0.505	0.0133	#NUM!	GNG7
Sperm Motility	0.504	0.00877	#NUM!	GNG7,PLCL1
Crosstalk between Dendritic Cells and Natural Killer Cells	0.5	0.0132	#NUM!	HLA-E
Cardiac Hypertrophy Signaling	0.496	0.00866	#NUM!	GNG7,PLCL1
T Helper Cell Differentiation	0.496	0.013	#NUM!	IL10RA
Apelin Adipocyte Signaling Pathway	0.496	0.013	#NUM!	NCF1
ABRA Signaling Pathway	0.491	0.0128	#NUM!	ABLIM3
Transcriptional regulation of granulopoiesis	0.491	0.0128	#NUM!	H2BC11
Post-translational modification: synthesis of GPI-anchored proteins	0.491	0.0128	#NUM!	MDGA2
Immunogenic Cell Death Signaling Pathway	0.487	0.0127	#NUM!	HSP90AB1
B-WICH complex positively regulates rRNA expression	0.487	0.0127	#NUM!	H2BC11
FLT3 Signaling in Hematopoietic Progenitor Cells	0.487	0.0127	#NUM!	CREB5
FGF Signaling	0.482	0.0125	#NUM!	CREB5
Class A/1 (Rhodopsin-like receptors)	0.481	0.00844	#NUM!	CX3CR1,DRD4
Integrin cell surface interactions	0.478	0.0123	#NUM!	ITGA9
BAG2 Signaling Pathway	0.478	0.0123	#NUM!	PSMB9
Opioid Signalling	0.473	0.0122	#NUM!	GNG7
Regulation of Cellular Mechanics by Calpain Protease	0.473	0.0122	#NUM!	ITGA9
Signaling by ROBO receptors	0.472	0.0083	#NUM!	PSMB9,RPS17
RUNX1 regulates megakaryocyte differentiation and platelet function	0.465	0.0119	#NUM!	H2BC11
Neuroprotective Role of THOP1 in Alzheimer's Disease	0.465	0.0119	#NUM!	HLA-E
NF1 RAS Signaling Pathway	0.461	0.00716	#NUM!	CX3CR1,DRD4,GNG7
PDGF Signaling	0.457	0.0116	#NUM!	CSNK2B
Oxytocin Signaling Pathway	0.451	0.008	#NUM!	CREB5,GNG7
Opioid Signaling Pathway	0.449	0.00797	#NUM!	CREB5,GNG7
Actin Nucleation by ARP-WASP Complex	0.449	0.0114	#NUM!	ITGA9
Insulin Secretion Signaling Pathway	0.447	0.00794	#NUM!	CREB5,PLCL1
Regulation of mRNA stability by proteins that bind AU-rich elements	0.445	0.0112	#NUM!	PSMB9
Egg-Sperm Fusion Signaling Pathway	0.445	0.0112	#NUM!	SYT15
NER (Nucleotide Excision Repair, Enhanced Pathway)	0.445	0.0112	#NUM!	POLR2J2/POLR2J3
Degradation of beta-catenin by the destruction complex	0.441	0.0111	#NUM!	PSMB9
Regulation of mitotic cell cycle	0.441	0.0111	#NUM!	PSMB9
Regulation of TP53 Activity through Phosphorylation	0.441	0.0111	#NUM!	CSNK2B
RAB GEFs exchange GTP for GDP on RABs	0.441	0.0111	#NUM!	RAB9B
IL-1 Signaling	0.441	0.0111	#NUM!	GNG7
MAPK6/MAPK4 signaling	0.437	0.011	#NUM!	PSMB9
Chronic Myeloid Leukemia Signaling	0.434	0.00775	#NUM!	HSP90AB1,PLCL1
Phase I - Functionalization of compounds	0.433	0.0109	#NUM!	CYP7A1
Interferon gamma signaling	0.433	0.0109	#NUM!	HLA-E
NUR77 Signaling in T Lymphocytes	0.433	0.0109	#NUM!	HLA-E
Fcγ Receptor-mediated Phagocytosis in Macrophages and Monocytes	0.43	0.0108	#NUM!	NCF1
Melanocyte Development and Pigmentation Signaling	0.43	0.0108	#NUM!	CREB5
Death Receptor Signaling	0.43	0.0108	#NUM!	DAXX
Apelin Cardiomyocyte Signaling Pathway	0.43	0.0108	#NUM!	PLCL1
Integration of energy metabolism	0.426	0.0106	#NUM!	GNG7
NoRC negatively regulates rRNA expression	0.426	0.0106	#NUM!	H2BC11
Amyloid fiber formation	0.426	0.0106	#NUM!	H2BC11
RHO GTPase cycle	0.423	0.00679	#NUM!	BAIAP2L2,HSP90AB1,NCF1
Extracellular matrix organization	0.423	0.0105	#NUM!	ITGA9
Membrane Repair Signaling Pathway	0.423	0.0105	#NUM!	SYT15
Salvage Pathways of Pyrimidine Ribonucleotides	0.423	0.0105	#NUM!	CDA
p53 Signaling	0.419	0.0104	#NUM!	GADD45G
UVA-Induced MAPK Signaling	0.419	0.0104	#NUM!	PLCL1
Transcriptional regulation by RUNX3	0.415	0.0103	#NUM!	PSMB9
GPER1 signaling	0.415	0.0103	#NUM!	GNG7
PPAR Signaling	0.415	0.0103	#NUM!	HSP90AB1
Fcgamma receptor (FCGR) dependent phagocytosis	0.412	0.0102	#NUM!	HSP90AB1
Mitochondrial protein degradation	0.412	0.0102	#NUM!	SLC25A6
α-Adrenergic Signaling	0.412	0.0102	#NUM!	GNG7
Communication between Innate and Adaptive Immune Cells	0.412	0.0102	#NUM!	HLA-E
Cellular response to heat stress	0.409	0.0101	#NUM!	HSP90AB1
RNA Polymerase I Transcription	0.409	0.0101	#NUM!	H2BC11
Sleep NREM Signaling Pathway	0.409	0.0101	#NUM!	CREB5
Glutaminergic Receptor Signaling Pathway (Enhanced)	0.406	0.00735	#NUM!	CREB5,PLCL1
Senescence-Associated Secretory Phenotype (SASP)	0.405	0.01	#NUM!	H2BC11
S Phase	0.405	0.01	#NUM!	PSMB9
Sumoylation Pathway	0.405	0.01	#NUM!	DAXX
Telomerase Signaling	0.402	0.0099	#NUM!	HSP90AB1
G alpha (s) signalling events	0.399	0.0098	#NUM!	GNG7
CCR5 Signaling in Macrophages	0.399	0.0098	#NUM!	GNG7
Nitric Oxide Signaling in the Cardiovascular System	0.399	0.0098	#NUM!	HSP90AB1
IGF-1 Signaling	0.399	0.0098	#NUM!	CSNK2B
MSP-RON Signaling in Macrophages Pathway	0.399	0.0098	#NUM!	CREB5
Paxillin Signaling	0.395	0.00971	#NUM!	ITGA9
Sirtuin Signaling Pathway	0.392	0.00717	#NUM!	GADD45G,SLC25A6
Pre-NOTCH Expression and Processing	0.392	0.00962	#NUM!	H2BC11
O-linked glycosylation	0.392	0.00962	#NUM!	CFP
Activation of anterior HOX genes in hindbrain during early embryogenesis	0.389	0.00952	#NUM!	H2BC11
LXR/RXR Activation	0.389	0.00952	#NUM!	CYP7A1
Antioxidant Action of Vitamin C	0.389	0.00952	#NUM!	PLCL1
Signaling by VEGF	0.386	0.00943	#NUM!	NCF1
Cardiac conduction	0.386	0.00943	#NUM!	KCNH2
Synaptogenesis Signaling Pathway	0.385	0.00707	#NUM!	CREB5,SYT15
GABAergic Receptor Signaling Pathway (Enhanced)	0.383	0.00935	#NUM!	GNG7
Regulation of Actin-based Motility by Rho	0.383	0.00935	#NUM!	ITGA9
Th1 Pathway	0.383	0.00935	#NUM!	IL10RA
Cell Cycle Checkpoints	0.378	0.00697	#NUM!	H2BC11,PSMB9
Hedgehog 'off' state	0.374	0.00909	#NUM!	PSMB9
Sphingosine-1-phosphate Signaling	0.368	0.00893	#NUM!	PLCL1
PAK Signaling	0.368	0.00893	#NUM!	ITGA9
Role of Macrophages, Fibroblasts and Endothelial Cells in Rheumatoid Arthritis	0.365	0.0068	#NUM!	CREB5,PLCL1
TR/RXR Activation	0.365	0.00885	#NUM!	CYP7A1
G Beta Gamma Signaling	0.365	0.00885	#NUM!	GNG7
Oxidative Stress Induced Senescence	0.362	0.00877	#NUM!	H2BC11
Regulation of lipid metabolism by PPARalpha	0.356	0.00862	#NUM!	CYP7A1
Nonsense-Mediated Decay (NMD)	0.356	0.00862	#NUM!	RPS17
Response of EIF2AK4 (GCN2) to amino acid deficiency	0.356	0.00862	#NUM!	RPS17
Virus Entry via Endocytic Pathways	0.356	0.00862	#NUM!	HLA-E
Type I Diabetes Mellitus Signaling	0.354	0.00855	#NUM!	HLA-E
Role of PKR in Interferon Induction and Antiviral Response	0.351	0.00847	#NUM!	HSP90AB1
TCR signaling	0.348	0.0084	#NUM!	PSMB9
Signaling by the B Cell Receptor (BCR)	0.348	0.0084	#NUM!	PSMB9
Bone Mineralization Signaling Pathway	0.348	0.0084	#NUM!	PLCL1
NGF Signaling	0.348	0.0084	#NUM!	CREB5
14-3-3-mediated Signaling	0.346	0.00833	#NUM!	PLCL1
Eukaryotic Translation Elongation	0.343	0.00826	#NUM!	RPS17
Eukaryotic Translation Termination	0.343	0.00826	#NUM!	RPS17
Interleukin-1 family signaling	0.34	0.0082	#NUM!	PSMB9
Synthesis of DNA	0.34	0.0082	#NUM!	PSMB9
Centrosomal KIAA0586 Signaling Pathway	0.34	0.0082	#NUM!	PSMB9
Epigenetic regulation of gene expression by MLL3 and MLL4 complexes	0.34	0.0082	#NUM!	H2BC11
Response to elevated platelet cytosolic Ca2+	0.338	0.00813	#NUM!	A2M
CCR3 Signaling in Eosinophils	0.333	0.008	#NUM!	GNG7
Cerebral Malformation Signaling Pathway	0.33	0.00794	#NUM!	ANGPT2
Gene Silencing by RNA	0.328	0.00787	#NUM!	H2BC11
HDR through Homologous Recombination (HRR) or Single Strand Annealing (SSA)	0.328	0.00787	#NUM!	H2BC11
MSP-RON Signaling in Cancer Cells Pathway	0.328	0.00787	#NUM!	CREB5
Regulation of endogenous retroelements	0.325	0.00781	#NUM!	H2BC11
TRIM21 Intracellular Antibody Signaling Pathway	0.325	0.00781	#NUM!	PSMB9
HGF Signaling	0.325	0.00781	#NUM!	ITGA9
Cachexia Signaling Pathway	0.321	0.00621	#NUM!	HSP90AB1,PSMB9
Mitotic Prophase	0.32	0.00769	#NUM!	H2BC11
eNOS Signaling	0.32	0.00769	#NUM!	HSP90AB1
G alpha (q) signalling events	0.316	0.00758	#NUM!	GNG7
Mitotic G1 phase and G1/S transition	0.316	0.00758	#NUM!	PSMB9
Apelin Endothelial Signaling Pathway	0.316	0.00758	#NUM!	GNG7
STAT3 Pathway	0.309	0.00741	#NUM!	IL10RA
NAD Signaling Pathway	0.304	0.0073	#NUM!	POLR2J2/POLR2J3
C-type lectin receptors (CLRs)	0.304	0.0073	#NUM!	PSMB9
Endocannabinoid Cancer Inhibition Pathway	0.304	0.0073	#NUM!	CREB5
Necroptosis Signaling Pathway	0.302	0.00725	#NUM!	SLC25A6
Semaphorin Neuronal Repulsive Signaling Pathway	0.302	0.00725	#NUM!	ITGA9
Fc epsilon receptor (FCERI) signaling	0.3	0.00719	#NUM!	PSMB9
Aryl Hydrocarbon Receptor Signaling	0.298	0.00714	#NUM!	HSP90AB1
SRP-dependent cotranslational protein targeting to membrane	0.298	0.00714	#NUM!	RPS17
Gustation Pathway	0.298	0.00714	#NUM!	KCNH2
IL-17 Signaling	0.296	0.00709	#NUM!	HSP90AB1
Relaxin Signaling	0.296	0.00709	#NUM!	GNG7
Signaling by NOTCH4	0.294	0.00704	#NUM!	PSMB9
ID3 Signaling Pathway	0.294	0.00704	#NUM!	NCF1
HOTAIR Regulatory Pathway	0.294	0.00704	#NUM!	PCDH10
Hedgehog 'on' state	0.291	0.00699	#NUM!	PSMB9
p70S6K Signaling	0.289	0.00694	#NUM!	PLCL1
Selenoamino acid metabolism	0.287	0.0069	#NUM!	RPS17
Cardiac β-adrenergic Signaling	0.281	0.00676	#NUM!	GNG7
NOD1/2 Signaling Pathway	0.279	0.00671	#NUM!	HSP90AB1
Phagosome Formation	0.277	0.00538	#NUM!	CX3CR1,DRD4,ITGA9
Xenobiotic Metabolism PXR Signaling Pathway	0.275	0.00662	#NUM!	HSP90AB1
Coronavirus Replication Pathway	0.275	0.00662	#NUM!	RPS17
IL-33 Signaling Pathway	0.273	0.00658	#NUM!	CREB5
PI3K Signaling in B Lymphocytes	0.273	0.00658	#NUM!	PLCL1
Th1 and Th2 Activation Pathway	0.273	0.00658	#NUM!	IL10RA
FXR/RXR Activation	0.271	0.00654	#NUM!	CYP7A1
Ribonucleotide Reductase Signaling Pathway	0.27	0.00649	#NUM!	CREB5
Granulocyte Adhesion and Diapedesis	0.27	0.00649	#NUM!	SELL
Inhibition of ARE-Mediated mRNA Degradation Pathway	0.27	0.00649	#NUM!	PSMB9
RAR Activation	0.266	0.00551	#NUM!	CREB5,CSNK2B
Netrin Signaling	0.266	0.00641	#NUM!	ABLIM3
WNT/β-catenin Signaling	0.266	0.00641	#NUM!	CSNK2B
Eukaryotic Translation Initiation	0.264	0.00637	#NUM!	RPS17
CXCR4 Signaling	0.264	0.00637	#NUM!	GNG7
Gαq Signaling	0.264	0.00637	#NUM!	GNG7
Xenobiotic Metabolism CAR Signaling Pathway	0.262	0.00633	#NUM!	HSP90AB1
CDX Gastrointestinal Cancer Signaling Pathway	0.257	0.00621	#NUM!	NCF1
Germ Cell-Sertoli Cell Junction Signaling	0.257	0.00621	#NUM!	A2M
Glioblastoma Multiforme Signaling	0.257	0.00621	#NUM!	PLCL1
Epithelial Membrane Protein Signaling Pathway	0.255	0.00617	#NUM!	ITGA9
Tumor Microenvironment Pathway	0.253	0.00613	#NUM!	HLA-E
BBSome Signaling Pathway	0.247	0.00526	#NUM!	CX3CR1,DRD4
Synaptic Long Term Depression	0.247	0.00599	#NUM!	PLCL1
Adrenergic Receptor Signaling Pathway (Enhanced)	0.245	0.00595	#NUM!	PLCL1
Agranulocyte Adhesion and Diapedesis	0.243	0.00592	#NUM!	SELL
Calcium Signaling	0.242	0.00588	#NUM!	CREB5
Acute Phase Response Signaling	0.24	0.00585	#NUM!	A2M
IL-4 Signaling	0.238	0.00581	#NUM!	CREB5
Natural Killer Cell Signaling	0.235	0.00575	#NUM!	HLA-E
Human Embryonic Stem Cell Pluripotency	0.232	0.00568	#NUM!	HSP90AB1
Leukocyte Extravasation Signaling	0.231	0.00565	#NUM!	NCF1
Endothelin-1 Signaling	0.231	0.00565	#NUM!	PLCL1
NF-κB Signaling	0.228	0.00559	#NUM!	CSNK2B
Production of Nitric Oxide and Reactive Oxygen Species in Macrophages	0.226	0.00556	#NUM!	NCF1
Multiple Sclerosis Signaling Pathway	0.222	0.00546	#NUM!	HLA-E
CTLA4 Signaling in Cytotoxic T Lymphocytes	0.22	0.00543	#NUM!	HLA-E
ILK Signaling	0.22	0.00543	#NUM!	CREB5
Hepatic Cholestasis	0.214	0.00532	#NUM!	CYP7A1
Cilia Biogenesis Signaling Pathway	0.214	0.00532	#NUM!	GNG7
Systemic Lupus Erythematosus Signaling	0.214	0.00532	#NUM!	HLA-E
Clathrin-mediated Endocytosis Signaling	0.209	0.00521	#NUM!	CSNK2B
HIF1α Signaling	0.209	0.00521	#NUM!	NCF1
Intra-Golgi and retrograde Golgi-to-ER traffic	0.208	0.00518	#NUM!	RAB9B
B Cell Receptor Signaling	0.208	0.00518	#NUM!	CREB5
T Cell Receptor Signaling	0.208	0.00518	#NUM!	HLA-E
IL-12 Signaling and Production in Macrophages	0.202	0.00508	#NUM!	IL10RA
Mitotic Prometaphase	0.201	0.00505	#NUM!	CSNK2B
CLEAR Signaling Pathway	0	0.00368	#NUM!	CREB5
Role of Osteoclasts in Rheumatoid Arthritis Signaling Pathway	0	0.00375	#NUM!	CREB5
Actin Cytoskeleton Signaling	0	0.00446	#NUM!	ITGA9
Myelination Signaling Pathway	0	0.00336	#NUM!	CREB5
Sertoli Cell-Germ Cell Junction Signaling Pathway (Enhanced)	0	0.00457	#NUM!	A2M
NRF2-mediated Oxidative Stress Response	0	0.00485	#NUM!	HSP90AB1
LPS/IL-1 Mediated Inhibition of RXR Function	0	0.00495	#NUM!	CYP7A1
Generic Transcription Pathway	0	0.00244	#NUM!	ZNF730
Mitotic Metaphase and Anaphase	0	0.00437	#NUM!	PSMB9
RAF/MAP kinase cascade	0	0.004	#NUM!	PSMB9
Major pathway of rRNA processing in the nucleolus and cytosol	0	0.00478	#NUM!	RPS17
Neddylation	0	0.00426	#NUM!	PSMB9
Mitochondrial Dysfunction	0	0.00329	#NUM!	CREB5
Autism Signaling Pathway	0	0.00382	#NUM!	HLA-E
Hematoma Resolution Signaling Pathway	0	0.00446	#NUM!	CX3CR1
Glycation Signaling Pathway	0	0.00483	#NUM!	NCF1
GAIT Translation Signaling Pathway	0	0.00461	#NUM!	RPS17
Chromatin modifying enzymes	0	0.00395	#NUM!	H2BC11
Role of NFAT in Regulation of the Immune Response	0	0.00488	#NUM!	GNG7
Colorectal Cancer Metastasis Signaling	0	0.00408	#NUM!	GNG7
mTOR Signaling	0	0.00448	#NUM!	RPS17
EIF2 Signaling	0	0.00418	#NUM!	RPS17
Xenobiotic Metabolism Signaling	0	0.00389	#NUM!	HSP90AB1
Integrin to Cytoskeleton Signaling Pathway	0	0.00495	#NUM!	ITGA9
Autophagy	0	0.00478	#NUM!	CREB5
Senescence Pathway	0	0.0036	#NUM!	GADD45G
Coronavirus Pathogenesis Pathway	0	0.00485	#NUM!	RPS17

## Sheet: PaEv Stable vs PEx wETI, Donor2
© 2000-2025 QIAGEN. All rights reserved.
Ingenuity Canonical Pathways	-log(p-value)	Ratio	z-score	Molecules
S100 Family Signaling Pathway	0	0.0115	-2.449	CACNA1A,GPR19,GPR89B,NOX4,TLR4,TRPV6,WNT3A
Post-translational modification: synthesis of GPI-anchored proteins	2.64	0.0641	-2.236	CD52,LY6K,NTNG1,NTNG2,PRSS21
Phase I - Functionalization of compounds	2.33	0.0543	-2.236	AADAC,AOC1,CES1,CYP1A1,FMO3
Ion channel transport	1.42	0.0321	-2.236	BSND,CLCN1,CLCNKB,TRPV6,WNK4
Hepatic Fibrosis Signaling Pathway	0.335	0.0132	-2.236	CACNA1A,FLT1,NOX4,TLR4,WNT3A
RHO GTPase cycle	0	0.0113	-2.236	FGD3,FLOT1,NCKAP1L,PKN3,SYDE1
RAB geranylgeranylation	2.21	0.0645	-2	RAB33A,RAB37,RAB3B,RAB42
Cardiac conduction	1.43	0.0377	-2	CES1,KCNK2,SCN2A,SCN3A
Nuclear Cytoskeleton Signaling Pathway	0.66	0.0197	-2	ACTG2,CDH13,CDH23,KIF1A
Sertoli Cell-Sertoli Cell Junction Signaling	0.577	0.0181	-2	ACTG2,CDH13,CDH23,IGSF5
Signaling by Rho Family GTPases	0.473	0.0161	-2	ACTG2,CDH13,CDH23,NOX4
FAK Signaling	0	0.00938	-2	FLT1,GPR19,GPR89B,IL2RB,SPARCL1
Parkinson's Signaling Pathway	0.676	0.0187	-1.342	ACTG2,CACNA1A,DDC,GRIN2A,TLR4
Synaptogenesis Signaling Pathway	0.614	0.0177	-1.342	ADCY10,CDH13,CDH23,GRIN2A,NRXN1
CREB Signaling in Neurons	0.299	0.0125	-1.342	ADCY10,CACNA1A,FLT1,GPR19,GPR89B,GRIN2A
Transport of inorganic cations/anions and amino acids/oligopeptides	1.66	0.0444	-1	SLC15A1,SLC15A3,SLC26A1,SLC26A9
WNT/SHH Axonal Guidance Signaling Pathway	1.08	0.0288	-1	ADCY10,HHIP,TRPV6,WNT3A
Autism Signaling Pathway	0.427	0.0153	-1	CACNA1A,GRIN2A,NRXN1,WNT3A
Cachexia Signaling Pathway	0.276	0.0124	-1	ADCY10,KLF15,NOX4,TLR4
NF1 RAS Signaling Pathway	0	0.00955	-1	ADCY10,FLT1,GPR19,GPR89B
Molecular Mechanisms of Cancer	0	0.00694	-1	ADCY10,GPR19,GPR89B,GRP,IL2RB
Serotonin Receptor Signaling	0	0.00973	-1	ADCY10,CACNA1A,DDC,TRPV6
Cardiac Hypertrophy Signaling (Enhanced)	0	0.00837	-1	ADCY10,CACNA1A,IL2RB,WNT3A
Glutaminergic Receptor Signaling Pathway (Enhanced)	0.984	0.0221	-0.447	ADCY10,CACNA1A,GRIN2A,KCNK2,SCN2A,SCN3A
GABAergic Receptor Signaling Pathway (Enhanced)	1.42	0.0374	0	ADCY10,CACNA1A,GRIN2A,NRXN1
TCF dependent signaling in response to WNT	1.38	0.028	0	H3C1,H3C7,H4C12,H4C3,SFRP2,WNT3A
Class I MHC mediated antigen processing and presentation	0	0.0109	0	RNF182,TAP2,TLR4,TRIM39
Lung Ionic Balance Signaling Pathway	0	0.0103	0	CNGA4,GPR19,GPR89B,NOX4
Amyloid fiber formation	2.29	0.0532	0.447	CALCA,H3C1,H3C7,H4C12,H4C3
DNA Replication Pre-Initiation	1.69	0.0379	0.447	CDT1,H3C1,H3C7,H4C12,H4C3
Cellular Effects of Sildenafil (Viagra)	0.365	0.0133	0.816	ACTG2,ADCY10,CACNA1A,CNGA4,GPR19,GPR89B,STAR
DNA methylation	2.45	0.0755	1	H3C1,H3C7,H4C12,H4C3
Activated PKN1 stimulates transcription of AR regulated genes KLK2 and KLK3	2.45	0.0755	1	H3C1,H3C7,H4C12,H4C3
SIRT1 negatively regulates rRNA expression	2.37	0.0714	1	H3C1,H3C7,H4C12,H4C3
Chromatin modifications during the maternal to zygotic transition (MZT)	2.31	0.069	1	H3C1,H3C7,H4C12,H4C3
PRC2 methylates histones and DNA	2.21	0.0645	1	H3C1,H3C7,H4C12,H4C3
ERCC6 (CSB) and EHMT2 (G9a) positively regulate rRNA expression	2.16	0.0625	1	H3C1,H3C7,H4C12,H4C3
Transcriptional regulation of granulopoiesis	1.87	0.0513	1	H3C1,H3C7,H4C12,H4C3
B-WICH complex positively regulates rRNA expression	1.85	0.0506	1	H3C1,H3C7,H4C12,H4C3
RUNX1 regulates megakaryocyte differentiation and platelet function	1.76	0.0476	1	H3C1,H3C7,H4C12,H4C3
NoRC negatively regulates rRNA expression	1.6	0.0426	1	H3C1,H3C7,H4C12,H4C3
RNA Polymerase I Transcription	1.53	0.0404	1	H3C1,H3C7,H4C12,H4C3
Senescence-Associated Secretory Phenotype (SASP)	1.51	0.04	1	H3C1,H3C7,H4C12,H4C3
Pre-NOTCH Expression and Processing	1.46	0.0385	1	H3C1,H3C7,H4C12,H4C3
Activation of anterior HOX genes in hindbrain during early embryogenesis	1.45	0.0381	1	H3C1,H3C7,H4C12,H4C3
Telomere Maintenance	1.37	0.036	1	H3C1,H3C7,H4C12,H4C3
Oxidative Stress Induced Senescence	1.34	0.0351	1	H3C1,H3C7,H4C12,H4C3
Epigenetic regulation of gene expression by MLL3 and MLL4 complexes	1.25	0.0328	1	H3C1,H3C7,H4C12,H4C3
Gene Silencing by RNA	1.2	0.0315	1	H3C1,H3C7,H4C12,H4C3
Regulation of endogenous retroelements	1.19	0.0312	1	H3C1,H3C7,H4C12,H4C3
Mitotic Prophase	1.17	0.0308	1	H3C1,H3C7,H4C12,H4C3
ESR-mediated signaling	1.04	0.0278	1	H3C1,H3C7,H4C12,H4C3
Transcriptional regulation by RUNX1	0.803	0.0226	1	H3C1,H3C7,H4C12,H4C3
Chromatin modifying enzymes	0.456	0.0158	1	H3C1,H3C7,H4C12,H4C3
Meiotic recombination	2.74	0.0676	1.342	H3C1,H3C7,H4C12,H4C3,MSH4
Zn Homeostasis Signaling Pathway	0	0.0108	1.342	ADCY10,GPR19,GPR89B,GRIN2A,NOX4,TLR4
Melatonin Degradation I	2.79	0.093	#NUM!	CYP1A1,LARGE2,SULT1A3,UGT2A1
Nicotine Degradation II	2.72	0.0889	#NUM!	CYP1A1,FMO3,LARGE2,UGT2A1
Thyroid Hormone Metabolism II (via Conjugation and/or Degradation)	2.67	0.136	#NUM!	LARGE2,SULT1A3,UGT2A1
Superpathway of Melatonin Degradation	2.61	0.0833	#NUM!	CYP1A1,LARGE2,SULT1A3,UGT2A1
mRNA Editing	2.33	0.222	#NUM!	APOBEC3A,APOBEC3H
Nicotine Degradation III	1.97	0.0769	#NUM!	CYP1A1,LARGE2,UGT2A1
Incretin synthesis, secretion, and inactivation	1.94	0.143	#NUM!	GRP,PCSK1
Methylglyoxal Degradation VI	1.93	1	#NUM!	LDHD
Histamine Biosynthesis	1.93	1	#NUM!	HDC
Crosstalk between Dendritic Cells and Natural Killer Cells	1.9	0.0526	#NUM!	ACTG2,CD83,IL2RB,TLR4
Synaptic adhesion-like molecules	1.73	0.111	#NUM!	FLOT1,GRIN2A
Serotonin Degradation	1.72	0.0625	#NUM!	LARGE2,SULT1A3,UGT2A1
Neurexins and neuroligins	1.7	0.0612	#NUM!	GRIN2A,LIN7B,NRXN1
MSP-RON Signaling Pathway	1.7	0.0612	#NUM!	ACTG2,KLK11,TLR4
Aspirin ADME	1.64	0.1	#NUM!	CES1,UGT2A1
Serotonin and Melatonin Biosynthesis	1.63	0.5	#NUM!	DDC
Glycine Degradation (Creatine Biosynthesis)	1.63	0.5	#NUM!	GAMT
Heparan Sulfate Biosynthesis (Late Stages)	1.57	0.0545	#NUM!	AADAC,SULT1A3,WSCD1
Sensory perception of taste	1.53	0.087	#NUM!	SCN2A,SCN3A
Cohesin Chromatin Regulation Pathway	1.5	0.0275	#NUM!	H3C1,H3C7,H4C12,H4C3,PCDHB12,PCDHB2,PCDHB4
Heparan Sulfate Biosynthesis	1.43	0.0484	#NUM!	AADAC,SULT1A3,WSCD1
GPCR-Mediated Integration of Enteroendocrine Signaling Exemplified by an L Cell	1.42	0.0476	#NUM!	ADCY10,CALCA,GRP
Xenobiotic Metabolism CAR Signaling Pathway	1.4	0.0316	#NUM!	CYP1A1,FMO3,SULT1A3,UGT2A1,WSCD1
Nicotinate metabolism	1.37	0.0714	#NUM!	QPRT,SLC22A13
Transmission across Electrical Synapses	1.33	0.25	#NUM!	PANX2
Catecholamine Biosynthesis	1.33	0.25	#NUM!	DDC
Taurine Biosynthesis	1.33	0.25	#NUM!	FMO3
Meiotic synapsis	1.32	0.0435	#NUM!	H4C12,H4C3,SYCE2
Choline catabolism	1.24	0.2	#NUM!	SARDH
NAD Biosynthesis from 2-amino-3-carboxymuconate Semialdehyde	1.24	0.2	#NUM!	QPRT
Interleukin-7 signaling	1.19	0.0571	#NUM!	H3C1,H3C7
Assembly and cell surface presentation of NMDA receptors	1.19	0.0571	#NUM!	GRIN2A,LIN7B
Potassium Channels	1.18	0.038	#NUM!	KCNG3,KCNH6,KCNK2
Replacement of protamines by nucleosomes in the male pronucleus	1.17	0.0556	#NUM!	H4C12,H4C3
Histidine catabolism	1.16	0.167	#NUM!	HDC
Formation of the posterior neural plate	1.16	0.167	#NUM!	WNT3A
UDP-N-acetyl-D-glucosamine Biosynthesis II	1.16	0.167	#NUM!	FMO3
tRNA Charging	1.13	0.0526	#NUM!	VARS1,VARS2
Dermatan Sulfate Biosynthesis (Late Stages)	1.13	0.0526	#NUM!	SULT1A3,WSCD1
Retinol Biosynthesis	1.13	0.0526	#NUM!	AADAC,CES1
Triacylglycerol Degradation	1.11	0.0513	#NUM!	AADAC,ABHD16A
Peptide hormone biosynthesis	1.1	0.143	#NUM!	PCSK1
Inositol Pyrophosphates Biosynthesis	1.1	0.143	#NUM!	IP6K3
Phase II - Conjugation of compounds	1.09	0.0349	#NUM!	SLC26A1,SULT1A3,UGT2A1
Gustation Pathway	1.07	0.0286	#NUM!	ADCY10,CACNA1A,SCN2A,SCN3A
Smooth Muscle Contraction	1.07	0.0488	#NUM!	ACTG2,TRIM72
Chondroitin Sulfate Biosynthesis (Late Stages)	1.07	0.0488	#NUM!	SULT1A3,WSCD1
Xenobiotic Metabolism Signaling	1.07	0.0233	#NUM!	CES1,CYP1A1,FMO3,SULT1A3,UGT2A1,WSCD1
RHO GTPases Activate Rhotekin and Rhophilins	1.04	0.125	#NUM!	LIN7B
Creatine metabolism	1.04	0.125	#NUM!	GAMT
Presynaptic depolarization and calcium channel opening	0.994	0.111	#NUM!	CACNA1A
Hematopoiesis from Multipotent Stem Cells	0.994	0.111	#NUM!	CSF3
Glycine Betaine Degradation	0.994	0.111	#NUM!	SARDH
Membrane Repair Signaling Pathway	0.99	0.0316	#NUM!	PARVB,TRIM72,TSPAN11
Xenobiotic Metabolism PXR Signaling Pathway	0.983	0.0265	#NUM!	CES1,SULT1A3,UGT2A1,WSCD1
Chondroitin Sulfate Biosynthesis	0.944	0.0408	#NUM!	SULT1A3,WSCD1
Dermatan Sulfate Biosynthesis	0.915	0.0392	#NUM!	SULT1A3,WSCD1
Metabolism of amine-derived hormones	0.912	0.0909	#NUM!	DDC
NAD biosynthesis II (from tryptophan)	0.912	0.0909	#NUM!	QPRT
O-linked glycosylation	0.903	0.0288	#NUM!	ADAMTS14,LARGE2,MUC12
Transcriptional Regulation by MECP2	0.888	0.0377	#NUM!	GAMT,GRIN2A
Specification of the neural plate border	0.877	0.0833	#NUM!	WNT3A
Signaling by LTK	0.877	0.0833	#NUM!	ALKAL1
L1CAM interactions	0.859	0.0275	#NUM!	ANK2,SCN2A,SCN3A
Interleukin-15 signaling	0.815	0.0714	#NUM!	IL2RB
Differential Regulation of Cytokine Production in Macrophages and T Helper Cells by IL-17A and IL-17F	0.815	0.0714	#NUM!	CSF3
Histamine Degradation	0.815	0.0714	#NUM!	AOC1
ROBO SLIT Signaling Pathway	0.802	0.0259	#NUM!	ARL17A,FLT1,NRXN1
Dopamine Receptor Signaling	0.802	0.0333	#NUM!	ADCY10,DDC
Basal Cell Carcinoma Signaling	0.79	0.0328	#NUM!	HHIP,WNT3A
Olfactory Signaling Pathway	0.787	0.0667	#NUM!	CNGA4
White Adipose Tissue Browning Pathway	0.787	0.0254	#NUM!	ADCY10,CACNA1A,LDHD
Nonhomologous End-Joining (NHEJ)	0.768	0.0317	#NUM!	H4C12,H4C3
Caspase activation via Death Receptors in the presence of ligand	0.762	0.0625	#NUM!	TLR4
Metabolism of Angiotensinogen to Angiotensins	0.762	0.0625	#NUM!	CES1
Synthesis, secretion, and deacylation of Ghrelin	0.762	0.0625	#NUM!	PCSK1
Nucleosome assembly	0.758	0.0312	#NUM!	H4C12,H4C3
TREM1 Signaling	0.737	0.0303	#NUM!	CD83,TLR4
Endocannabinoid Neuronal Synapse Pathway	0.722	0.0236	#NUM!	ADCY10,CACNA1A,GRIN2A
Differential Regulation of Cytokine Production in Intestinal Epithelial Cells by IL-17A and IL-17F	0.715	0.0556	#NUM!	CSF3
eNOS Signaling	0.702	0.0231	#NUM!	ADCY10,CNGA4,FLT1
DNA Damage/Telomere Stress Induced Senescence	0.698	0.0286	#NUM!	H4C12,H4C3
Class B/2 (Secretin family receptors)	0.698	0.0286	#NUM!	CALCA,WNT3A
Dilated Cardiomyopathy Signaling Pathway	0.695	0.0229	#NUM!	ACTG2,ADCY10,CACNA1A
Formation of paraxial mesoderm	0.694	0.0526	#NUM!	WNT3A
SUMOylation of chromatin organization proteins	0.689	0.0282	#NUM!	H4C12,H4C3
CGRP in Inflammation and Nociception Signaling Pathway	0.682	0.0226	#NUM!	ADCY10,CALCA,GRIN2A
Caveolar-mediated Endocytosis Signaling	0.68	0.0278	#NUM!	ACTG2,FLOT1
Inflammasome pathway	0.675	0.05	#NUM!	TLR4
DNA Double Strand Break Response	0.671	0.0274	#NUM!	H4C12,H4C3
LPS/IL-1 Mediated Inhibition of RXR Function	0.664	0.0198	#NUM!	FMO3,SULT1A3,TLR4,WSCD1
Osteoarthritis Pathway	0.66	0.0197	#NUM!	C1QTNF4,RARRES2,TLR4,WNT3A
WNT ligand biogenesis and trafficking	0.656	0.0476	#NUM!	WNT3A
Other interleukin signaling	0.656	0.0476	#NUM!	CSF3
Preeclampsia Signaling Pathway	0.651	0.0217	#NUM!	FLT1,PKN3,TLR4
Regulation of TLR by endogenous ligand	0.638	0.0455	#NUM!	TLR4
Bupropion Degradation	0.638	0.0455	#NUM!	CYP1A1
Metabolism of water-soluble vitamins and cofactors	0.637	0.026	#NUM!	SLC52A3,TCN2
Apelin Adipocyte Signaling Pathway	0.637	0.026	#NUM!	ADCY10,NOX4
Dopamine Degradation	0.621	0.0435	#NUM!	SULT1A3
BMAL1:CLOCK,NPAS2 activates circadian expression	0.605	0.0417	#NUM!	KLF15
Insulin processing	0.605	0.0417	#NUM!	PCSK1
Surfactant metabolism	0.605	0.0417	#NUM!	DMBT1
Paracetamol ADME	0.59	0.04	#NUM!	SULT1A3
NOD1/2 Signaling Pathway	0.589	0.0201	#NUM!	SLC15A1,SLC15A3,TLR4
Cell junction organization	0.583	0.0238	#NUM!	CDH13,PARVB
Neuroprotective Role of THOP1 in Alzheimer's Disease	0.583	0.0238	#NUM!	KLK11,PRSS21
Lysosome Positioning Signaling Pathway	0.578	0.0199	#NUM!	ACTG2,FLT1,TLR4
Dopamine-DARPP32 Feedback in cAMP Signaling	0.578	0.0199	#NUM!	ADCY10,CACNA1A,GRIN2A
Glutamate binding, activation of AMPA receptors and synaptic plasticity	0.575	0.0385	#NUM!	GRIP2
Factors involved in megakaryocyte development and platelet production	0.569	0.0233	#NUM!	H3C1,H3C7
Metabolism of steroid hormones	0.561	0.037	#NUM!	STAR
WNT/β-catenin Signaling	0.553	0.0192	#NUM!	SFRP2,SOX5,WNT3A
RHO GTPases activate PKNs	0.548	0.0357	#NUM!	PKN3
Sperm Motility	0.548	0.0175	#NUM!	ADCY10,CNGA4,FLT1,LMTK3
Role of Cytokines in Mediating Communication between Immune Cells	0.535	0.0345	#NUM!	CSF3
Intrinsic Prothrombin Activation Pathway	0.535	0.0345	#NUM!	KLK11
Tryptophan Degradation X (Mammalian, via Tryptamine)	0.535	0.0345	#NUM!	DDC
Sonic Hedgehog Signaling	0.535	0.0345	#NUM!	HHIP
Circadian Rhythm Signaling	0.532	0.0172	#NUM!	ADCY10,CACNA1A,GRIN2A,GRP
CDX Gastrointestinal Cancer Signaling Pathway	0.528	0.0186	#NUM!	NOX4,SLC15A1,WNT3A
Signaling by ALK	0.523	0.0333	#NUM!	ALKAL1
Signaling by CSF3 (G-CSF)	0.523	0.0333	#NUM!	CSF3
Toll-like Receptor Cascades	0.511	0.0323	#NUM!	TLR4
Signaling by CSF1 (M-CSF) in myeloid cells	0.511	0.0323	#NUM!	GAB3
MyD88 dependent cascade initiated on endosome	0.511	0.0323	#NUM!	TLR4
Post-translational protein phosphorylation	0.51	0.0211	#NUM!	SCG2,SPARCL1
Salvage Pathways of Pyrimidine Ribonucleotides	0.51	0.0211	#NUM!	APOBEC3A,APOBEC3H
VEGF Signaling	0.51	0.0211	#NUM!	ACTG2,FLT1
Amyotrophic Lateral Sclerosis Signaling	0.504	0.0208	#NUM!	CACNA1A,GRIN2A
RIPK1-mediated regulated necrosis	0.5	0.0312	#NUM!	FLOT1
Transcriptional regulation by the AP-2 (TFAP2) family of transcription factors	0.5	0.0312	#NUM!	CITED4
Complement System	0.5	0.0312	#NUM!	C4B
GPCR-Mediated Nutrient Sensing in Enteroendocrine Cells	0.498	0.0206	#NUM!	ADCY10,CACNA1A
Adrenergic Receptor Signaling Pathway (Enhanced)	0.497	0.0179	#NUM!	ADCY10,CACNA1A,DDC
Mitochondrial protein degradation	0.492	0.0204	#NUM!	LDHD,STAR
Communication between Innate and Adaptive Immune Cells	0.492	0.0204	#NUM!	CD83,TLR4
Neurotransmitter release cycle	0.489	0.0303	#NUM!	LIN7B
Detoxification of Reactive Oxygen Species	0.489	0.0303	#NUM!	NOX4
Acetone Degradation I (to Methylglyoxal)	0.489	0.0303	#NUM!	CYP1A1
Calcium Signaling	0.488	0.0176	#NUM!	CACNA1A,GRIN2A,TRPV6
WNK Renal Signaling Pathway	0.486	0.0202	#NUM!	CLCNKB,WNK4
CDK5 Signaling	0.48	0.02	#NUM!	ADCY10,CACNA1A
Activation of the pre-replicative complex	0.478	0.0294	#NUM!	CDT1
MIF-mediated Glucocorticoid Regulation	0.478	0.0294	#NUM!	TLR4
Inhibition of Matrix Metalloproteases	0.478	0.0294	#NUM!	TFPI2
Nitric Oxide Signaling in the Cardiovascular System	0.469	0.0196	#NUM!	CACNA1A,FLT1
MSP-RON Signaling in Macrophages Pathway	0.469	0.0196	#NUM!	KLK11,TLR4
Formation of the dystrophin-glycoprotein complex (DGC)	0.468	0.0286	#NUM!	ACTG2
Antigen Presentation Pathway	0.468	0.0286	#NUM!	TAP2
Protein Sorting Signaling Pathway	0.463	0.017	#NUM!	ADCY10,PLPP2,SNX10
Gαs Signaling	0.458	0.0192	#NUM!	ADCY10,CNGA4
Bile acid and bile salt metabolism	0.458	0.0278	#NUM!	OSBPL2
Estrogen Biosynthesis	0.458	0.0278	#NUM!	CYP1A1
LXR/RXR Activation	0.453	0.019	#NUM!	C4B,TLR4
GABA Receptor Signaling	0.453	0.019	#NUM!	ADCY10,CACNA1A
Signaling by VEGF	0.448	0.0189	#NUM!	FLT1,NCKAP1L
MyD88-independent TLR4 cascade	0.439	0.0263	#NUM!	TLR4
SPINK1 Pancreatic Cancer Pathway	0.439	0.0263	#NUM!	KLK11
Regulation of Insulin-like Growth Factor (IGF) transport and uptake by IGFBPs	0.437	0.0185	#NUM!	SCG2,SPARCL1
Arachidonate metabolism	0.422	0.025	#NUM!	CYP1A1
nNOS Signaling in Skeletal Muscle Cells	0.422	0.025	#NUM!	CACNA1A
Mechanisms of Viral Exit from Host Cells	0.414	0.0244	#NUM!	ACTG2
IL-15 Production	0.413	0.0177	#NUM!	FLT1,LMTK3
MyD88:MAL(TIRAP) cascade initiated on plasma membrane	0.405	0.0238	#NUM!	TLR4
MIF Regulation of Innate Immunity	0.405	0.0238	#NUM!	TLR4
Regulation of lipid metabolism by PPARalpha	0.399	0.0172	#NUM!	ANKRD1,CYP1A1
Interleukin-2 family signaling	0.398	0.0233	#NUM!	IL2RB
Interleukin-10 signaling	0.398	0.0233	#NUM!	CSF3
nNOS Signaling in Neurons	0.398	0.0233	#NUM!	GRIN2A
Ferroptosis Signaling Pathway	0.395	0.0171	#NUM!	ARL17A,NOX4
IL-8 Signaling	0.392	0.0154	#NUM!	ANGPT1,FLT1,NOX4
RHO GTPases Activate WASPs and WAVEs	0.39	0.0227	#NUM!	NCKAP1L
TBC/RABGAPs	0.39	0.0227	#NUM!	RAB33A
RHOGDI Signaling	0.389	0.0153	#NUM!	ACTG2,CDH13,CDH23
Bone Mineralization Signaling Pathway	0.386	0.0168	#NUM!	TRPV6,WNT3A
Primary Immunodeficiency Signaling	0.383	0.0222	#NUM!	TAP2
Hematopoiesis from Pluripotent Stem Cells	0.375	0.0217	#NUM!	CSF3
Gα12/13 Signaling	0.369	0.0163	#NUM!	CDH13,CDH23
Integrin to Cytoskeleton Signaling Pathway	0.369	0.0149	#NUM!	ACTG2,ARL17A,PARVB
Sensory processing of sound by outer hair cells of the cochlea	0.368	0.0213	#NUM!	CDH23
Inositol phosphate metabolism	0.368	0.0213	#NUM!	IP6K3
iNOS Signaling	0.368	0.0213	#NUM!	TLR4
Axonal Guidance Signaling	0.365	0.0135	#NUM!	ADAMTS14,HHIP,NTNG1,NTNG2,SEMA7A,WNT3A
Binding and Uptake of Ligands by Scavenger Receptors	0.362	0.0208	#NUM!	SSC5D
XBP1(S) activates chaperone genes	0.362	0.0208	#NUM!	SULT1A3
Heme signaling	0.362	0.0208	#NUM!	TLR4
HDR through Homologous Recombination (HRR) or Single Strand Annealing (SSA)	0.353	0.0157	#NUM!	H4C12,H4C3
Glutamate Receptor Signaling	0.348	0.02	#NUM!	GRIN2A
Orexin Signaling Pathway	0.344	0.0143	#NUM!	ADCY10,CACNA1A,STAR
PCP (Planar Cell Polarity) Pathway	0.342	0.0196	#NUM!	WNT3A
Factors Promoting Cardiogenesis in Vertebrates	0.341	0.0154	#NUM!	NOX4,WNT3A
Corticotropin Releasing Hormone Signaling	0.341	0.0154	#NUM!	ADCY10,CACNA1A
Apelin Endothelial Signaling Pathway	0.334	0.0152	#NUM!	ADCY10,ANGPT1
Cell surface interactions at the vascular wall	0.33	0.015	#NUM!	ANGPT1,GYPC
Interleukin-3, Interleukin-5 and GM-CSF signaling	0.33	0.0189	#NUM!	IL2RB
Kinesins	0.33	0.0189	#NUM!	KIF1A
Role of WNT/GSK-3β Signaling in the Pathogenesis of Influenza	0.33	0.0189	#NUM!	WNT3A
Immunoregulatory interactions between a Lymphoid and a non-Lymphoid cell	0.327	0.0149	#NUM!	CD96,KLRF1
Complement cascade	0.324	0.0185	#NUM!	C4B
STAT3 Pathway	0.323	0.0148	#NUM!	FLT1,IL2RB
Sertoli Cell-Germ Cell Junction Signaling Pathway (Enhanced)	0.319	0.0137	#NUM!	ACTG2,ADCY10,IGSF5
Irritable Bowel Syndrome Signaling Pathway	0.319	0.0137	#NUM!	CSF3,TLR4,WNT3A
Vitamin K Signaling Pathway	0.319	0.0182	#NUM!	GRP
Role of Hypercytokinemia/hyperchemokinemia in the Pathogenesis of Influenza	0.319	0.0182	#NUM!	TLR4
NAD Signaling Pathway	0.316	0.0146	#NUM!	LDHD,SLC22A13
Neuropeptides in Migraine Signaling Pathway	0.316	0.0146	#NUM!	ADCY10,CALCA
Triacylglycerol Biosynthesis	0.313	0.0179	#NUM!	PLPP2
Maturity Onset Diabetes of Young (MODY) Signaling	0.308	0.0175	#NUM!	CACNA1A
Actin Cytoskeleton Signaling	0.306	0.0134	#NUM!	ACTG2,FGD3,NCKAP1L
Hematoma Resolution Signaling Pathway	0.306	0.0134	#NUM!	GRIN2A,NOX4,TLR4
Semaphorin Signaling in Neurons	0.302	0.0172	#NUM!	SEMA7A
HOTAIR Regulatory Pathway	0.3	0.0141	#NUM!	TLR4,WNT3A
Transcriptional and post-translational regulation of MITF-M expression and activity	0.297	0.0169	#NUM!	WNT3A
Collagen biosynthesis and modifying enzymes	0.292	0.0167	#NUM!	ADAMTS14
Sensory processing of sound by inner hair cells of the cochlea	0.292	0.0167	#NUM!	CDH23
UFMylation Signaling Pathway	0.292	0.0167	#NUM!	TLR4
IL-2 Signaling	0.292	0.0167	#NUM!	IL2RB
Semaphorin interactions	0.287	0.0164	#NUM!	SEMA7A
Role of JAK1 and JAK3 in γc Cytokine Signaling	0.287	0.0164	#NUM!	IL2RB
Remodeling of Epithelial Adherens Junctions	0.282	0.0161	#NUM!	ACTG2
Cardiac β-adrenergic Signaling	0.281	0.0135	#NUM!	ADCY10,CACNA1A
Mitochondrial protein import	0.273	0.0156	#NUM!	LDHD
Cell Cycle Control of Chromosomal Replication	0.269	0.0154	#NUM!	CDT1
Keratinization	0.264	0.0152	#NUM!	KRT78
Agrin Interactions at Neuromuscular Junction	0.264	0.0152	#NUM!	ACTG2
Thioredoxin Signaling Pathway	0.26	0.0149	#NUM!	C4B
Netrin Signaling	0.258	0.0128	#NUM!	CACNA1A,FMO3
Colorectal Cancer Metastasis Signaling	0.256	0.0122	#NUM!	ADCY10,TLR4,WNT3A
Transport of bile salts and organic acids, metal ions and amine compounds	0.252	0.0145	#NUM!	SLC13A2
Signaling by FGFR2	0.248	0.0143	#NUM!	FGFBP2
VDR/RXR Activation	0.248	0.0143	#NUM!	TRPV6
RAF/MAP kinase cascade	0.245	0.012	#NUM!	ANGPT1,IL2RB,RASGEF1A
Opioid Signaling Pathway	0.243	0.012	#NUM!	ADCY10,CACNA1A,GRIN2A
Epithelial Membrane Protein Signaling Pathway	0.242	0.0123	#NUM!	FLT1,NOX4
Insulin Secretion Signaling Pathway	0.241	0.0119	#NUM!	ADCY10,CACNA1A,PCSK1
Toll-like Receptor Signaling	0.24	0.0139	#NUM!	TLR4
Activation of NMDA receptors and postsynaptic events	0.236	0.0137	#NUM!	GRIN2A
Leptin Signaling in Obesity	0.236	0.0137	#NUM!	ADCY10
Acetylcholine Receptor Signaling Pathway	0.235	0.0121	#NUM!	ADCY10,CACNA1A
Tight Junction Signaling	0.235	0.0121	#NUM!	ACTG2,IGSF5
Xenobiotic Metabolism AHR Signaling Pathway	0.232	0.0135	#NUM!	CYP1A1
Role of MAPK Signaling in Inhibiting the Pathogenesis of Influenza	0.232	0.0135	#NUM!	TLR4
G alpha (12/13) signalling events	0.229	0.0133	#NUM!	FGD3
Angiopoietin Signaling	0.229	0.0133	#NUM!	ANGPT1
Oxytocin in Brain Signaling Pathway	0.227	0.0119	#NUM!	CACNA1A,TLR4
Pyroptosis Signaling Pathway	0.222	0.013	#NUM!	TLR4
Regulation of the Epithelial Mesenchymal Transition in Development Pathway	0.222	0.013	#NUM!	WNT3A
ABRA Signaling Pathway	0.218	0.0128	#NUM!	ACTG2
Immunogenic Cell Death Signaling Pathway	0.215	0.0127	#NUM!	TLR4
Tuberculosis Latent Signaling Pathway	0.208	0.0123	#NUM!	ADCY10
VEGF Family Ligand-Receptor Interactions	0.208	0.0123	#NUM!	FLT1
Regulation of Cellular Mechanics by Calpain Protease	0.205	0.0122	#NUM!	CNGA4
LPS-stimulated MAPK Signaling	0.199	0.0119	#NUM!	TLR4
Neurovascular Coupling Signaling Pathway	0	0.0109	#NUM!	CACNA1A,GRIN2A
Oxytocin Signaling Pathway	0	0.004	#NUM!	CACNA1A
Pulmonary Fibrosis Idiopathic Signaling Pathway	0	0.0101	#NUM!	ACTG2,NOX4,WNT3A
Pulmonary Healing Signaling Pathway	0	0.0111	#NUM!	TLR4,WNT3A
Wound Healing Signaling Pathway	0	0.00478	#NUM!	CALCA
CLEAR Signaling Pathway	0	0.00735	#NUM!	FLT1,TLR4
SNARE Signaling Pathway	0	0.00885	#NUM!	ADCY10
Macrophage Classical Activation Signaling Pathway	0	0.00662	#NUM!	TLR4
Multiple Sclerosis Signaling Pathway	0	0.0109	#NUM!	GRIN2A,TLR4
Pathogen Induced Cytokine Storm Signaling Pathway	0	0.00344	#NUM!	TLR4
Role of Osteoblasts in Rheumatoid Arthritis Signaling Pathway	0	0.0101	#NUM!	SFRP2,WNT3A
Role of Osteoclasts in Rheumatoid Arthritis Signaling Pathway	0	0.00749	#NUM!	SFRP2,TLR4
Glucocorticoid Receptor Signaling	0	0.00421	#NUM!	IL2RB,KRT78
Natural Killer Cell Signaling	0	0.00575	#NUM!	IL2RB
IL-10 Signaling	0	0.00725	#NUM!	TLR4
Macrophage Alternative Activation Signaling Pathway	0	0.00613	#NUM!	TLR4
Neutrophil Extracellular Trap Signaling Pathway	0	0.00576	#NUM!	NOX4,TLR4
Leukocyte Extravasation Signaling	0	0.0113	#NUM!	ACTG2,NOX4
Synaptic Long Term Potentiation	0	0.00917	#NUM!	GRIN2A
Synaptic Long Term Depression	0	0.00599	#NUM!	CACNA1A
Chaperone Mediated Autophagy Signaling Pathway	0	0.00441	#NUM!	SNX10
IL-33 Signaling Pathway	0	0.00658	#NUM!	PRSS21
Myelination Signaling Pathway	0	0.00336	#NUM!	WNT3A
Activin Inhibin Signaling Pathway	0	0.00541	#NUM!	TLR4
DHCR24 Signaling Pathway	0	0.00794	#NUM!	C4B
ISGylation Signaling Pathway	0	0.0118	#NUM!	TLR4
NRF2-mediated Oxidative Stress Response	0	0.00971	#NUM!	ACTG2,CYP1A1
PPARα/RXRα Activation	0	0.00571	#NUM!	ADCY10
Aryl Hydrocarbon Receptor Signaling	0	0.00714	#NUM!	CYP1A1
Extracellular matrix organization	0	0.0105	#NUM!	NRXN1
Glycosaminoglycan metabolism	0	0.00855	#NUM!	SLC26A1
Integration of energy metabolism	0	0.0106	#NUM!	CACNA1A
p75 NTR receptor-mediated signalling	0	0.00654	#NUM!	FGD3
Fcgamma receptor (FCGR) dependent phagocytosis	0	0.0102	#NUM!	NCKAP1L
Mitotic Metaphase and Anaphase	0	0.00437	#NUM!	SPC24
Class A/1 (Rhodopsin-like receptors)	0	0.00422	#NUM!	GRP
ABC-family proteins mediated transport	0	0.0087	#NUM!	ABCA9
G alpha (q) signalling events	0	0.00758	#NUM!	GRP
G alpha (s) signalling events	0	0.0098	#NUM!	CALCA
Sphingolipid metabolism	0	0.0099	#NUM!	PLPP2
Mitotic G1 phase and G1/S transition	0	0.00758	#NUM!	CDT1
Hedgehog 'off' state	0	0.00909	#NUM!	ADCY10
Cilium Assembly	0	0.00518	#NUM!	CNGA4
C-type lectin receptors (CLRs)	0	0.0073	#NUM!	MUC12
Hedgehog 'on' state	0	0.00699	#NUM!	HHIP
RHO GTPases Activate Formins	0	0.00752	#NUM!	SPC24
Deubiquitination	0	0.0073	#NUM!	H4C12,H4C3
Neutrophil degranulation	0	0.00652	#NUM!	AOC1,NCKAP1L,RAB37
COPI-mediated anterograde transport	0	0.0106	#NUM!	ANK2
Intra-Golgi and retrograde Golgi-to-ER traffic	0	0.00518	#NUM!	KIF1A
Mitotic Prometaphase	0	0.00505	#NUM!	SPC24
Synthesis of DNA	0	0.0082	#NUM!	CDT1
Cell Cycle Checkpoints	0	0.0105	#NUM!	H4C12,H4C3,SPC24
Processing of Capped Intron-Containing Pre-mRNA	0	0.00357	#NUM!	SRSF10
Response to elevated platelet cytosolic Ca2+	0	0.00813	#NUM!	RARRES2
Acute Phase Response Signaling	0	0.00585	#NUM!	C4B
Hepatic Cholestasis	0	0.0106	#NUM!	ADCY10,TLR4
Hepatic Fibrosis / Hepatic Stellate Cell Activation	0	0.0118	#NUM!	FLT1,TLR4
Mitochondrial Dysfunction	0	0.00658	#NUM!	ADCY10,CACNA1A
NAFLD Signaling Pathway	0	0.00995	#NUM!	NOX4,TLR4
Pancreatic Secretion Signaling Pathway	0	0.00926	#NUM!	ADCY10,CA11
BBSome Signaling Pathway	0	0.00789	#NUM!	ASXL3,GPR19,GPR89B
IL-27 Signaling Pathway	0	0.00862	#NUM!	TLR4
Sleep NREM Signaling Pathway	0	0.0101	#NUM!	ADCY10
Glycation Signaling Pathway	0	0.00483	#NUM!	NOX4
Mitochondrial Division Signaling Pathway	0	0.00662	#NUM!	CACNA1A
Cyclophilin Signaling Pathway	0	0.00877	#NUM!	NOX4,WNT3A
Cerebral Malformation Signaling Pathway	0	0.00794	#NUM!	TLR4
ID3 Signaling Pathway	0	0.00704	#NUM!	NOX4
Tuberculosis Active Signaling Pathway	0	0.00483	#NUM!	TLR4
DYRK1A Signaling Pathway	0	0.00621	#NUM!	GRIN2A
Meiosis Initiation Signaling Pathway	0	0.0116	#NUM!	SYCE2
Stress Granule Signaling Pathway	0	0.00417	#NUM!	TRIM72
Egg-Sperm Fusion Signaling Pathway	0	0.0112	#NUM!	ADCY10
XIST Epigenetic Regulation Signaling Pathway	0	0.0082	#NUM!	TLR4
TR/RXR Activation	0	0.00885	#NUM!	RAB3B
Regulation of Actin-based Motility by Rho	0	0.00935	#NUM!	ACTG2
RAR Activation	0	0.00551	#NUM!	ADCY10,CNGA4
α-Adrenergic Signaling	0	0.0102	#NUM!	ADCY10
Clathrin-mediated Endocytosis Signaling	0	0.00521	#NUM!	ACTG2
Fcγ Receptor-mediated Phagocytosis in Macrophages and Monocytes	0	0.0108	#NUM!	ACTG2
IL-12 Signaling and Production in Macrophages	0	0.00508	#NUM!	TLR4
Role of Pattern Recognition Receptors in Recognition of Bacteria and Viruses	0	0.00787	#NUM!	TLR4
Role of PKR in Interferon Induction and Antiviral Response	0	0.00847	#NUM!	TLR4
FcγRIIB Signaling in B Lymphocytes	0	0.011	#NUM!	CACNA1A
CCR5 Signaling in Macrophages	0	0.0098	#NUM!	CACNA1A
IL-17 Signaling	0	0.00709	#NUM!	CSF3
fMLP Signaling in Neutrophils	0	0.0082	#NUM!	NOX4
CXCR4 Signaling	0	0.00637	#NUM!	ADCY10
IL-15 Signaling	0	0.0109	#NUM!	IL2RB
Virus Entry via Endocytic Pathways	0	0.00862	#NUM!	ACTG2
Dendritic Cell Maturation	0	0.0108	#NUM!	CD83,TLR4
Reelin Signaling in Neurons	0	0.0073	#NUM!	GRIN2A
HIF1α Signaling	0	0.0104	#NUM!	FLT1,NOX4
Neuropathic Pain Signaling in Dorsal Horn Neurons	0	0.0109	#NUM!	GRIN2A
Endothelin-1 Signaling	0	0.00565	#NUM!	ADCY10
Relaxin Signaling	0	0.00709	#NUM!	ADCY10
Renin-Angiotensin Signaling	0	0.0084	#NUM!	ADCY10
Docosahexaenoic Acid (DHA) Signaling	0	0.00444	#NUM!	ADCY10
Thrombin Signaling	0	0.00476	#NUM!	ADCY10
Cardiac Hypertrophy Signaling	0	0.00866	#NUM!	ADCY10,CACNA1A
ICOS-ICOSL Signaling in T Helper Cells	0	0.00862	#NUM!	IL2RB
HMGB1 Signaling	0	0.0068	#NUM!	TLR4
GNRH Signaling	0	0.0117	#NUM!	ADCY10,CACNA1A
Human Embryonic Stem Cell Pluripotency	0	0.00568	#NUM!	WNT3A
Melanocyte Development and Pigmentation Signaling	0	0.0108	#NUM!	ADCY10
Androgen Signaling	0	0.00662	#NUM!	CACNA1A
Germ Cell-Sertoli Cell Junction Signaling	0	0.00621	#NUM!	ACTG2
Role of NANOG in Mammalian Embryonic Stem Cell Pluripotency	0	0.00926	#NUM!	WNT3A
Type II Diabetes Mellitus Signaling	0	0.00735	#NUM!	CACNA1A
Chronic Myeloid Leukemia Signaling	0	0.00388	#NUM!	WNT3A
Production of Nitric Oxide and Reactive Oxygen Species in Macrophages	0	0.00556	#NUM!	TLR4
G Beta Gamma Signaling	0	0.00885	#NUM!	CACNA1A
Sphingosine-1-phosphate Signaling	0	0.00893	#NUM!	ADCY10
CDC42 Signaling	0	0.00649	#NUM!	FGD3
ILK Signaling	0	0.0109	#NUM!	ACTG2,PARVB
EIF2 Signaling	0	0.00837	#NUM!	ACTG2,NOX4
RAC Signaling	0	0.00741	#NUM!	NOX4
RHOA Signaling	0	0.00847	#NUM!	ACTG2
Role of Osteoblasts, Osteoclasts and Chondrocytes in Rheumatoid Arthritis	0	0.01	#NUM!	SFRP2,WNT3A
Phospholipase C Signaling	0	0.00353	#NUM!	ADCY10
Ovarian Cancer Signaling	0	0.00694	#NUM!	WNT3A
HER-2 Signaling in Breast Cancer	0	0.00455	#NUM!	ARL17A
Altered T Cell and B Cell Signaling in Rheumatoid Arthritis	0	0.00943	#NUM!	TLR4
Protein Kinase A Signaling	0	0.00557	#NUM!	ADCY10,CNGA4
Role of Macrophages, Fibroblasts and Endothelial Cells in Rheumatoid Arthritis	0	0.0102	#NUM!	SFRP2,TLR4,WNT3A
Role of NFAT in Cardiac Hypertrophy	0	0.00976	#NUM!	ADCY10,CACNA1A
IL-1 Signaling	0	0.0111	#NUM!	ADCY10
Breast Cancer Regulation by Stathmin1	0	0.00422	#NUM!	GPR19,GPR89B
Glioblastoma Multiforme Signaling	0	0.00621	#NUM!	WNT3A
PKCθ Signaling in T Lymphocytes	0	0.00637	#NUM!	CACNA1A
PI3K Signaling in B Lymphocytes	0	0.00658	#NUM!	TLR4
P2Y Purinergic Receptor Signaling Pathway	0	0.00806	#NUM!	ADCY10
Role of Tissue Factor in Cancer	0	0.00503	#NUM!	FLT1
Paxillin Signaling	0	0.00971	#NUM!	ACTG2
Gap Junction Signaling	0	0.0102	#NUM!	ACTG2,ADCY10,TLR4
Telomerase Signaling	0	0.0099	#NUM!	IL2RB
Mouse Embryonic Stem Cell Pluripotency	0	0.0102	#NUM!	WNT3A
Transcriptional Regulatory Network in Embryonic Stem Cells	0	0.0073	#NUM!	WNT3A
Superpathway of Inositol Phosphate Compounds	0	0.00444	#NUM!	IP6K3
Gαi Signaling	0	0.00833	#NUM!	ADCY10
Agranulocyte Adhesion and Diapedesis	0	0.00592	#NUM!	ACTG2
Granulocyte Adhesion and Diapedesis	0	0.00649	#NUM!	CSF3
Regulation of the Epithelial-Mesenchymal Transition Pathway	0	0.00562	#NUM!	WNT3A
TEC Kinase Signaling	0	0.0109	#NUM!	ACTG2,TLR4
Estrogen Receptor Signaling	0	0.00531	#NUM!	ADCY10,CACNA1A
PI3K/AKT Signaling	0	0.00526	#NUM!	IL2RB
PTEN Signaling	0	0.00685	#NUM!	FLT1
Protein Ubiquitination Pathway	0	0.00382	#NUM!	TAP2
Death Receptor Signaling	0	0.0108	#NUM!	ACTG2
cAMP-mediated signaling	0	0.0101	#NUM!	ADCY10,CNGA4
NF-κB Signaling	0	0.0112	#NUM!	FLT1,TLR4
G-Protein Coupled Receptor Signaling	0	0.00697	#NUM!	ADCY10,CNGA4,GPR19,GPR89B
Phagosome Formation	0	0.00538	#NUM!	GPR19,GPR89B,TLR4
Phagosome Maturation	0	0.00662	#NUM!	NOX4
Autophagy	0	0.00478	#NUM!	TLR4
PD-1, PD-L1 cancer immunotherapy pathway	0	0.0103	#NUM!	IL2RB
Th1 and Th2 Activation Pathway	0	0.00658	#NUM!	IL2RB
Th2 Pathway	0	0.00826	#NUM!	IL2RB
Sirtuin Signaling Pathway	0	0.00358	#NUM!	LDHD
Neuroinflammation Signaling Pathway	0	0.0113	#NUM!	GRIN2A,NOX4,TLR4
Adrenomedullin signaling pathway	0	0.00543	#NUM!	ADCY10
Endocannabinoid Developing Neuron Pathway	0	0.00833	#NUM!	ADCY10
Endocannabinoid Cancer Inhibition Pathway	0	0.0073	#NUM!	ADCY10
Senescence Pathway	0	0.00719	#NUM!	ASXL3,CACNA1A
Necroptosis Signaling Pathway	0	0.00725	#NUM!	TLR4
Xenobiotic Metabolism General Signaling Pathway	0	0.00758	#NUM!	UGT2A1
Kinetochore Metaphase Signaling Pathway	0	0.0104	#NUM!	SPC24
Tumor Microenvironment Pathway	0	0.00613	#NUM!	CSF3
MSP-RON Signaling in Cancer Cells Pathway	0	0.00787	#NUM!	KLK11
Eicosanoid Signaling	0	0.00389	#NUM!	ADCY10
Ephrin Receptor Signaling	0	0.0108	#NUM!	ANGPT1,GRIN2A

## Sheet: PaEV PEx noETI vs wETI, Donor 1
© 2000-2025 QIAGEN. All rights reserved.
Ingenuity Canonical Pathways	-log(p-value)	Ratio	z-score	Molecules
Major pathway of rRNA processing in the nucleolus and cytosol	0	0.191	-4.743	BOP1,DCAF13,DDX49,DDX52,EBNA1BP2,EXOSC1,EXOSC5,EXOSC6,IMP3,MRPS15,MRPS18A,MRPS18C,MRPS23,MRPS31,MRPS34,MRPS35,NOL6,NOL9,PDCD11,PNO1,RPL22L1,RPL26L1,RPL3,RPL35,RPL36,RPL37,RPL38,RPL3L,RPLP1,RPP25,RPS12,RPS17,RPS27L,RRP36,RRP9,SNU13,UBA52,UTP15,WDR3,WDR36
Oxidative Phosphorylation	0	0.287	-4.6	ATP5ME,ATP5MF,ATP5PD,ATPAF2,COX11,COX6A1,COX6B2,COX7B,COX7C,COX8A,COX8C,COXFA4,CYCS,NDUFA12,NDUFA13,NDUFA2,NDUFA3,NDUFB1,NDUFB2,NDUFB6,NDUFB7,NDUFS6,NDUFS7,NDUFS8,NDUFV2,NDUFV3,SDHB,UQCR10,UQCRQ
Regulation of mRNA stability by proteins that bind AU-rich elements	0	0.315	-4.536	ADRM1,ANP32A,EXOSC1,EXOSC5,EXOSC6,HSPA8,MAPK11,MAPKAPK2,PARN,PRKCA,PSMA1,PSMA6,PSMA7,PSMB6,PSMB8,PSMC5,PSMD1,PSMD11,PSMD2,PSMD8,PSME1,PSME2,PSME3,SET,TNFSF13,UBA52,YWHAB,ZFP36
Fc epsilon receptor (FCERI) signaling	0	0.259	-4.333	ADRM1,BCL10,BTK,CHUK,FOS,FYN,GRB2,ITPR2,JUN,LAT,LAT2,MAPK1,MAPK10,NFATC1,NFATC2,NFATC3,NFKBIA,PPP3CA,PSMA1,PSMA6,PSMA7,PSMB6,PSMB8,PSMC5,PSMD1,PSMD11,PSMD2,PSMD8,PSME1,PSME2,PSME3,RASGRP1,SYK,TEC,TXK,UBA52
Microautophagy Signaling Pathway	0	0.369	-4.315	COL12A1,COL13A1,COL16A1,COL17A1,COL18A1,COL1A1,COL1A2,COL21A1,COL22A1,COL27A1,COL28A1,COL3A1,COL4A1,COL4A2,COL4A3,COL4A4,COL5A1,COL5A3,COL6A1,COL6A2,COL6A3,COL6A6,COL7A1,COL8A1,COL8A2,COL9A2,COL9A3,HSPA8,LAMP2,MAP1LC3B,MAP1LC3B2,PRKAB1,PRKAG1,PSMA1,PSMA6,PSMA7,PSMB6,PSMB8,PSMC5,PSMD1,PSMD11,PSMD2,PSMD8,PSME1,PSME2,PSME3,SNF8,SPATA18,SQSTM1,VPS16,VPS18,VPS25,VPS37A,VPS45,VPS4A
Respiratory electron transport	0	0.318	-4.158	COQ10A,COX6A1,COX6B2,COX7B,COX7C,COX8A,COX8C,COXFA4,CYCS,ETFDH,MT-ND6,NDUFA12,NDUFA13,NDUFA2,NDUFA3,NDUFB1,NDUFB2,NDUFB6,NDUFB7,NDUFC1,NDUFS6,NDUFS7,NDUFS8,NDUFV2,NDUFV3,SDHB,UQCR10,UQCRQ
NIK-->noncanonical NF-kB signaling	0	0.283	-4.123	ADRM1,CHUK,MAP3K14,PSMA1,PSMA6,PSMA7,PSMB6,PSMB8,PSMC5,PSMD1,PSMD11,PSMD2,PSMD8,PSME1,PSME2,PSME3,UBA52
Complex I biogenesis	0	0.299	-4.025	HSPA9,MT-ND6,NDUFA12,NDUFA13,NDUFA2,NDUFA3,NDUFAF2,NDUFAF3,NDUFAF8,NDUFB1,NDUFB2,NDUFB6,NDUFB7,NDUFC1,NDUFS6,NDUFS7,NDUFS8,NDUFV2,NDUFV3,TMEM126A
Interferon alpha/beta signaling	2.27	0.554	-4	EGR1,EIF2AK2,HLA-A,HLA-B,HLA-C,HLA-F,IFI27,IFI35,IFI6,IFIT1,IFIT2,IFIT3,IFIT5,IFITM1,IFITM2,IRF1,IRF5,IRF6,IRF7,ISG15,ISG20,JAK1,MX1,MX2,OAS1,OAS2,OAS3,OASL,PSMB8,PTPN6,RSAD2,SOCS1,STAT1,STAT2,UBA52,USP18
Proteasome assembly	0	0.314	-4	ADRM1,POMP,PSMA1,PSMA6,PSMA7,PSMB6,PSMB8,PSMC5,PSMD1,PSMD11,PSMD2,PSMD8,PSME1,PSME2,PSME3,PSMG1
TRIM21 Intracellular Antibody Signaling Pathway	0	0.297	-3.893	ATG9B,BCL9,CGAS,CHUK,CTNNB1,FOS,IFI35,IFNGR1,IL12A,IL1B,IL6,IRF1,IRF5,IRF7,JAK1,JUN,MAP1LC3B,MAP1LC3B2,PSMA1,PSMA6,PSMA7,PSMB6,PSMB8,PSMC5,PSMD1,PSMD11,PSMD2,PSMD8,PSME1,PSME2,PSME3,SQSTM1,STAT1,STAT2,STING1,UBA52,UBD,UBE2W
Regulation of Apoptosis	0	0.283	-3.873	ADRM1,PSMA1,PSMA6,PSMA7,PSMB6,PSMB8,PSMC5,PSMD1,PSMD11,PSMD2,PSMD8,PSME1,PSME2,PSME3,UBA52
Ribosomal Quality Control Signaling Pathway	0	0.208	-3.773	AGO1,ANKZF1,EXOSC1,EXOSC5,EXOSC6,GTPBP2,MRPS15,MRPS18A,MRPS18C,MRPS23,MRPS31,MRPS34,MRPS35,PSMA1,PSMA6,PSMA7,PSMB6,PSMB8,PSMC5,PSMD1,PSMD11,PSMD2,PSMD8,PSME1,PSME2,PSME3,RPL22L1,RPL26L1,RPL3,RPL35,RPL36,RPL37,RPL38,RPL3L,RPLP1,RPS12,RPS17,RPS27L,UBA52,USP10,ZNF598
rRNA modification in the nucleus and cytosol	0	0.237	-3.742	DCAF13,DDX49,DDX52,IMP3,NOL6,PDCD11,PNO1,RRP36,RRP9,SNU13,TSR3,UTP15,WDR3,WDR36
Interleukin-1 family signaling	0	0.369	-3.727	ADRM1,ALOX5,CHUK,IL18,IL18BP,IL1A,IL1B,IL1R1,IL1R2,IL1RL1,IL1RN,IL33,IL37,IRAK1,IRAK3,MAP2K1,MAP2K6,MAP3K3,MAP3K8,NFKBIA,NOD1,NOD2,PELI2,PELI3,PSMA1,PSMA6,PSMA7,PSMB6,PSMB8,PSMC5,PSMD1,PSMD11,PSMD2,PSMD8,PSME1,PSME2,PSME3,PTPN14,PTPN18,PTPN4,PTPN6,RIPK2,SKP2,SQSTM1,UBA52
RNA Polymerase II Transcription	0	0.229	-3.656	CPSF4,DDX39A,EAF1,ELL,ELOB,ERCC2,GTF2A1,GTF2H3,LSM10,MNAT1,NELFB,POLR2A,POLR2E,POLR2F,POLR2G,POLR2I,POLR2J,POLR2L,RBM8A,RNGTT,SRSF1,SRSF3,SUPT6H,TAF10,TAF12,TAF13,TAF3,TAF4,TAF5,TAF9B,TCEA1,THOC3,ZNF473
Mitochondrial translation	0	0.159	-3.638	GFM1,MRPL20,MRPL24,MRPL38,MRPL4,MRPL41,MRPL52,MRPS10,MRPS15,MRPS18A,MRPS18C,MRPS23,MRPS31,MRPS34,MRPS35,MT-ND6,MTFMT
Cellular response to hypoxia	0	0.315	-3.545	ADRM1,EGLN3,ELOB,EPAS1,HIF1A,HIF1AN,HIF3A,HIGD1A,PSMA1,PSMA6,PSMA7,PSMB6,PSMB8,PSMC5,PSMD1,PSMD11,PSMD2,PSMD8,PSME1,PSME2,PSME3,UBA52,VHL
TNFR2 non-canonical NF-kB pathway	0	0.338	-3.545	ADRM1,LTBR,MAP3K14,PSMA1,PSMA6,PSMA7,PSMB6,PSMB8,PSMC5,PSMD1,PSMD11,PSMD2,PSMD8,PSME1,PSME2,PSME3,TNFRSF12A,TNFRSF13C,TNFRSF1B,TNFSF11,TNFSF14,TRAF2,UBA52
Antigen Presentation Pathway	0	0.371	-3.464	B2M,CALR,CANX,HLA-A,HLA-B,HLA-C,HLA-F,NLRC5,PDIA3,PSMB6,PSMB8,TAP2,TAPBP
Regulation of RUNX2 expression and activity	0	0.319	-3.411	ADRM1,CBFB,ESR1,NR3C1,PPARGC1A,PSMA1,PSMA6,PSMA7,PSMB6,PSMB8,PSMC5,PSMD1,PSMD11,PSMD2,PSMD8,PSME1,PSME2,PSME3,SKP2,STAT1,STUB1,UBA52
SRP-dependent cotranslational protein targeting to membrane	0	0.2	-3.402	DDOST,MRPS15,MRPS18A,MRPS18C,MRPS23,MRPS31,MRPS34,MRPS35,RPL22L1,RPL26L1,RPL3,RPL35,RPL36,RPL37,RPL38,RPL3L,RPLP1,RPN2,RPS12,RPS17,RPS27L,SEC11C,SEC61A1,SPCS3,SRP72,SRPRB,SSR1,UBA52
trans-Golgi Network Vesicle Budding	0	0.338	-3.4	AP1B1,AP1S2,AP1S3,AP4E1,AP4M1,APP,BLOC1S2,BLOC1S6,CLTB,CPD,CTSZ,DNASE2,FTH1,FTL,HIP1R,HSPA8,IGF2R,M6PR,NECAP1,SH3D19,SORT1,STX4,TBC1D8B,TGOLN2,TXNDC5
Asparagine N-linked glycosylation	0.783	0.437	-3.371	ALG1,ALG3,ALG5,ALG8,AMFR,ASGR1,B4GALNT2,B4GALT2,B4GALT3,B4GALT6,CALR,CANX,DDOST,DERL2,DOLK,EDEM1,EDEM2,EDEM3,FPGT,FUCA1,FUOM,FUT3,GANAB,GMPPB,MAGT1,MAN1A1,MAN1A2,MAN2A1,MAN2A2,MCFD2,MGAT1,MGAT3,MGAT4A,MGAT4B,MLEC,MPDU1,MPI,MVD,NAGK,NUDT14,OS9,OST4,PDIA3,PMM1,RENBP,RPN2,SEL1L,ST3GAL4,ST8SIA6,SYVN1,TUSC3,UAP1,UBA52,UGGT1,UGGT2
Modulation of host responses by IFN-stimulated genes	1.12	0.579	-3.317	ATF6,CHUK,HERC5,HSPA5,IFI27,IFI44,IFI44L,IFI6,ISG15,TRIM25,UBE2L6
Signaling by ROBO receptors	0	0.237	-3.311	ADRM1,CAP2,CXCR4,DAG1,ELOB,EVL,GSPT2,LHX2,LHX4,LHX9,MRPS15,MRPS18A,MRPS18C,MRPS23,MRPS31,MRPS34,MRPS35,MSI1,NCK1,NTN1,PRKACA,PRKCA,PSMA1,PSMA6,PSMA7,PSMB6,PSMB8,PSMC5,PSMD1,PSMD11,PSMD2,PSMD8,PSME1,PSME2,PSME3,RBM8A,RHOA,ROBO1,ROBO2,ROBO3,RPL22L1,RPL26L1,RPL3,RPL35,RPL36,RPL37,RPL38,RPL3L,RPLP1,RPS12,RPS17,RPS27L,SLIT1,SLIT2,SRC,SRGAP3,UBA52
Centrosomal KIAA0586 Signaling Pathway	0	0.336	-3.28	CCP110,CEP131,CSPG4,FBF1,FGF1,FGF11,FGF12,FGF13,FGF2,FGF20,FGFR1,FGFR2,FGFR3,FGFR4,GLI2,IHH,MAPK1,MAPK11,PCM1,PIK3C2G,PIK3CD,PIK3R5,PKD2,PRKACA,PSMA1,PSMA6,PSMA7,PSMB6,PSMB8,PSMC5,PSMD1,PSMD11,PSMD2,PSMD8,PSME1,PSME2,PSME3,PTCH1,SHH,SKP2,VCAN
Hedgehog ligand biogenesis	0	0.369	-3.266	ADRM1,DERL2,DISP2,IHH,NOTUM,OS9,PSMA1,PSMA6,PSMA7,PSMB6,PSMB8,PSMC5,PSMD1,PSMD11,PSMD2,PSMD8,PSME1,PSME2,PSME3,SCUBE2,SEL1L,SHH,SYVN1,UBA52
Selenoamino acid metabolism	0	0.241	-3.212	AIMP2,CBS,CTH,EEF1E1,EEFSEC,EPRS1,HNMT,IARS1,MARS1,MAT1A,MRPS15,MRPS18A,MRPS18C,MRPS23,MRPS31,MRPS34,MRPS35,PAPSS2,RPL22L1,RPL26L1,RPL3,RPL35,RPL36,RPL37,RPL38,RPL3L,RPLP1,RPS12,RPS17,RPS27L,SARS1,SCLY,SECISBP2,SEPHS2,UBA52
XBP1(S) activates chaperone genes	0	0.354	-3.153	ACADVL,CTDSP2,DNAJB11,EDEM1,EXTL3,GSK3A,HDGF,HYOU1,KDELR3,MYDGF,SRPRB,SSR1,SYVN1,TATDN2,TLN1,TPP1,WIPI1
Degradation of CRY and PER proteins	0	0.279	-3.153	ADRM1,CRY1,PER3,PSMA1,PSMA6,PSMA7,PSMB6,PSMB8,PSMC5,PSMD1,PSMD11,PSMD2,PSMD8,PSME1,PSME2,PSME3,UBA52
Macroautophagy	0	0.343	-3.128	ATG101,ATG13,ATG14,ATG16L2,ATG4D,ATG9A,ATG9B,CHMP7,DYNLL1,DYNLL2,GABARAPL1,LAMTOR1,MAP1LC3B,MTMR14,MTOR,PRKAB1,PRKAG1,RHEB,RPTOR,RRAGC,SLC38A9,WDR45B,WIPI1
TP53 Regulates Metabolic Genes	0	0.378	-3.053	AGO1,COX6A1,COX6B2,COX7B,COX7C,COX8A,COX8C,COXFA4,CYCS,G6PD,GLS,GLS2,GPI,GPX2,LAMTOR1,MTOR,PRDX5,PRKAB1,PRKAG1,RHEB,RPTOR,RRAGC,RRM2B,SESN2,SLC38A9,TIGAR,TNRC6C,TXN,YWHAB,YWHAG,YWHAH
Oncostatin M Signaling	0	0.39	-3.051	CHI3L1,ELK1,EPAS1,GRB2,IL6ST,JAK1,MAP2K1,MAPK1,MMP1,MMP13,MRAS,PLAU,RAP2A,RAP2B,RASD1,STAT1
Signaling by the B Cell Receptor (BCR)	0	0.328	-3.042	ADRM1,BCL10,BLK,BTK,CD19,CD79A,CHUK,FYN,GRB2,ITPR2,NCK1,NFATC1,NFATC2,NFATC3,NFKBIA,ORAI1,ORAI2,PIK3CD,PPP3CA,PRKCB,PSMA1,PSMA6,PSMA7,PSMB6,PSMB8,PSMC5,PSMD1,PSMD11,PSMD2,PSMD8,PSME1,PSME2,PSME3,PTPN6,RASGRP1,SH3KBP1,STIM1,SYK,UBA52
Autophagy	0	0.359	-3.022	AKT1S1,ATF4,ATG101,ATG13,ATG14,ATG2A,ATG2B,ATG9A,ATG9B,BMP6,BNIP3,CALML5,CDKN1B,CREB3L1,CREB3L4,CREB5,DAPK1,DDIT3,E2F1,EPG5,ERN1,FGF2,FOS,FOXO1,GABARAPL1,GNB1L,GSK3A,HGF,HIF1A,IGF1,IRS2,JUN,LAMP1,LAMP2,MAP1LC3B,MAP1LC3B2,MAP2K1,MAPK1,MAPK10,MTOR,MYC,NGFR,NOD2,PDGFB,PI4K2A,PIK3C2G,PIK3CD,PIK3R5,PLEKHM1,PPM1J,PPP2R1B,PPP2R2B,PPP3CA,PRKAB1,PRKACA,PRKAG1,RAG1,RAG2,RGS19,RIPK1,RIPK2,RPTOR,SIRT1,SLC1A5…
MTOR signalling	0	0.321	-3	AKT1S1,EIF4EBP1,LAMTOR1,MTOR,RHEB,RPTOR,RRAGC,SLC38A9,YWHAB
Energy dependent regulation of mTOR by LKB1-AMPK	0	0.321	-3	LAMTOR1,MTOR,PRKAB1,PRKAG1,RHEB,RPTOR,RRAGC,SLC38A9,STRADA
Response of EIF2AK4 (GCN2) to amino acid deficiency	0	0.216	-3	ASNS,ATF3,ATF4,CEBPB,CEBPG,DDIT3,EIF2AK4,GCN1,IMPACT,RPL22L1,RPL26L1,RPL3,RPL35,RPL36,RPL37,RPL38,RPL3L,RPLP1,RPS12,RPS17,RPS27L,TRIB3,UBA52,VPS37A,VPS37D
Assembly of RNA Polymerase II Complex	0.281	0.396	-2.982	DR1,ERCC2,GTF2A1,GTF2H3,MNAT1,POLR2A,POLR2E,POLR2F,POLR2G,POLR2I,POLR2J,POLR2L,TAF10,TAF12,TAF13,TAF3,TAF4,TAF5,TAF9B
Amino acids regulate mTORC1	0	0.345	-2.982	ATP6V0B,ATP6V0D2,ATP6V0E1,ATP6V0E2,ATP6V1B2,ATP6V1C2,ATP6V1E2,ATP6V1G3,ATP6V1H,CASTOR2,FNIP2,LAMTOR1,MTOR,RHEB,RPTOR,RRAGC,SEH1L,SESN2,SLC38A9
Processing of Capped Intron-Containing Pre-mRNA	0	0.164	-2.949	BCAS2,BUD13,C9orf78,CPSF4,CWF19L2,DDX39A,FAM32A,FAM50A,HNRNPA1,HNRNPH1,HNRNPR,HNRNPU,HSPA8,IK,ISY1,LSM7,METTL3,NUP188,NXF1,PDCD7,PLRG1,POLR2A,POLR2E,POLR2F,POLR2G,POLR2I,POLR2J,POLR2L,PRPF31,RBM8A,RNPC3,SDE2,SEH1L,SMNDC1,SNIP1,SNRNP27,SNU13,SRSF1,SRSF12,SRSF3,STEEP1,TCERG1,THOC3,TXNL4A,YJU2,ZMAT2
Response of EIF2AK1 (HRI) to heme deficiency	0.33	0.414	-2.887	ASNS,ATF3,ATF4,ATF5,CEBPB,CEBPG,CHAC1,DDIT3,GRB10,TRIB3,VPS37A,VPS37D
PTEN Regulation	0	0.333	-2.887	ADRM1,AGO1,BMI1,CBX2,CBX4,CBX6,CBX8,CHD3,EGR1,EZH2,GATAD2B,JUN,LAMTOR1,MAF1,MAPK1,MBD3,mir-17 (includes others),mir-21 (includes others),MTA3,MTOR,NEDD4,OTUD3,PREX2,PSMA1,PSMA6,PSMA7,PSMB6,PSMB8,PSMC5,PSMD1,PSMD11,PSMD2,PSMD8,PSME1,PSME2,PSME3,RHEB,RPTOR,RRAGC,SALL4,SCMH1,SLC38A9,SNAI2,STUB1,TNRC6C,UBA52,USP13,XIAP
CLEAR Signaling Pathway	0	0.386	-2.886	AKT1S1,ASAH1,ATF4,ATP6AP2,ATP6V0A1,ATP6V0B,ATP6V0D2,ATP6V0E1,ATP6V0E2,ATP6V1B2,ATP6V1C2,ATP6V1E2,ATP6V1G3,ATP6V1H,BMP6,BMPR1B,BNIP3,CD63,CLCN7,CREB3L1,CREB3L4,CREB5,CTSA,CTSB,FGF2,FGFR1,FGFR2,FGFR3,FGFR4,FLT1,GALNS,GBA1,GLA,GLB1,GLMP,GNB1L,GNPTG,GSK3A,GUSB,HEXA,HEXB,HGF,HIF1A,IFI30,IGF1,IGF2R,ITPR2,KDR,LAMP1,LAMTOR1,M6PR,MAPK1,MAPK11,MAPK15,MCOLN1,MRAS,MTOR,NAGLU,NAGPA,NGFR,NTRK2,PDGFB,PDGFRA,PIN…
Exosome Signaling Pathway	0	0.191	-2.858	EXOSC1,EXOSC5,EXOSC6,MRPS15,MRPS18A,MRPS18C,MRPS23,MRPS31,MRPS34,MRPS35,POLR2A,POLR2E,POLR2F,POLR2G,POLR2I,POLR2J,POLR2L,RPL22L1,RPL26L1,RPL3,RPL35,RPL36,RPL37,RPL38,RPL3L,RPLP1,RPS12,RPS17,RPS27L,SKIC2,UBA52
Somitogenesis	0.286	0.396	-2.837	ADRM1,CTNNB1,DLL1,EPHA4,LEF1,LFNG,MESP2,PSMA1,PSMA6,PSMA7,PSMB6,PSMB8,PSMC5,PSMD1,PSMD11,PSMD2,PSMD8,PSME1,PSME2,PSME3,TBX6
RNA polymerase II transcribes snRNA genes	0	0.284	-2.837	ELL,ELL3,GTF2A1,INTS1,INTS12,INTS7,INTS9,POLR2A,POLR2E,POLR2F,POLR2G,POLR2I,POLR2J,POLR2L,POU2F2,RPAP2,RPRD1A,SNAPC4,SNAPC5,TAF13,TAF5
Cellular Effects of Sildenafil (Viagra)	0	0.371	-2.728	ACKR3,ACKR4,ACTA1,ACTA2,ACTB,ACTG2,ACVR1,ACVR1C,ADCY2,ADCY5,ADCY7,ADCY9,ADGRA3,ADGRB1,ADGRE5,ADGRG1,ADGRG2,ADGRG3,ADGRG6,ADGRL1,ADGRL3,ADGRL4,ADORA2A,ADRA2A,ADRB1,ATF4,ATP2A1,ATP2A2,AVPR1A,AVPR2,BACE1,C5AR2,CACNA1A,CACNA1C,CACNA2D2,CACNA2D4,CACNB1,CACNB3,CACNB4,CACNG4,CACNG6,CALML5,CAPN2,CAPN8,CAPN9,CAPNS1,CCR10,CCRL2,CELSR2,CELSR3,CHRM4,CNGA1,CNGA4,CNGB1,CNR1,CREB3L1,CREB3L4,CREB5,CYSLTR1,EDNRA,…
Role of IL-17F in Allergic Inflammatory Airway Diseases	0	0.356	-2.714	ATF4,CREB3L1,CREB3L4,CREB5,CXCL5,CXCL8,IGF1,IL11,IL17RB,IL17RC,IL1B,IL6,MAP2K1,MAPK1,MMP13,RPS6KA2
tRNA Charging	0	0.289	-2.714	AARS1,EPRS1,GARS1,IARS1,MARS1,MARS2,SARS1,TARS1,WARS1,WARS2,YARS1
TCR signaling	0	0.261	-2.694	ADRM1,BCL10,CD101,CD247,CD3D,CD4,CHUK,EVL,INPP5D,LAT,LCK,NCK1,NFKBIA,PSMA1,PSMA6,PSMA7,PSMB6,PSMB8,PSMC5,PSMD1,PSMD11,PSMD2,PSMD8,PSME1,PSME2,PSME3,PTPN22,PTPRC,RIPK2,TRAC,UBA52
Role of PKR in Interferon Induction and Antiviral Response	0	0.297	-2.694	ATF3,BAX,BID,CASP5,CHUK,CYCS,E2F1,EIF2AK2,FOS,HSP90AA1,HSPA2,HSPA5,HSPA6,HSPA8,HSPA9,IFNGR1,IL18,IL1B,IL24,IRF1,JAK1,JUN,MAP2K6,MAPK1,MAPK10,MAPK11,NFKBIA,NLRP1,PDGFB,PDGFC,PDGFD,PYCARD,STAT1,STAT2,TNFRSF1A
Metabolism of polyamines	0	0.339	-2.683	ADRM1,AGMAT,AZIN2,NQO1,OAZ3,ODC1,PSMA1,PSMA6,PSMA7,PSMB6,PSMB8,PSMC5,PSMD1,PSMD11,PSMD2,PSMD8,PSME1,PSME2,PSME3,SRM
Signaling by Insulin receptor	0	0.311	-2.673	ATP6V0A1,ATP6V0B,ATP6V0D2,ATP6V0E1,ATP6V0E2,ATP6V1B2,ATP6V1C2,ATP6V1E2,ATP6V1G3,ATP6V1H,GRB10,GRB2,IRS2,MAPK1
Transcriptional activity of SMAD2/SMAD3:SMAD4 heterotrimer	0	0.28	-2.673	CDKN2B,COL1A2,E2F5,FURIN,JUNB,MAPK1,MYC,NCOR1,SERPINE1,SKI,STAT1,TGIF1,TGIF2,UBA52
Coronavirus Pathogenesis Pathway	0	0.286	-2.654	ACE,ACE2,AGT,AR,ATF4,BAX,BCL2L11,CCL5,CCND1,CCNE1,CCNE2,CHUK,CTSL,CXCL8,DDIT3,DPP9,E2F1,E2F2,E2F5,E2F7,E2F8,EEF1A2,ELK1,FOS,FURIN,HIF1A,IL1B,IL6,IRF7,JAK1,JUN,MAPK1,MAPK10,MAPK11,MRPS15,MRPS18A,MRPS18C,MRPS23,MRPS31,MRPS34,MRPS35,NFKBIA,NPC1,OAS1,OAS2,OAS3,PTGS2,PYCARD,RIPK1,RPS12,RPS17,RPS27L,SERPINE1,SIGMAR1,STAT1,STAT2,STING1,TGFB1,TRIM25
Complex III assembly	0	0.269	-2.646	HSPA9,ISCU,TTC19,UQCC2,UQCC5,UQCR10,UQCRQ
Exocyst Signaling Pathway	0	0.221	-2.6	ARPC1B,ARPC4,ARPC5L,CD79A,CDH12,CDH2,EXOC2,EXOC6,EXOC6B,EXOC7,GPAA1,MAP3K14,MAPK1,MYO5A,PARD6B,PIP5K1C,PRKCA,PRKCB,PRKCG,RHOA,SLC2A4,TNFRSF12A,VTI1A,VTI1B,YKT6
Unfolded protein response	0.499	0.42	-2.558	AMFR,ATF4,ATF6,CALR,CANX,CEBPA,CEBPB,CEBPG,DDIT3,DNAJA3,DNAJA4,DNAJB1,DNAJB11,DNAJB13,DNAJB14,DNAJC1,DNAJC12,DNAJC19,DNAJC5B,EDEM1,ERN1,ERO1B,HSPA2,HSPA5,HSPA6,HSPA8,HSPA9,HSPH1,INSIG1,MBTPS1,MBTPS2,OS9,SCAP,SEL1L,SREBF1,SYVN1,TRAF2
Eukaryotic Translation Termination	0	0.182	-2.558	APEH,GSPT2,MRPS15,MRPS18A,MRPS18C,MRPS23,MRPS31,MRPS34,MRPS35,RPL22L1,RPL26L1,RPL3,RPL35,RPL36,RPL37,RPL38,RPL3L,RPLP1,RPS12,RPS17,RPS27L,UBA52
LPS/IL-1 Mediated Inhibition of RXR Function	2.82	0.495	-2.556	ABCA1,ABCB11,ABCB9,ABCC2,ACAA1,ACOX2,ACSBG1,ACSF2,ACSL1,ACSL5,ACSL6,ACSM1,ALDH1A1,ALDH1A3,ALDH1L1,ALDH1L2,ALDH3A1,ALDH3B1,ALDH3B2,ALDH6A1,APOC1,APOE,CD14,CHST11,CHST2,CHST4,CHST7,CPT1A,CPT1C,CYP2A13,CYP2A6/CYP2A7,CYP2C18,CYP2C8,CYP2C9,CYP2F1,CYP2U1,FABP3,FABP5,FABP6,FMO1,FMO2,FMO3,FMO4,FMO5,GAL3ST2,GSTA1,GSTA2,GSTA3,GSTM2,GSTM3,GSTO2,GSTZ1,HMGCS1,HS3ST3A1,HS3ST3B1,HS3ST6,HS6ST1,IL18,IL1A,IL1B,IL1…
RAF-independent MAPK1/3 activation	0.468	0.455	-2.53	CDK1,DUSP2,DUSP4,DUSP5,DUSP6,IL6,IL6ST,JAK1,MAP2K1,MAPK1
Deadenylation-dependent mRNA decay	0	0.179	-2.53	DDX6,EIF4A2,EXOSC1,EXOSC5,EXOSC6,LSM1,LSM7,PARN,SKIC2,TNKS1BP1
Mitophagy	0	0.25	-2.53	ATG9A,MAP1LC3B,MFN2,MTERF3,PINK1,SQSTM1,SRC,TOMM5,TOMM6,UBA52
Ribotoxic Stress Signaling Pathway	0	0.345	-2.53	EIF2AK4,GIGYF2,MAP2K6,MAPK1,MAPK10,MAPK11,OAS1,OAS2,OAS3,ZFP36
Senescence Pathway	0	0.349	-2.525	ACVR1,ACVR1C,ARAF,ASXL3,ATF3,CACNA1A,CACNA1C,CACNA2D2,CACNA2D4,CACNB1,CACNB3,CACNB4,CACNG4,CACNG6,CALML5,CAPN2,CAPN8,CAPN9,CAPNS1,CBX2,CBX8,CCNB1,CCNB2,CCNB3,CCND1,CCNE1,CCNE2,CDC25A,CDC25B,CDC25C,CDK1,CDKN1A,CDKN1B,CDKN2A,CDKN2B,CEBPB,CGAS,CHEK1,CHUK,CXCL8,E2F1,E2F2,E2F5,E2F7,E2F8,EIF4EBP1,ELK3,EZH2,FOXO4,GADD45A,GADD45B,GADD45G,IL1A,IL6,ITPR2,ITSN2,JUN,MAP2K1,MAP2K5,MAP2K6,MAPK1,MAPK15,MAPKAPK2…
ISG15 antiviral mechanism	0	0.257	-2.524	EIF2AK2,EIF4A2,EIF4G3,HERC5,IFIT1,ISG15,JAK1,KPNA4,KPNA7,MX1,MX2,NEDD4,NUP188,SEH1L,STAT1,TRIM25,UBA52,UBE2L6,USP18
DDX58/IFIH1-mediated induction of interferon-alpha/beta	0	0.271	-2.524	AGER,APP,CHUK,HERC5,HSP90AA1,IRF7,ISG15,NFKBIA,NKIRAS2,NLRC5,RIPK1,RNF125,S100A12,SAA1,TNFAIP3,TRAF2,TRIM25,UBA52,UBE2L6
Cachexia Signaling Pathway	0	0.37	-2.518	ACVR1,ACVR1C,ADCY2,ADCY5,ADCY7,ADCY9,ADRB1,AGT,CAPN2,CAPN8,CAPN9,CAPNS1,CASP5,CD70,CEBPB,CHUK,CLCF1,CXCL8,EIF2AK2,ERN1,FBXO21,FGA,FOXO1,FOXO4,FOXO6,GABARAPL1,GDF15,GSK3A,HSP90AA1,HSPA2,HSPA5,HSPA6,HSPA8,HSPA9,IFNGR1,IGF1,IGFBP3,IL11,IL12A,IL18,IL1A,IL1B,IL1R1,IL1R2,IL1RL1,IL1RN,IL25,IL33,IL37,IL6,INHBC,INHBE,KLF15,LCN2,LEP,LIF,MALAT1,MAP1LC3B,MAPK1,MAPK10,MAPK11,MC4R,MEF2C,MFN2,mir-21 (includes o…
Degradation of beta-catenin by the destruction complex	0	0.3	-2.502	ADRM1,CTNNB1,HNF1A,LEF1,MYC,PPP2R1B,PSMA1,PSMA6,PSMA7,PSMB6,PSMB8,PSMC5,PSMD1,PSMD11,PSMD2,PSMD8,PSME1,PSME2,PSME3,SKP2,TCF4,TCF7,TCF7L1,TLE1,TLE2,TLE6,UBA52
Mitochondrial protein degradation	0	0.276	-2.502	AFG3L2,APP,ARG2,ATP5PD,BDH1,HSD17B10,HSPA9,IDH2,LDHD,MRPS10,MT-ND6,NADK2,NDUFA13,NDUFA2,NDUFB6,NDUFV3,OGDH,PDK1,PRELID1,PRKACA,SHMT2,SPG7,STAR,SUCLG2,TIMM10,TIMM22,UQCRQ
EGF Signaling	0	0.304	-2.5	ELK1,FOS,GRB2,ITPR2,JAK1,JUN,MAP2K1,MAPK1,MAPK11,MTOR,PIK3C2G,PIK3CD,PIK3R5,PRKCA,SRC,SRF,STAT1
SPINK1 General Cancer Pathway	0	0.31	-2.5	IL6,JAK1,MAP2K1,MAPK1,MRAS,MT1F,MT1G,MT1H,MT1M,MT1X,MT3,PIK3C2G,PIK3CD,PIK3R5,PRSS1,RAP2A,RAP2B,RASD1
MAPK targets/ Nuclear events mediated by MAP kinases	0.26	0.394	-2.496	DUSP4,DUSP6,ELK1,FOS,JUN,MAPK1,MAPK10,MAPK11,MAPKAPK2,MEF2C,PPP2R1B,RPS6KA2,VRK3
Mitochondrial protein import	0	0.203	-2.496	CMC2,CMC4,DNAJC19,GFER,GRPEL2,HSPA9,LDHD,TIMM10,TIMM22,TIMM44,TIMM8B,TOMM5,TOMM6
iNOS Signaling	0	0.362	-2.496	CALML5,CD14,CHUK,FOS,HMGA1,IFNGR1,IRAK1,IRAK3,IRF1,JAK1,JUN,LY96,MAPK1,MAPK11,NFKBIA,NOS2,STAT1
Interferon gamma signaling	0.35	0.402	-2.466	B2M,CAMK2G,GBP1,GBP5,GBP6,HLA-A,HLA-B,HLA-C,HLA-F,ICAM1,IFI30,IFNGR1,IRF1,IRF5,IRF6,IRF7,JAK1,MAPK1,NCAM1,OAS1,OAS2,OAS3,OASL,PTAFR,PTPN6,SOCS1,SP100,STAT1,TRIM17,TRIM2,TRIM25,TRIM29,TRIM3,TRIM35,TRIM46,TRIM5,TRIM62
OAS antiviral response	1.05	0.667	-2.449	FLNA,OAS1,OAS2,OAS3,OASL,PDE12
Endocannabinoid Cancer Inhibition Pathway	0.445	0.409	-2.449	ADCY2,ADCY5,ADCY7,ADCY9,AKT1S1,ATF3,ATF4,CASP5,CCND1,CCNE1,CCNE2,CDKN1A,CDKN1B,CNR1,CREB3L1,CREB3L4,CREB5,CTNNB1,DDIT3,GNAL,GNB1L,HIF1A,HNF1A,LEF1,MAP2K1,MAP2K5,MAP2K6,MAPK1,MMP2,MTOR,MYC,NOS2,NOS3,NSMAF,PDGFC,PGF,PIK3C2G,PIK3CD,PIK3R5,PRKAB1,PRKACA,PRKAG1,RHOA,RPTOR,SMPD1,SMPD2,SMPD3,SNAI2,SPTLC1,SRC,TCF4,TCF7,TCF7L1,TRIB3,TRPV1,VIM
ERK5 Signaling	0	0.338	-2.4	ATF4,CREB3L1,CREB3L4,CREB5,CTF1,FOS,FOSL1,IL6ST,LIF,MAP2K5,MAP3K3,MAP3K8,MEF2C,MRAS,MYC,RAP2A,RAP2B,RASD1,RPS6KA2,SH2D2A,SRC,YWHAB,YWHAG,YWHAH
Hematoma Resolution Signaling Pathway	1.71	0.46	-2.36	AXL,C1QTNF9,C3,C6,CBS,CCL17,CD36,CD70,CLCF1,COXFA4,COXFA4L2,CX3CL1,CXCL8,CYBB,CYGB,F2R,FGA,FOS,FTH1,FTL,GRIN1,GRIN2A,GRIN2D,GRIN3B,HMOX1,IFNGR1,IL11,IL12A,IL18,IL1A,IL1B,IL1RL1,IL20RA,IL25,IL33,IL37,IL6,ITGAM,JUN,LEP,LIF,LRP1,LTF,MAPK1,MAPK10,MAPK11,MC4R,MERTK,MMP1,MMP10,MMP11,MMP13,MMP15,MMP17,MMP19,MMP2,MMP24,MMP25,MMP7,MMP9,MT-ND6,NDUFA12,NDUFA13,NDUFA2,NDUFA3,NDUFB1,NDUFB2,NDUFB6,NDUFB7,NDUFS…
Class I MHC mediated antigen processing and presentation	0	0.307	-2.352	ADRM1,ASB14,ASB2,ASB9,ATG14,B2M,BCAP31,BLMH,BTBD6,BTK,CALR,CANX,CD14,CD36,CDC20,CHUK,CTSL,CTSS,CTSV,CYBB,DZIP3,ELOB,FBXL13,FBXL18,FBXL22,FBXL8,FBXO10,FBXO15,FBXO17,FBXO2,FBXO21,FBXO22,FBXO27,FBXO31,FBXO44,FBXO6,FBXO9,FBXW10,FBXW4,FBXW9,FGA,GLMN,HECTD3,HECW2,HERC5,HLA-A,HLA-B,HLA-C,HLA-F,HSPA5,ITGAV,ITGB5,KBTBD8,KCTD7,KLHL13,KLHL2,KLHL41,KLHL42,LMO7,LNPEP,LY96,MRC2,NCF1,NCF4,NEDD4,PDIA3,PSMA1,PSMA…
C-type lectin receptors (CLRs)	0	0.299	-2.343	ADRM1,BCL10,CARD9,CCL17,CCL22,CHUK,FYN,ICAM2,IL1B,ITPR2,MAP3K14,MUC1,MUC12,MUC15,MUC16,MUC20,MUC3A,MUC5B,NFATC1,NFATC2,NFATC3,NFKBIA,PPP3CA,PRKACA,PSMA1,PSMA6,PSMA7,PSMB6,PSMB8,PSMC5,PSMD1,PSMD11,PSMD2,PSMD8,PSME1,PSME2,PSME3,PYCARD,SRC,SYK,UBA52
Pyroptosis	0	0.333	-2.333	BAX,CASP5,CHMP7,CYCS,GSDME,IL18,IL1A,IL1B,IRF1
Role of CHK Proteins in Cell Cycle Checkpoint Control	0	0.333	-2.324	ATMIN,BRCA1,CDC25A,CDC25C,CDK1,CDKN1A,CHEK1,CLSPN,E2F1,E2F2,E2F5,E2F7,E2F8,HUS1,PLK1,PPM1J,PPP2R1B,PPP2R2B,SLC19A1
IL-1 Signaling	0	0.356	-2.324	ADCY2,ADCY5,ADCY7,ADCY9,CHUK,FOS,GNA14,GNA15,GNAL,GNAT2,GNB1L,GNB4,GNB5,GNG10,GNG11,GNG2,GNG3,GNG7,IL1A,IL1R1,IRAK1,IRAK3,JUN,MAP2K6,MAP3K14,MAPK1,MAPK10,MAPK11,MRAS,NFKBIA,PRKACA,PRKAG1
Interferon Signaling	0.891	0.5	-2.309	BAX,IFI35,IFI6,IFIT1,IFIT3,IFITM1,IFITM2,IFNGR1,IRF1,ISG15,JAK1,MX1,OAS1,PSMB8,SOCS1,STAT1,STAT2
MAP kinase activation	0	0.308	-2.309	CHUK,IRAK1,MAP2K1,MAP2K6,MAP3K8,MAPK10,MAPK11,MAPKAPK2,NOD1,NOD2,RIPK2,UBA52
Polyamine Regulation in Colon Cancer	0.393	0.414	-2.294	AKT1S1,ALOX15,ARAF,BCL2L11,CTNNB1,EIF5A,FOS,GNB1L,JUN,MAP2K1,MAP2K5,MAP2K6,MAPK1,MTOR,MXD1,MYC,ODC1,RHOA,RPTOR,SLC22A16,SLC3A2,SRM,STIM1,TCF4
Corticotropin Releasing Hormone Signaling	0	0.362	-2.271	ADCY2,ADCY5,ADCY7,ADCY9,ATF4,CACNA1A,CACNA1C,CACNA2D2,CACNA2D4,CACNB1,CACNB3,CACNB4,CACNG4,CACNG6,CALML5,CNR1,CREB3L1,CREB3L4,CREB5,CTH,ELK1,FOS,GAD1,GLI1,GLI2,ITPR2,IVL,JUN,MAP2K1,MAPK1,MAPK11,MEF2C,NOS2,NOS3,NR4A1,POMC,PRKACA,PRKAG1,PRKCA,PRKCB,PRKCG,PTCH1,PTCH2,PTGS2,SHH,SOX15,UCN3
Sphingolipid metabolism	1.69	0.495	-2.263	A4GALT,ABCG2,ACER3,ALDH3B1,ALDH3B2,ARSB,ARSD,ARSG,ASAH1,B3GALNT1,B4GALT6,CERK,CERS2,CERS5,CTSA,DEGS1,FA2H,FUT1,GBA1,GBA3,GLA,GLB1,GLB1L,GLB1L2,HEXA,HEXB,KDSR,M6PR,NEU4,PLPP1,PLPP2,PLPP3,PSAP,SGMS1,SGMS2,SGPL1,SGPP1,SMPD1,SMPD2,SMPD3,SPHK1,SPHK2,SPTLC1,SPTLC3,SPTSSA,ST6GALNAC5,ST6GALNAC6,ST8SIA5,SUMF1,UGT8
MAPK6/MAPK4 signaling	0	0.363	-2.263	ADRM1,AGO1,CDC14A,CDC42EP2,CDC42EP5,CDK1,DNAJB1,ETV4,FOXO1,JUN,KALRN,mir-34 (includes others),MMP10,MMP2,MYC,PRKACA,PSMA1,PSMA6,PSMA7,PSMB6,PSMB8,PSMC5,PSMD1,PSMD11,PSMD2,PSMD8,PSME1,PSME2,PSME3,RAG1,RAG2,TNRC6C,UBA52
Folate Transformations I	1.05	0.667	-2.236	MTHFD1L,MTHFD2,MTHFD2L,MTHFR,MTHFS,SHMT2
ATF6 (ATF6-alpha) activates chaperone genes	0.465	0.5	-2.236	ATF4,ATF6,CALR,DDIT3,HSPA5
Serine metabolism	0.356	0.455	-2.236	PHGDH,PSAT1,SDSL,SERINC1,SERINC3
Gastrin-CREB signalling pathway via PKC and MAPK	0	0.333	-2.236	GRB2,HBEGF,MAPK1,PRKCA,RPS6KA2
Formation of ATP by chemiosmotic coupling	0	0.25	-2.236	ATP5ME,ATP5MF,ATP5MJ,ATP5MK,ATP5PD
BMP signaling pathway	0	0.301	-2.236	ACVR1,ACVRL1,BMP4,BMP6,BMP8A,BMPR1B,CHRD,FST,GRB2,GREM1,JUN,MAP2K1,MAPK1,MAPK10,MAPK11,MRAS,PRKACA,PRKAG1,RAP2A,RAP2B,RASD1,SMAD6,SMAD9,SOSTDC1,XIAP
Cell Cycle: G1/S Checkpoint Regulation	0	0.294	-2.183	BMI1,CCND1,CCNE1,CCNE2,CDC25A,CDKN1A,CDKN1B,CDKN2A,CDKN2B,CDKN2D,E2F1,E2F2,E2F5,E2F7,E2F8,FOXO1,MAX,MYC,SKP2,TGFB1
Signaling by NOTCH4	0	0.345	-2.143	ACTA2,ADRM1,APH1A,APH1B,BRSK2,CDKL1,CIT,HES1,HEY2,JAG1,MAML3,MAMLD1,NCSTN,NME4,NME5,NME7,NOTCH2,PI4K2A,PIK3C2G,PIK3CD,PIK3R5,PLK4,PSENEN,PSMA1,PSMA6,PSMA7,PSMB6,PSMB8,PSMC5,PSMD1,PSMD11,PSMD2,PSMD8,PSME1,PSME2,PSME3,SPHK1,SPHK2,SRPK3,STK17A,STK17B,STK3,STK31,STK32A,STK32B,STK33,STK36,TACC3,UBA52
DYRK1A Signaling Pathway	0.284	0.391	-2.142	APP,ATF4,CCND1,CDKN1A,CDKN1B,CREB3L1,CREB3L4,CREB5,E2F1,E2F5,ELOB,EPAS1,FGFR1,FGFR2,FGFR3,FGFR4,FOXO1,GLI1,GMNN,GRIN2A,H3-3B,IL6,IL6ST,IRS2,LIN52,MAP2K1,MAPK1,MAPK10,MAPK11,MAPK15,MET,MME,MRAS,MYC,NFATC1,NFATC2,NFATC3,NFATC4,NOTCH2,PDGFC,PGF,POLR2A,POLR2E,POLR2F,POLR2G,POLR2I,POLR2J,POLR2L,PPP3CA,RAP2A,RAP2B,RASD1,RCAN1,SIRT1,SLC1A5,SPRY2,SRSF1,SYNJ1,TP53BP1,VHL,YWHAB,YWHAG,YWHAH
Macrophage Alternative Activation Signaling Pathway	0	0.368	-2.138	ABCA1,ACLY,ADORA2A,AKT1S1,ALOX15,ATF4,CCL17,CCL22,CD36,CEBPB,CREB3L1,CREB3L4,CREB5,CSF1,EIF4EBP1,EPAS1,FOS,GNB1L,GRB2,H3-3B,IL12A,IL18,IL1A,IL1B,IL1R2,IL1RN,IL2RG,IL33,IL37,IL6,IRF5,IRS2,JAK1,JUN,KLF4,LAMTOR1,MAF,MAPK1,MAPK11,MTOR,MYC,NFKBIA,NOS2,NR3C1,PIK3C2G,PIK3CD,PIK3R5,PPARD,PPARGC1A,RPTOR,RXRB,SCARB1,SOCS1,SREBF1,STAT1,SYK,TGFB1,THBS1,TSC22D3,ZC3H12A
CNTF Signaling	0	0.278	-2.138	GRB2,IL6ST,JAK1,MAP2K1,MAPK1,MRAS,MTOR,PIK3C2G,PIK3CD,PIK3R5,RAP2A,RAP2B,RASD1,RPS6KA2,STAT1
CSDE1 Signaling Pathway	0	0.286	-2.111	AGO1,CDK11A,CDK11B,CTNNB1,DDX6,FN1,FOS,MYC,PIWIL1,SDC4,SNAI2,TGFB1,TNC,VIM
mRNA Capping	0	0.379	-2.111	ERCC2,GTF2H3,MNAT1,POLR2A,POLR2E,POLR2F,POLR2G,POLR2I,POLR2J,POLR2L,RNGTT
Transcriptional Regulation by E2F6	0	0.324	-2.111	BMI1,BRCA1,CDC7,CHEK1,E2F1,EZH2,MAX,PCGF2,RAD51,RBBP8,RRM2
Antiproliferative Role of TOB in T Cell Signaling	0	0.31	-2.111	CCNA1,CCNA2,CCNE1,CCNE2,CD247,CD3D,CDKN1B,MAPK1,SKP2,TGFB1,TRAC,TRDC,TWSG1
Protein Sorting Signaling Pathway	0	0.33	-2.06	ADCY2,ADCY5,ADCY7,ADCY9,AP1B1,AP1S2,AP1S3,AP3B2,AP3S2,AP4E1,AP4M1,BLK,BTK,CLTB,COL7A1,COPE,COPZ2,FGR,FYN,GBA1,GBA3,GCC1,GPLD1,HCK,HMOX1,IGF2R,KDELR3,LCK,M6PR,MIA2,MIA3,PI4K2A,PLD6,PLPP1,PLPP2,PLPP3,PRKACA,PRKAG1,SCARB2,SNX15,SNX16,SNX18,SNX19,SNX20,SNX21,SNX24,SNX30,SNX33,SORT1,SRC,TMED10,TMED5,TMED7,TMED9,VPS26A,VPS26B,WASHC4,WASHC5
Cargo recognition for clathrin-mediated endocytosis	0	0.333	-2.058	AAK1,AP2S1,APOB,AREG,AVPR2,CD3D,CD4,CFTR,CLTB,COPS5,DAB2,EPGN,EREG,FCHO1,GPS1,GRB2,HBEGF,IGF2R,ITSN2,KIAA0319,LRP2,M6PR,NECAP1,SCARB2,SH3GL3,SH3KBP1,STON1,SYT8,TACR1,TGOLN2,TOR1A,TOR1B,UBA52,WNT5A
Eukaryotic Translation Initiation	0	0.185	-2.043	CP,EIF1AX,EIF3D,EIF3J,EIF4A2,EIF4EBP1,EIF5,MRPS15,MRPS18A,MRPS18C,MRPS23,MRPS31,MRPS34,MRPS35,RPL22L1,RPL26L1,RPL3,RPL35,RPL36,RPL37,RPL38,RPL3L,RPLP1,RPS12,RPS17,RPS27L,UBA52,VPS37A,VPS37D
Transcriptional and post-translational regulation of MITF-M expression and activity	0.35	0.407	-2.041	AIMP2,CSF1,CTNNB1,EDN1,EEF1E1,EPRS1,IARS1,KIT,KITLG,LEF1,MAPK1,MARS1,MC1R,MC4R,POMC,SIRT1,SNAI2,SOX2,SOX9,TNFSF11,WNT3A,YWHAB,YWHAG,YWHAH
ABC-family proteins mediated transport	0	0.357	-2.03	ABCA12,ABCA2,ABCA3,ABCA4,ABCA6,ABCA7,ABCA9,ABCB4,ABCB8,ABCB9,ABCC2,ABCC6,ABCC9,ABCD1,ABCD2,ABCF1,ADRM1,APOA1,CFTR,DERL2,DERL3,ERLIN2,KCNJ11,OS9,PSMA1,PSMA6,PSMA7,PSMB6,PSMB8,PSMC5,PSMD1,PSMD11,PSMD2,PSMD8,PSME1,PSME2,PSME3,SEL1L,UBA52,VPS37A,VPS37D
Inhibition of Matrix Metalloproteases	1.46	0.559	-2	A2M,ADAM12,LRP1,MMP1,MMP10,MMP11,MMP13,MMP15,MMP17,MMP19,MMP2,MMP24,MMP25,MMP7,MMP9,RECK,TFPI2,TIMP1,TIMP4
Ceramide Biosynthesis	0.78	0.667	-2	KDSR,SPTLC1,SPTLC3,SPTSSA
Histidine Degradation III	0.78	0.667	-2	HAL,MTHFD1L,MTHFD2,MTHFD2L
Cell Cycle: G2/M DNA Damage Checkpoint Regulation	0.494	0.431	-2	AURKA,BORA,BRCA1,CCNB1,CCNB2,CCNB3,CDC25B,CDC25C,CDK1,CDKN1A,CDKN2A,CHEK1,CKS2,GADD45A,PKMYT1,PLK1,PRKDC,SKP2,TOP2A,YWHAB,YWHAG,YWHAH
Toll Like Receptor 3 (TLR3) Cascade	0	0.121	-2	CHUK,IRF7,RIPK1,UBA52
Signaling by EGFR	0	0.302	-2	AAMP,ADAM12,AREG,ARHGEF7,EPGN,EREG,FAM83D,GRB2,HBEGF,PTPRK,SH3GL3,SH3KBP1,SPRY1,SPRY2,SRC,UBA52
Dolichyl-diphosphooligosaccharide Biosynthesis	0	0.333	-2	ALG1,ALG3,ALG5,ALG8
Gap Junction Signaling	0.454	0.403	-1.976	ACTA1,ACTA2,ACTB,ACTG2,ADCY2,ADCY5,ADCY7,ADCY9,ADRB1,AGER,ATF4,BGLAP,BIRC5,CALML5,CCN3,CCND1,CDH2,CDKN1B,CREB3L1,CREB3L4,CREB5,CSNK1G3,CTH,CTNNB1,DAGLB,GAD1,GJA3,GJA4,GJA5,GJB1,GJB2,GJB3,GJB5,GJB6,GJC1,GJC2,GPR37,GRB2,GRIA1,GRIK2,GSK3A,HNF1A,HSPA8,HTR2B,IGF1,IL1B,IL1R2,ITPR2,KCNH2,KCNN1,KCNN3,KCNN4,KCNQ2,KCNQ3,LEF1,MAP2K1,MAP2K5,MAPK1,MAPK10,MRAS,MYC,NGFR,NOTUM,OXTR,P2RY6,PDGFRA,PDIA3,PIK3C2G,PIK…
Role of Tissue Factor in Cancer	0	0.347	-1.969	ACVR1,ACVR1C,ARAF,BIRC5,BLK,BTK,CCN1,CCN2,CFL1,CFL2,CHUK,CSF1,CXCL8,EGR1,ELK1,F2R,FGA,FGR,FLNC,FLT1,FOS,FYN,GNA14,GNA15,HBEGF,HCK,HGF,IL1B,ITGA3,ITGAV,ITGB3,JUN,KDR,LCK,LIMK1,MAP2K1,MAP2K5,MAP2K6,MAPK1,MAPK10,MAPK11,MAPK15,MET,mir-17 (includes others),MMP1,MMP13,MMP2,MMP9,MRAS,MTOR,NGFR,PIK3C2G,PIK3CD,PIK3R5,PPM1J,PRKCA,PRSS1,PTGS2,PTK2B,RAP2A,RAP2B,RASD1,RPS6KA2,SRC,TGFB1,TNFRSF11B,TNFRSF1A,TNFR…
LPS-stimulated MAPK Signaling	0	0.274	-1.964	CD14,CHUK,ELK1,FOS,JUN,MAP2K1,MAP2K6,MAP3K14,MAPK1,MAPK10,MAPK11,MRAS,NFKBIA,PIK3C2G,PIK3CD,PIK3R5,PRKCA,PRKCB,PRKCG,RAP2A,RAP2B,RASD1,SRF
IGF-1 Signaling	0	0.343	-1.964	CCN1,CCN2,CCN3,ELK1,FOS,FOXO1,GRB10,GRB2,IGF1,IGFBP2,IGFBP3,IGFBP5,IGFBP6,IGFBP7,IRS2,JAK1,JUN,MAP2K1,MAPK1,MRAS,NEDD4,PIK3C2G,PIK3CD,PIK3R5,PRKACA,PRKAG1,RAP2A,RAP2B,RASD1,SOCS1,SOCS7,SRF,YWHAB,YWHAG,YWHAH
Apelin Adipocyte Signaling Pathway	0.679	0.442	-1.961	ADCY2,ADCY5,ADCY7,ADCY9,APLN,CLIC2,CP,CYBB,GPX1,GPX2,GPX3,GPX4,GPX7,GSTA1,GSTM2,GSTZ1,HIF1A,MAPK1,MAPK10,MAPK11,MAPK15,MGST1,NCF1,NOX1,NOX4,PLIN1,PPARGC1A,PRDX6,PRKAB1,PRKACA,PRKAG1,PTGES,RAC2,RAC3
Signaling by NTRK1 (TRKA)	0	0.333	-1.961	ADORA2A,AP2S1,CRK,DUSP4,DUSP6,ELK1,GRB2,IRS2,KIDINS220,MAP2K1,MAP2K5,MAPK1,MAPK11,MAPKAPK2,MEF2C,NTRK2,PPP2R1B,RALGDS,RHOA,RIT1,RPS6KA2,SHC2,SHC3,SRC,VRK3,YWHAB
TP53 Regulates Transcription of DNA Repair Genes	0	0.377	-1.961	AP1B1,AP1S2,AP1S3,BRCA1,CHEK1,DDB2,ELL,ELOB,ERCC2,FANCD2,FANCI,FOS,GTF2H3,JUN,MNAT1,NELFB,PMS2,POLR2A,POLR2E,POLR2F,POLR2G,POLR2I,POLR2J,POLR2L,RAD51D,TCEA1
Transcriptional regulation by RUNX3	0.278	0.392	-1.947	ADRM1,BCL2L11,CBFB,CCN2,CCND1,CDKN1A,CDKN2A,CTNNB1,HES1,ITGA4,ITGAL,JAG1,LEF1,MAML3,MAMLD1,MYC,PSMA1,PSMA6,PSMA7,PSMB6,PSMB8,PSMC5,PSMD1,PSMD11,PSMD2,PSMD8,PSME1,PSME2,PSME3,RORC,RUNX3,SPP1,SRC,TCF7,TCF7L1,TEAD2,TGFB1,UBA52
Regulation of the Epithelial Mesenchymal Transition by Growth Factors Pathway	0	0.386	-1.921	ARAF,CD70,CDH12,CDH2,CHUK,DOCK10,EGR1,FGF1,FGF11,FGF12,FGF13,FGF2,FGF20,FGFR1,FGFR2,FGFR3,FGFR4,FOS,FOXC2,FOXO1,GRB2,HGF,IL6,JAK1,JUN,MAP2K1,MAP2K5,MAP2K6,MAPK1,MAPK10,MAPK11,MET,mir-34 (includes others),mir-8 (includes others),MMP1,MMP2,MMP9,MRAS,MTOR,NGFR,OCLN,PARD6B,PDGFB,PDGFC,PDGFD,PDGFRA,PIK3C2G,PIK3CD,PIK3R5,RAP2A,RAP2B,RASD1,RHOA,SHC2,SHC3,SHF,SNAI2,TGFB1,TNFRSF11B,TNFRSF1A,TNFRSF1B,TNFSF…
IL-6 Signaling	0	0.367	-1.897	A2M,CD14,CEBPB,CHUK,COL1A1,CXCL8,ELK1,FOS,GRB2,IL18,IL1A,IL1B,IL1R1,IL1R2,IL1RL1,IL1RN,IL33,IL37,IL6,IL6ST,JUN,MAP2K1,MAP2K6,MAP3K14,MAPK1,MAPK10,MAPK11,MAPKAPK2,MCL1,MRAS,NFKBIA,NGFR,PIK3C2G,PIK3CD,PIK3R5,RAP2A,RAP2B,RASD1,SOCS1,SRF,TNFRSF11B,TNFRSF1A,TNFRSF1B,TRAF2
Endoplasmic Reticulum Stress Pathway	0.432	0.45	-1.89	ATF4,ATF6,CALR,DDIT3,ERN1,HSPA5,MBTPS1,MBTPS2,TRAF2
MyD88-independent TLR4 cascade	0	0.184	-1.89	CD14,CHUK,IRF7,LY96,RIPK1,TICAM2,UBA52
Endosomal Sorting Complex Required For Transport (ESCRT)	0	0.226	-1.89	CHMP7,SNF8,UBA52,VPS25,VPS37A,VPS37D,VPS4A
NGF-stimulated transcription	0.729	0.474	-1.886	ARC,CDK5R1,EGR1,EGR2,EGR3,EGR4,ELK1,FOS,FOSB,FOSL1,ID3,JUNB,LYL1,NAB2,RRAD,SH3GL3,SRF,TRIB1
MYC Mediated Apoptosis Signaling	0.281	0.396	-1.886	ADRB1,BAX,BBC3,BCL2L11,BID,CDKN2A,CHUK,CYCS,MAX,MCL1,MYC,NGFR,PMAIP1,PRKACA,PRKAG1,TNFRSF11B,TNFRSF1A,TNFRSF1B,TRAF2
IL-15 Signaling	0	0.25	-1.877	AKT1S1,CXCL8,GNB1L,IL15RA,IL2RB,IL2RG,JAK1,LCK,MAP2K1,MAPK1,MAPK11,MRAS,MTOR,MYC,PIK3C2G,PIK3CD,PIK3R5,RAC3,RAP2A,RAP2B,RASD1,RPTOR,SYK
GPCR-Mediated Integration of Enteroendocrine Signaling Exemplified by an L Cell	0	0.381	-1.877	ADCY2,ADCY5,ADCY7,ADCY9,ADRB1,CALCA,CCK,GIPR,GNA14,GNA15,ITPR2,NMB,NOTUM,PDIA3,PLCB2,PLCB4,PLCD4,PLCE1,PLCH1,PLCH2,PLCL1,PLCL2,PRKACA,PRKAG1
CGAS-STING Signaling Pathway	0.634	0.427	-1.857	ATP6AP2,ATP6V0A1,ATP6V0B,ATP6V0D2,ATP6V0E1,ATP6V0E2,ATP6V1B2,ATP6V1C2,ATP6V1E2,ATP6V1G3,ATP6V1H,BAX,CCL20,CD274,CD70,CDKN1A,CGAS,CHUK,CLCF1,CXCL8,ENPP1,ICAM1,IDO1,IL11,IL12A,IL18,IL1A,IL1B,IL25,IL33,IL37,IL6,IRF1,LEP,LIF,MAP1LC3B,MAP1LC3B2,NFKBIA,PCDH7,PYCARD,STAT1,STING1,TGFB1,TNFSF10,TNFSF11,TNFSF13,TNFSF14,TNFSF15,TNFSF4,TNFSF9
PDGF Signaling	0	0.372	-1.826	CRK,EIF2AK2,ELK1,FOS,GRB2,INPP5D,INPP5J,INPP5K,JAK1,JUN,MAP2K1,MAPK1,MRAS,MYC,PDGFB,PDGFC,PDGFD,PDGFRA,PIK3C2G,PIK3CD,PIK3R5,PRKCA,PRKCB,RAP2A,RAP2B,RASD1,SPHK1,SPHK2,SRC,SRF,STAT1,SYNJ1
XIST Epigenetic Regulation Signaling Pathway	0	0.361	-1.809	APP,AR,AXL,BACE1,BMI1,CBX2,CBX4,CBX8,CHD3,CHD5,CXCL8,DNMT3B,EZH2,GATAD2B,H3-3B,HIF1A,HNRNPU,IL18,IL1B,IL6,IL7,KLF4,MBD3,METTL3,mir-8 (includes others),MTA3,MUC1,MYC,NR3C1,NRP2,ORC1,PCGF2,PDE4D,RIF1,ROR1,SCMH1,SCN9A,SMCHD1,SOD2,SOX2,SOX9,ZCCHC4,ZEB1,ZEB2
Signaling by TGF-beta Receptor Complex	0	0.278	-1.807	FURIN,ITGAV,ITGB3,ITGB5,LTBP1,LTBP2,LTBP4,PPP1CA,RHOA,STRAP,STUB1,TGFB1,UBA52,UCHL5,ZFYVE9
PFKFB4 Signaling Pathway	0	0.378	-1.807	ATF4,CREB3L1,CREB3L4,CREB5,FBP1,FGF2,GPI,HKDC1,MAP2K1,MAP2K5,MAP2K6,MAPK1,PFKFB4,PRKACA,PRKAG1,TGFB1,TKT
Type I Diabetes Mellitus Signaling	0	0.316	-1.8	BID,CD247,CD3D,CD86,CHUK,CPE,CYCS,GAD1,HLA-A,HLA-B,HLA-C,HLA-F,IFNGR1,IL12A,IL1B,IL1R1,IRAK1,IRF1,JAK1,MAP2K6,MAP3K14,MAPK1,MAPK10,MAPK11,NFKBIA,NGFR,NOS2,RIPK1,SOCS1,SOCS7,STAT1,TNFRSF11B,TNFRSF1A,TNFRSF1B,TRAC,TRAF2,TRDC
Regulation of IL-2 Expression in Activated and Anergic T Lymphocytes	0	0.271	-1.8	BCL10,CALML5,CD247,CD3D,CHUK,ELK1,FOS,FYN,GRB2,JUN,LAT,LCK,MAP2K1,MAPK1,MAPK10,MRAS,NFATC1,NFATC2,NFATC3,NFATC4,NFKBIA,PPP3CA,RAP2A,RAP2B,RASD1,TGFB1
FLT3 Signaling in Hematopoietic Progenitor Cells	0	0.291	-1.789	ATF4,CREB3L1,CREB3L4,CREB5,EIF4EBP1,ELK1,FLT3LG,GRB2,INPP5D,MAP2K1,MAPK1,MAPK11,MRAS,MTOR,PIK3C2G,PIK3CD,PIK3R5,RAP2A,RAP2B,RASD1,RPS6KA2,STAT1,STAT2
Protein Ubiquitination Pathway	0	0.305	-1.78	AMFR,B2M,BAP1,BRCA1,CDC20,CFAP52,DNAJB1,DNAJB11,DNAJB13,DNAJB14,DNAJC1,DNAJC12,DNAJC19,DNAJC24,DNAJC25,DNAJC27,DNAJC5B,ELOB,HLA-A,HLA-B,HLA-C,HLA-F,HSP90AA1,HSPA12A,HSPA13,HSPA2,HSPA5,HSPA6,HSPA8,HSPA9,HSPB9,HSPH1,IFT25,NEDD4,PSMA1,PSMA6,PSMA7,PSMB6,PSMB8,PSMC5,PSMD1,PSMD11,PSMD2,PSMD8,PSME1,PSME2,SACS,SASS6,SKP2,STUB1,TAP2,UBA52,UBD,UBE2C,UBE2D4,UBE2F,UBE2G2,UBE2L6,UBE2Q2,UBE2T,UBE2W,UBR1,UCHL1,…
KEAP1-NFE2L2 pathway	0	0.32	-1.732	ADRM1,BRCA1,BRSK2,CDKL1,CDKN1A,CDKN2A,CIT,FBXL17,let-7 (includes others),MAFK,MAP1LC3B,MUL1,NME4,NME5,NME7,PI4K2A,PIK3C2G,PIK3CD,PIK3R5,PLK4,PSMA1,PSMA6,PSMA7,PSMB6,PSMB8,PSMC5,PSMD1,PSMD11,PSMD2,PSMD8,PSME1,PSME2,PSME3,SESN2,SKP2,SPHK1,SPHK2,SQSTM1,SRPK3,STK17A,STK17B,STK3,STK31,STK32A,STK32B,STK33,STK36,UBA52
Activation of IRF by Cytosolic Pattern Recognition Receptors	0	0.231	-1.732	CHUK,IFIT2,IL6,IRF7,ISG15,JUN,MAPK10,NFKBIA,PPIB,RIPK1,STAT1,STAT2
Neutrophil Extracellular Trap Signaling Pathway	0.436	0.401	-1.728	ABHD3,AGER,ARG2,BLK,BTK,CAMP,CASP5,CCL5,CD14,COL12A1,COL13A1,COL16A1,COL17A1,COL18A1,COL1A1,COL1A2,COL21A1,COL22A1,COL27A1,COL28A1,COL3A1,COL4A1,COL4A2,COL4A3,COL4A4,COL5A1,COL5A3,COL6A1,COL6A2,COL6A3,COL6A6,COL7A1,COL8A1,COL8A2,COL9A2,COL9A3,COXFA4,COXFA4L2,CXCL8,CYBB,FGR,FYN,HCK,HIF1A,IL1B,ITGA3,ITGAL,ITGAM,ITGB2,ITPR2,KCNN3,LCK,LTF,MAP2K1,MAP2K5,MAP2K6,MAPK1,MAPK10,MAPK11,MCL1,MLKL,MMP2,MMP9,M…
Eukaryotic Translation Elongation	0	0.182	-1.706	EEF1A2,EEF1G,MRPS15,MRPS18A,MRPS18C,MRPS23,MRPS31,MRPS34,MRPS35,RPL22L1,RPL26L1,RPL3,RPL35,RPL36,RPL37,RPL38,RPL3L,RPLP1,RPS12,RPS17,RPS27L,UBA52
JAK/STAT Signaling	0	0.291	-1.706	CDKN1A,CEBPB,CISH,FOS,GRB2,IL6,JAK1,JUN,MAP2K1,MAPK1,MRAS,MTOR,PIK3C2G,PIK3CD,PIK3R5,PTPN6,RAP2A,RAP2B,RASD1,SOCS1,SOCS7,STAT1,STAT2
Regulation of Cellular Mechanics by Calpain Protease	0.971	0.463	-1.698	CAPN2,CAPN8,CAPN9,CAPNS1,CCNA1,CCNA2,CCND1,CCNE1,CCNE2,CDK1,CDKN1B,CNGA1,CNGA4,CNGB1,GRB2,ITGA2B,ITGA3,ITGA4,ITGA5,ITGA7,ITGA9,ITGAL,ITGAM,ITGAV,ITGAX,ITGB2,ITGB3,ITGB5,ITGB7,MAPK1,MRAS,RAP2A,RAP2B,RASD1,SRC,TLN1,TLN2,VCL
Xenobiotic Metabolism AHR Signaling Pathway	0.273	0.392	-1.698	ABCG2,AHR,AHRR,ALDH1A1,ALDH1A3,ALDH1L1,ALDH1L2,ALDH3A1,ALDH3B1,ALDH3B2,ALDH6A1,CYP1A1,CYP1B1,GSTA1,GSTA2,GSTA3,GSTM2,GSTM3,GSTO2,GSTZ1,HSP90AA1,IL1A,IL1B,IL6,MGST1,NCOA1,NQO1,NQO2,UGT1A1
TAK1-dependent IKK and NF-kappa-B activation	0	0.386	-1.698	AGER,APP,CHUK,IKBIP,IRAK1,LRRC14,NFKBIA,NKIRAS2,NLRC5,NOD1,NOD2,RIPK2,S100A12,SAA1,TRAF2,UBA52,USP18
Glutathione Redox Reactions I	1.77	0.65	-1.667	CLIC2,CP,GPX1,GPX2,GPX3,GPX4,GPX7,GSTA1,GSTM2,GSTZ1,MGST1,PRDX6,PTGES
FOXO-mediated transcription of cell cycle genes	0.904	0.562	-1.667	BTG1,CDKN1A,CDKN1B,FOXO1,FOXO4,GADD45A,KLF4,MSTN,PCBP4
Transcriptional Regulation by NPAS4	0	0.29	-1.667	AGO1,ARNT2,CDK5R1,FOS,MAPK1,NAMPT,NR3C1,SRF,TNRC6C
MyD88 dependent cascade initiated on endosome	0	0.29	-1.667	CD14,CHUK,IRAK1,IRF7,LY96,PELI2,PELI3,TICAM2,UBA52
Virus Entry via Endocytic Pathways	0	0.371	-1.667	ACTA1,ACTA2,ACTB,ACTG2,AP1B1,AP1S2,AP1S3,AP2S1,AP3B2,AP3S2,AP4E1,AP4M1,AP5B1,AP5Z1,B2M,CD55,CLTB,FLNA,FLNC,FOLR1,FYN,HLA-A,HLA-B,HLA-C,HLA-F,ITGA5,ITGB2,ITGB3,ITGB5,ITGB7,MRAS,PIK3C2G,PIK3CD,PIK3R5,PRKCA,PRKCB,PRKCG,RAC2,RAC3,RAP2A,RAP2B,RASD1,SRC
Lipid Antigen Presentation by CD1	0	0.367	-1.667	AP2S1,B2M,CALR,CANX,CD1D,CD247,CD3D,PDIA3,PSAP,TRAC,TRDC
Inhibition of Angiogenesis by TSP1	0	0.344	-1.667	CD36,FYN,JUN,KDR,MAPK1,MAPK10,MAPK11,MMP9,NOS3,TGFB1,THBS1
IL-17A Signaling in Gastric Cells	0.271	0.4	-1.633	CCL20,CCL5,CXCL8,FOS,IL17RB,IL17RC,JUN,MAPK1,MAPK10,MAPK11
Signaling by Hippo	0	0.3	-1.633	AMOTL1,AMOTL2,NPHP4,STK3,TJP1,YWHAB
Branched-chain amino acid catabolism	0	0.286	-1.633	ALDH6A1,BCAT1,BCKDK,HSD17B10,PPM1K,SLC25A44
FOXO-mediated transcription of cell death genes	0	0.375	-1.633	BBC3,BCL2L11,DDIT3,FOXO1,FOXO4,PINK1
Growth hormone receptor signaling	0	0.3	-1.633	CISH,IRS2,MAPK1,PTPN6,SOCS1,STAT1
Cardiogenesis	0	0.3	-1.633	CTNNB1,FOXO4,HEY2,LEF1,MEF2C,SRF
Intrinsic Pathway for Apoptosis	0	0.345	-1.606	BAX,BBC3,BCL2L11,BID,BMF,CDKN2A,CYCS,DIABLO,DYNLL1,DYNLL2,E2F1,GSDME,MAPK1,PMAIP1,TP73,XIAP,YWHAB,YWHAG,YWHAH
Cytosolic sensors of pathogen-associated DNA	0	0.297	-1.606	AIM2,CGAS,CHUK,CTNNB1,IRF7,NFKBIA,NKIRAS2,POLR1D,POLR2E,POLR2F,POLR2L,POLR3B,POLR3E,POLR3G,PRKDC,RIPK1,STING1,TRIM32,UBA52
TNF signaling	0	0.333	-1.606	BAG4,CHUK,CLIP3,MAPKAPK2,NSMAF,RBCK1,RIPK1,RNF31,SMPD2,SMPD3,SPPL2A,STUB1,TNFAIP3,TNFRSF1A,TRAF2,UBA52,USP2,USP21,XIAP
Complex IV assembly	0	0.292	-1.604	CMC1,COQ10A,COX11,COX6A1,COX6B2,COX7B,COX7C,COX8A,COX8C,COXFA4,HIGD1A,PET117,PNKD,SURF1
Renal Cell Carcinoma Signaling	0	0.312	-1.604	CRK,EGLN3,ELOB,FOS,GRB2,HGF,HIF1A,JUN,MAP2K1,MAPK1,MET,MRAS,PDGFB,PIK3C2G,PIK3CD,PIK3R5,RAP2A,RAP2B,RASD1,SLC2A1,TGFB1,UBA52,UBD,VHL
DNA damage-induced 14-3-3σ Signaling	0	0.349	-1.604	BRCA1,CASP5,CCNB1,CCNB2,CCNB3,CCNE1,CCNE2,CDC25C,CDK1,CDKN1A,CDKN1B,CHEK1,E2F1,HUS1,TP73
Clathrin-mediated endocytosis	0	0.32	-1.581	AAK1,ACTB,AMPH,AP2S1,APOB,AREG,ARPC4,AVPR2,CD3D,CD4,CFTR,CLTB,DAB2,EPGN,EREG,FCHO1,GRB2,HBEGF,HIP1,HIP1R,HSPA8,IGF2R,ITSN2,KIAA0319,LRP2,M6PR,NECAP1,PACSIN3,PIP5K1C,SCARB2,SH3GL3,SH3KBP1,SNX18,STON1,SYNJ1,SYT8,TACR1,TGOLN2,UBA52,WNT5A
B Cell Receptor Signaling	0	0.285	-1.571	ATF4,BCL10,BCL2A1,BTK,CALML5,CAMK2G,CD19,CD79A,CFL1,CFL2,CHUK,CREB3L1,CREB3L4,CREB5,EGR1,ELK1,FOXO1,GRB2,GSK3A,INPP5D,INPP5J,INPP5K,JUN,MAP2K1,MAP2K6,MAP3K12,MAP3K13,MAP3K14,MAP3K3,MAP3K8,MAPK1,MAPK11,MEF2C,MRAS,MTOR,NFATC1,NFATC2,NFATC3,NFATC4,NFKBIA,PIK3C2G,PIK3CD,PIK3R5,POU2F2,PPP3CA,PRKCB,PTK2B,PTPN6,PTPRC,RAC2,RAP2A,RAP2B,RASD1,SYK,SYNJ1
Sertoli Cell-Sertoli Cell Junction Signaling	0	0.376	-1.565	A2M,ACTA1,ACTA2,ACTB,ACTG2,AR,ATF4,CDH11,CDH12,CDH13,CDH15,CDH2,CDH23,CDH26,CDH4,CDH5,CDH7,CLDN11,CLDN15,CLDN16,CLDN22,CLDN23,CLDN5,CLDN6,CLDN7,CLDN9,COL4A3,CREB3L1,CREB3L4,CREB5,CTNNB1,ELK1,GRB2,ICAM1,IL1A,IL1R1,IL1R2,IL1RL1,ITGA3,JAM2,JUN,JUP,LAMA1,LAMA2,LAMA3,LAMB1,LAMC1,MAP2K1,MAP3K12,MAP3K13,MAP3K14,MAP3K3,MAP3K8,MAPK1,MAPK10,MAPK11,MRAS,NECTIN3,NGFR,OCLN,PIK3C2G,PIK3CD,PIK3R5,RAP2A,RAP2B,RA…
Role of MAPK Signaling in Promoting the Pathogenesis of Influenza	0.535	0.421	-1.543	ABHD3,ARAF,ATP6AP2,ATP6V0A1,ATP6V0B,ATP6V0D2,ATP6V0E1,ATP6V0E2,ATP6V1B2,ATP6V1C2,ATP6V1E2,ATP6V1G3,ATP6V1H,BAX,JUN,MAP2K1,MAP2K6,MAPK1,MAPK10,MAPK11,mir-34 (includes others),MRAS,NFKBIA,PLA2G12A,PLA2G1B,PLA2G2C,PLA2G3,PLA2G4C,PLA2G4D,PLA2G4E,PLA2G4F,PLA2G7,PLAAT1,PLAAT2,PLAAT4,PLAAT5,PLB1,PNPLA2,PNPLA3,PRDX6,PRKCA,PTGS2,RAP2A,RAP2B,RASD1
PTEN Signaling	0	0.377	-1.543	BCL2L11,BMPR1B,CCND1,CDKN1A,CDKN1B,CHUK,CNKSR3,FGFR1,FGFR2,FGFR3,FGFR4,FLT1,FOXO1,FOXO4,FOXO6,GRB2,GSK3A,IGF2R,INPP5D,INPP5J,INPP5K,ITGA2B,ITGA3,ITGA4,ITGA5,ITGA7,ITGA9,ITGAL,ITGAM,ITGAV,ITGAX,ITGB2,ITGB3,ITGB5,ITGB7,KDR,MAGIX,MAP2K1,MAPK1,MAST2,MRAS,NGFR,NTRK2,PDGFRA,PIK3CD,PIK3R5,PREX2,RAC2,RAC3,RAP2A,RAP2B,RASD1,SIRT6,SYNJ1,YWHAH
Role of Hypercytokinemia/hyperchemokinemia in the Pathogenesis of Influenza	0.877	0.473	-1.528	AREG,CCL5,CXCL8,EIF2AK2,IFIT2,IFIT3,IL12A,IL18,IL1A,IL1B,IL1RN,IL33,IL37,IL6,IRF7,ISG15,ISG20,JAK1,MX1,OAS1,OAS2,OAS3,PYCARD,RSAD2,STAT1,STAT2
IL-3 Signaling	0	0.286	-1.528	ELK1,FOS,FOXO1,GRB2,INPP5D,JAK1,JUN,MAP2K1,MAPK1,MRAS,PIK3C2G,PIK3CD,PIK3R5,PPP3CA,PRKCA,PRKCB,PRKCG,PTPN6,RAP2A,RAP2B,RASD1,STAT1
GAIT Translation Signaling Pathway	0	0.249	-1.521	AIMP2,AKT1S1,APOA1,APOB,APOC1,APOD,APOE,CCL22,CDK5R1,CP,DAPK1,EEF1E1,EIF1,EIF1AX,EIF3D,EIF3J,EIF4A2,EIF4G3,EPRS1,GNB1L,IARS1,IL18,LYZ,MAPK1,MARS1,MRPS15,MRPS18A,MRPS18C,MRPS23,MRPS31,MRPS34,MRPS35,MTOR,ORM2,PCYOX1,RPL22L1,RPL26L1,RPL3,RPL35,RPL36,RPL37,RPL38,RPL3L,RPLP1,RPS12,RPS17,RPS27L,RPTOR,S100A8,SAA4,SERPINA1,UBA52,VPS37A,VPS37D
PI3K/AKT Signaling	0	0.368	-1.521	CCND1,CDKN1A,CDKN1B,CHUK,CTNNB1,EIF4EBP1,EPM2A,FOXO1,GDF15,GRB2,GSK3A,HSP90AA1,IL11RA,IL12RB1,IL12RB2,IL13RA2,IL15RA,IL17RB,IL17RC,IL17RE,IL1R1,IL1R2,IL1RL1,IL20RA,IL22RA1,IL27RA,IL2RB,IL2RG,IL6ST,INPP5D,INPP5J,INPP5K,ITGA2B,ITGA3,ITGA4,ITGA5,ITGA7,ITGA9,ITGAL,ITGAM,ITGAV,ITGAX,ITGB2,ITGB3,ITGB5,ITGB7,JAK1,LIMS1,MAP2K1,MAP3K8,MAPK1,MAPK8IP1,MCL1,MRAS,MTOR,NFKBIA,NOS3,PIK3CD,PPM1J,PPP2R1B,PPP2R2B,…
Immunogenic Cell Death Signaling Pathway	0	0.367	-1.512	ATF4,ATG4D,BAX,BCAP31,CALR,CGAS,DAPK1,DDIT3,GZMM,HSP90AA1,HSPA2,HSPA5,HSPA6,HSPA8,HSPA9,IFNGR1,IL1B,IL6,LRP1,MLKL,NGFR,PANX1,PDIA3,PYCARD,RIPK1,STING1,TNFRSF11B,TNFRSF1A,TNFRSF1B
NGF Signaling	0	0.286	-1.512	ATF4,BAX,CHUK,CREB3L1,CREB3L4,CREB5,CRK,ELK1,GRB2,MAP2K1,MAP3K12,MAP3K13,MAP3K14,MAP3K3,MAP3K8,MAPK1,MAPK10,MRAS,NGFR,PIK3C2G,PIK3CD,PIK3R5,RAP2A,RAP2B,RASD1,RHOA,RPS6KA2,SHC2,SHC3,SHF,SMPD1,SMPD2,SMPD3,TRAF4
MITF-M-dependent gene expression	0.646	0.431	-1.508	ACTB,AGO1,ASAH1,ATP6AP2,ATP6V0A1,ATP6V0B,ATP6V0E1,ATP6V0E2,ATP6V1B2,ATP6V1H,BCL2A1,BRCA1,CCNB1,CCND1,CDC25B,CDH2,CDKN1A,CDKN2A,CEACAM1,CTNNB1,DIAPH1,EDIL3,GPR143,GXYLT2,LEF1,LIG1,MCM2,MCM5,MET,MYO5A,MYRIP,PLK1,PMEL,PPARGC1A,PXDN,SERPINE1,SIRT1,SMARCD3,SOX2,TCF7,TCF7L1,TFAP2A,TNRC6C,ZEB1
Unfolded Protein Response (UPR)	0	0.344	-1.508	ATF4,ATF6,CREB3L1,CREB3L4,CREBRF,ERN1,HSPA5,MBTPS1,MBTPS2,VPS37A,VPS37D
TNFR1 Signaling	0	0.26	-1.508	BID,CHUK,CYCS,FOS,JUN,MAP3K14,NAIP,NFKBIA,RIPK1,TNFAIP3,TNFRSF1A,TRAF2,XIAP
Nonsense-Mediated Decay (NMD)	0	0.138	-1.5	GSPT2,RBM8A,RPL22L1,RPL26L1,RPL3,RPL35,RPL36,RPL37,RPL38,RPL3L,RPLP1,RPS12,RPS17,RPS27L,UBA52,UPF1
FAT10 Cancer Signaling Pathway	0	0.314	-1.5	ACKR3,ACVR1,ACVR1C,CHUK,CTNNB1,CXCR4,HOXB9,IL6,MAD2L1,NFKBIA,NGFR,TGFB1,TNFRSF11B,TNFRSF1A,TNFRSF1B,UBD
Necroptosis Signaling Pathway	0	0.348	-1.474	AXL,CAMK2G,CAPN2,CAPN8,CAPN9,CAPNS1,CHUK,CYBB,DAPK1,EIF2AK2,GLUL,JAK1,MERTK,MLKL,NGFR,PLA2G12A,PLA2G1B,PLA2G3,PLA2G4C,PLA2G4D,PLA2G4E,PLA2G4F,PPIF,PPP3CA,PYCARD,PYGL,RBCK1,RIPK1,RNF31,SLC25A10,STAT1,STAT2,TIMM10,TIMM22,TIMM23B,TIMM44,TIMM8B,TNFRSF10B,TNFRSF11B,TNFRSF1A,TNFRSF1B,TNFSF10,TOMM20L,TOMM5,TOMM6,TRAF2,TSPO,TYRO3
Folate Signaling Pathway	1.18	0.5	-1.46	ALDH1L1,ALDH1L2,CBS,CCNA2,CD274,CDKN1A,CDKN1B,DHFR,FOLR1,GGH,IL6ST,JAK1,KLF4,MAPK1,MTFMT,MTHFD1L,MTHFD2,MTHFD2L,MTHFR,MYC,OAS2,PAICS,SHMT2,SLC19A1,SOX2,SRC,TYMS
Toll-like Receptor Signaling	0.554	0.431	-1.46	CD14,CHUK,EIF2AK2,ELK1,FOS,IL12A,IL18,IL1A,IL1B,IL1RL1,IL1RN,IL33,IL37,IRAK1,IRAK3,JUN,LY96,MAP2K6,MAP3K14,MAPK1,MAPK11,NFKBIA,PPARA,TICAM2,TLR10,TLR5,TLR6,TNFAIP3,TRAF4,UBA52,UBD
Translocation of SLC2A4 (GLUT4) to the plasma membrane	0	0.354	-1.46	ACTB,EXOC2,EXOC6,EXOC7,LNPEP,MYO1C,MYO5A,PRKAB1,PRKAG1,SLC2A4,STX4,TUBA1A,TUBA1C,TUBA4B,TUBA8,TUBB1,TUBB2B,TUBB3,TUBB4B,TUBB6,YWHAB,YWHAG,YWHAH
Cellular response to heat stress	0	0.232	-1.46	AKT1S1,BAG4,CAMK2G,DEDD2,DNAJB1,HSP90AA1,HSPA12A,HSPA13,HSPA2,HSPA5,HSPA6,HSPA8,HSPA9,HSPH1,MAPK1,MAPKAPK2,MTOR,NUP188,RLN1,RPA3,RPTOR,SEH1L,SIRT1
Ceramide Signaling	0	0.349	-1.46	CERK,CNKSR1,CYCS,DIABLO,FOS,JUN,KSR1,MAP2K1,MRAS,NGFR,NSMAF,PIK3C2G,PIK3CD,PIK3R5,PPM1J,PPP2R1B,PPP2R2B,RAP2A,RAP2B,RASD1,S1PR3,S1PR4,SMPD1,SMPD2,SMPD3,SPHK1,SPHK2,TNFRSF11B,TNFRSF1A,TNFRSF1B
Formation of the nephric duct	1.3	0.667	-1.414	BMP4,CTNNB1,FGF2,GATA3,NPNT,OSR1,PAX8,PLAC8
Mitochondrial biogenesis	0	0.286	-1.414	CRTC3,CYCS,HELZ2,IDH2,MAPK11,MEF2C,NCOA1,NCOR1,NR1D1,PERM1,PPARA,PPARGC1A,PRKAB1,PRKAG1,SIRT4,SMARCD3,SOD2,TFB1M
Insulin processing	0	0.333	-1.414	CLTRN,CPE,ERO1B,EXOC2,EXOC6,EXOC7,MYO5A,MYRIP
Regulation of TP53 Activity through Acetylation	0	0.267	-1.414	BRD7,CHD3,GATAD2B,ING2,MAP2K6,MBD3,PIP4K2A,PIP4K2C
Cristae formation	0	0.242	-1.414	APOO,ATP5ME,ATP5MF,ATP5MJ,ATP5MK,ATP5PD,CHCHD6,HSPA9
Neddylation	0	0.306	-1.414	ADRM1,ASB14,ASB2,ASB9,BIRC5,BRCA1,BTBD6,CDKN1A,CISH,COMMD9,COPS5,DCAF13,DCUN1D1,DCUN1D3,DDB2,DTL,ELOB,EPAS1,FBXL13,FBXL18,FBXL22,FBXL8,FBXO10,FBXO15,FBXO17,FBXO2,FBXO21,FBXO22,FBXO27,FBXO31,FBXO44,FBXO6,FBXO9,FBXW10,FBXW4,FBXW9,GPS1,HIF1A,HIF3A,KBTBD8,KCTD7,KLHL13,KLHL2,KLHL41,KLHL42,LMO7,MUL1,OBSL1,PSMA1,PSMA6,PSMA7,PSMB6,PSMB8,PSMC5,PSMD1,PSMD11,PSMD2,PSMD8,PSME1,PSME2,PSME3,SKP2,SPSB1,SPSB2,SQ…
Cytoprotection by HMOX1	0	0.31	-1.414	COX6A1,COX6B2,COX7B,COX7C,COX8A,COX8C,COXFA4,CYCS,HBB,HELZ2,HMOX1,MAFK,NCOA1,NCOR1,PPARA,PTK6,SMARCD3,TXNIP
Thrombopoietin Signaling	0	0.311	-1.414	FOS,GRB2,IRS2,JUN,MAP2K1,MAPK1,MPL,MRAS,MYC,PIK3C2G,PIK3CD,PIK3R5,PRKCA,PRKCB,PRKCG,RAP2A,RAP2B,RASD1,STAT1
GADD45 Signaling	0	0.328	-1.414	ACVR1,ACVR1C,BRCA1,CCNB1,CCND1,CCNE1,CCNE2,CDK1,CDKN1A,GADD45A,GADD45B,GADD45G,IL1B,MAP2K6,MAPK1,MAPK10,MAPK11,MYC,TGFB1
Amyloid Processing	0	0.333	-1.414	APH1A,APH1B,APP,BACE1,BACE2,CAPN2,CAPN8,CAPN9,CAPNS1,CDK5R1,MAPK1,MAPK11,NCSTN,PRKACA,PRKAG1,PSENEN
IL-27 Signaling Pathway	0	0.371	-1.406	AHR,ATG13,B2M,CD274,EBI3,GADD45G,GATA3,HLA-A,HLA-B,HLA-C,HLA-F,IFNGR1,IL12RB2,IL1R1,IL1R2,IL1RL1,IL27RA,IL6ST,IRF1,JAK1,MAF,MAPK1,MAPK11,MCL1,MTOR,NGFR,NOS2,PIK3C2G,PIK3CD,PIK3R5,PPARGC1A,PTGS2,PYCARD,RORC,STAT1,TLR10,TLR5,TLR6,TNFRSF11B,TNFRSF1A,TNFRSF1B,TNFRSF9,TNFSF9
ATF4 activates genes in response to endoplasmic reticulum stress	0.765	0.5	-1.387	ASNS,ATF3,ATF4,ATF6,CEBPB,CEBPG,CXCL8,DDIT3,EXOSC1,EXOSC5,EXOSC6,HERPUD1,PARN
Turbulent (oscillatory, disturbed) flow shear stress activates signaling by PIEZO1 and integrins in endothelial cells	0.307	0.406	-1.387	CAPN2,CAPNS1,CAPNS2,CHUK,FN1,ITGA5,ITGAV,ITGB3,NFKBIA,PDE4D,PPP2R1B,STAT1,VCL
Endometrial Cancer Signaling	0	0.259	-1.387	CCND1,CTNNB1,ELK1,GRB2,LEF1,MAP2K1,MAPK1,MRAS,MYC,PIK3C2G,PIK3CD,PIK3R5,RAP2A,RAP2B,RASD1
S Phase	0	0.34	-1.372	ADRM1,CCNA1,CCNA2,CCND1,CCNE1,CCNE2,CDC25A,CDC25B,CDCA5,CDKN1A,CDKN1B,E2F1,E2F5,ESCO2,LIN52,MAX,MNAT1,MYC,PSMA1,PSMA6,PSMA7,PSMB6,PSMB8,PSMC5,PSMD1,PSMD11,PSMD2,PSMD8,PSME1,PSME2,PSME3,PTK6,SKP2,UBA52
Cytosolic iron-sulfur cluster assembly	0	0.385	-1.342	BRIP1,CIAPIN1,ERCC2,NDOR1,NUBP2
Role of RIG1-like Receptors in Antiviral Innate Immunity	0	0.182	-1.342	CHUK,IRF7,NFKBIA,RIPK1,TRAF2,TRIM25
Role of p14/p19ARF in Tumor Suppression	0	0.241	-1.342	CDKN2A,E2F1,NPM2,PIK3C2G,PIK3CD,PIK3R5,TTF1
p38 MAPK Signaling	0	0.38	-1.333	ATF4,CDC25B,CREB3L1,CREB3L4,CREB5,DDIT3,ELK1,H3-3B,HMGN1,IL18,IL1A,IL1B,IL1R1,IL1R2,IL1RL1,IL1RN,IL33,IL37,IRAK1,IRAK3,MAP2K6,MAP4K1,MAPK11,MAPKAPK2,MAX,MEF2C,MYC,PLA2G12A,PLA2G1B,PLA2G3,PLA2G4C,PLA2G4D,PLA2G4E,PLA2G4F,RPS6KA2,SRF,STAT1,TGFB1,TNFRSF1A,TNFRSF1B,TRAF2
ILK Signaling	0.401	0.402	-1.313	ACTA1,ACTA2,ACTB,ACTG2,ATF4,CCND1,CFL1,CFL2,CREB3L1,CREB3L4,CREB5,CTNNB1,DIRAS3,FBLIM1,FERMT2,FLNA,FLNC,FN1,FOS,GSK3A,HIF1A,ILKAP,IRS2,ITGB2,ITGB3,ITGB5,ITGB7,JUN,LEF1,LIMS1,LIMS2,MAP2K6,MAPK1,MAPK10,MMP9,MTOR,MUC1,MYC,MYH7B,MYL5,MYL6,MYL6B,MYL9,MYO10,MYO1H,NOS2,PDGFC,PGF,PIK3C2G,PIK3CD,PIK3R5,PPM1J,PPP2R1B,PPP2R2B,PTGS2,RAC2,RAC3,RHOA,RHOBTB1,RHOBTB2,RHOD,RHOH,RHOJ,RHOU,RND1,RND2,RND3,SNAI2,TESK…
Antioxidant Action of Vitamin C	0.621	0.429	-1.3	ABHD3,CHUK,GPLD1,GSTO2,HMOX1,MAPK1,MAPK10,MAPK11,NFKBIA,NOTUM,NXN,PDIA3,PLA2G12A,PLA2G1B,PLA2G2C,PLA2G3,PLA2G4C,PLA2G4D,PLA2G4E,PLA2G4F,PLA2G7,PLAAT1,PLAAT2,PLAAT4,PLAAT5,PLB1,PLCB2,PLCB4,PLCD4,PLCE1,PLCH1,PLCH2,PLCL1,PLCL2,PLD6,PNPLA2,PNPLA3,PRDX6,SLC23A2,SLC23A3,SLC2A1,SLC2A3,SLC2A4,SLC2A5,TXN
RAB GEFs exchange GTP for GDP on RABs	0	0.322	-1.3	ALS2CL,CCZ1B,CHM,CHML,DENND1C,DENND2A,DENND2C,DENND6A,DENND6B,RAB12,RAB21,RAB27B,RAB31,RAB32,RAB38,RAB39B,RAB3A,RAB3GAP1,RAB3IL1,RAB6B,RAB9B,RGP1,RIN1,SBF1,TRAPPC1,TRAPPC2L,TRAPPC4,TRAPPC5,TRAPPC9
Role of NANOG in Mammalian Embryonic Stem Cell Pluripotency	0	0.352	-1.291	ACVR1,ACVRL1,BMP4,BMP6,BMP8A,BMPR1B,CTNNB1,FZD2,FZD3,FZD5,FZD9,GRB2,IL6ST,JAK1,LIF,MAP2K1,MAPK1,MRAS,PIK3C2G,PIK3CD,PIK3R5,RAP2A,RAP2B,RASD1,RIF1,SALL4,SMAD9,SOX2,TCF7L1,WNT10A,WNT11,WNT2B,WNT3,WNT3A,WNT4,WNT5A,WNT5B,WNT9A
Acute Phase Response Signaling	0.645	0.421	-1.286	A2M,AGT,AHSG,AMBP,APOA1,C1R,C1S,C3,C4BPA,C4BPB,CEBPB,CHUK,CP,CRABP2,ELK1,FGA,FN1,FOS,FTL,GRB2,HMOX1,HNF1A,HPX,IL18,IL1A,IL1B,IL1R1,IL1RN,IL33,IL37,IL6,IL6ST,IRAK1,ITIH4,JUN,KLKB1,MAP2K1,MAP2K6,MAP3K14,MAPK1,MAPK11,MRAS,MTOR,NFKBIA,NGFR,NR3C1,ORM2,PIK3CD,RAP2A,RAP2B,RASD1,RBP1,RBP5,RBP7,RIPK1,SAA1,SAA2,SAA4,SERPINA1,SERPINE1,SERPINF1,SERPINF2,SERPING1,SOCS1,SOCS7,SOD2,TCF4,TNFRSF11B,TNFRSF1A,TNFRS…
Metabolism of folate and pterines	1.1	0.588	-1.265	ALDH1L1,ALDH1L2,DHFR,MTHFD1L,MTHFD2,MTHFD2L,MTHFR,MTHFS,SHMT2,SLC19A1
Myogenesis	0.326	0.417	-1.265	BOC,CDH15,CDH2,CDH4,CTNNB1,MAP2K6,MAPK11,MEF2C,NEO1,TCF4
Miscellaneous transport and binding events	0.271	0.4	-1.265	ANKH,CSN1S1,DMTN,LRRC8E,MAGT1,MMGT1,NIPA2,NIPAL3,PIP,TUSC3
Sulfur amino acid metabolism	0	0.385	-1.265	ADI1,ADO,BHMT2,CBS,CTH,FMO1,GOT1,MAT1A,SLC25A10,TST
Nicotinate metabolism	0	0.357	-1.265	NADK2,NADSYN1,NAMPT,NAXE,NMNAT2,PARP6,PARP9,QPRT,SLC25A51,SLC5A8
RNA Polymerase III Transcription	0	0.244	-1.265	NFIB,POLR1D,POLR2E,POLR2F,POLR2L,POLR3B,POLR3E,POLR3G,SNAPC4,SNAPC5
Signaling by CSF3 (G-CSF)	0	0.333	-1.265	CSF3,CSF3R,ELOB,GRB2,HCK,JAK1,SOCS1,STAT1,SYK,UBA52
IL-17A Signaling in Fibroblasts	0.527	0.427	-1.257	ACTA2,AGER,CEBPB,CHUK,COL1A1,COL1A2,CXCL5,FN1,FOS,HIF1A,IL17RB,IL17RC,IL1B,IL23A,IL6,JUN,LCN2,LOX,MAPK1,MAPK10,MAPK11,mir-23 (includes others),MMP1,NFKBIA,NFKBIZ,P4HA3,PRKCA,PRKCB,TGFB1,TNFSF11,TRAF2,ZC3H12A
COPI-mediated anterograde transport	0	0.33	-1.257	ACTR10,ACTR1A,ANK1,ANK2,ARF3,CD55,COG7,COPE,COPZ2,DCTN5,DYNC1H1,DYNC1I1,DYNLL1,DYNLL2,FOLR1,KDELR3,SPTBN4,TMED10,TMED7,TMED9,TMEM115,TUBA1A,TUBA1C,TUBA4B,TUBA8,TUBB1,TUBB2B,TUBB3,TUBB4B,TUBB6,YKT6
Interleukin-3, Interleukin-5 and GM-CSF signaling	0	0.321	-1.213	CRK,FYN,GRB2,HCK,IL2RB,IL2RG,INPP5D,INPP5J,INPP5K,JAK1,PIK3CD,PRKACA,PTPN6,SYK,SYNJ1,TEC,UBA52
Neuroinflammation Signaling Pathway	0.382	0.398	-1.207	ACVR1,ACVR1C,AGER,APH1A,APH1B,APP,ATF4,B2M,BACE1,BACE2,BIRC5,CALB2,CCL5,CD200R1,CD86,CHUK,CREB3L1,CREB3L4,CREB5,CTNNB1,CX3CL1,CXCL8,CYBB,FOS,GABBR2,GABRB2,GABRB3,GABRD,GABRE,GABRP,GABRR2,GAD1,GJB1,GLS,GLUL,GRIA1,GRIN1,GRIN2A,GRIN2D,GRIN3B,HLA-A,HLA-B,HLA-C,HLA-F,HMOX1,ICAM1,IFNGR1,IL12A,IL18,IL1B,IL1R1,IL6,IRAK1,IRAK3,IRF7,JAK1,JUN,KCNJ5,MAPK1,MAPK10,MAPK11,MAPK15,MFGE8,MMP9,NAIP,NCF1,NCSTN,NFATC…
Dilated Cardiomyopathy Signaling Pathway	0	0.389	-1.183	ABCC9,ACTA1,ACTA2,ACTB,ACTG2,ADCY2,ADCY5,ADCY7,ADCY9,ADRB1,ATP2A2,BAX,CACNA1A,CACNA1C,CACNA2D2,CACNA2D4,CACNB1,CACNB3,CACNB4,CACNG4,CACNG6,CAMK2G,CNN1,DAG1,DMD,DSC2,DSG2,ITPR2,MAP3K3,MAPK1,MAPK11,MTOR,MYH7B,MYL5,MYL6,MYL6B,MYL9,MYO10,MYO1H,PRKACA,PRKAG1,RBM20,SCN5A,TNNC1,TNNC2,TNNI2,TNNI3,TNNT1,TNNT2,TNNT3,TPM1
PKCθ Signaling in T Lymphocytes	0	0.306	-1.183	BCL10,CACNA1A,CACNA1C,CACNA2D2,CACNA2D4,CACNB1,CACNB3,CACNB4,CACNG4,CACNG6,CAMK2G,CD247,CD3D,CD4,CD86,CHUK,FOS,FYN,GRB2,HLA-A,HLA-B,ITPR2,JUN,LAT,LCK,MAP3K12,MAP3K13,MAP3K14,MAP3K3,MAP3K8,MAPK1,MRAS,NFATC1,NFATC2,NFATC3,NFATC4,NFKBIA,PIK3C2G,PIK3CD,PIK3R5,PPP3CA,RAC2,RAC3,RAP2A,RAP2B,RASD1,TRAC,TRDC
Role of JAK family kinases in IL-6-type Cytokine Signaling	0.508	0.426	-1.177	BIRC5,CCND1,CLCF1,CTF1,FOS,HSP90AA1,IL11,IL11RA,IL27RA,IL6,IL6ST,IRF1,JAK1,JUNB,LIF,MAPK1,MAPK10,MAPK11,MCL1,MMP1,MYC,PDGFC,PGF,POMC,SERPINA1,SOCS1,STAT1,TGFB1,TIMP1
Lysosome Positioning Signaling Pathway	0.278	0.391	-1.172	ACTA1,ACTA2,ACTB,ACTG2,ACTR10,ACTR1A,AKT1S1,BLOC1S2,BMPR1B,BORCS5,DCTN5,DNAH1,DNAH10,DNAH3,DNALI1,DYNC1H1,DYNC1I1,DYNC2H1,DYNC2I1,DYNC2I2,DYNC2LI1,DYNLL1,DYNLL2,DYNLRB2,DYNLT1,DYNLT2B,FGFR1,FGFR2,FGFR3,FGFR4,FLT1,GNB1L,HTT,IGF2R,KDR,KLC2,LAMTOR1,MAP6,MAPK1,MCOLN1,MTOR,NGFR,NTRK2,PDGFRA,PIK3C2G,PIK3CD,PIK3R5,PLEKHM1,PPP3CA,RAB34,RAB36,RAB3A,RNF167,RPTOR,SYTL4,TLR10,TLR5,TLR6,TMEM106B
Expression of BMAL (ARNTL), CLOCK, and NPAS2	0	0.333	-1.155	CRTC3,HELZ2,MEF2C,NCOA1,NCOR1,NR1D1,PPARA,PPARGC1A,RAI1,RORC,SIRT1,SMARCD3
IL-17A Signaling in Airway Cells	0	0.273	-1.155	CCL20,CHUK,CXCL3,CXCL5,DEFB4A,IL17RB,IL17RC,IL6,JAK1,MAP2K1,MAPK1,MAPK10,MAPK11,MUC5B,NFKBIA,PIK3C2G,PIK3CD,PIK3R5
T Cell Receptor Signaling	0	0.347	-1.152	AKT1S1,B2M,BCL10,CALML5,CD247,CD3D,CD4,CD86,CDKN1B,CHUK,CTNNB1,DUSP5,DUSP6,ELK1,FOS,FYN,GNB1L,GRB2,GSK3A,HLA-A,HLA-B,HLA-C,HLA-F,HNF1A,ICAM1,ICOSLG,ITGA3,ITGAL,ITGB2,JUN,LAT,LCK,LEF1,MAP2K1,MAP2K6,MAPK1,MAPK11,mir-181 (includes others),MRAS,MTOR,NCK1,NFATC1,NFATC2,NFATC3,NFATC4,NFKBIA,PDK1,PIK3C2G,PIK3CD,PIK3R5,PPP3CA,PTK2B,PTPN22,PTPN6,PTPRC,PTPRH,RAP2A,RAP2B,RASD1,RASGRP1,RPTOR,SHC3,TCF4,TCF7,T…
Gα12/13 Signaling	0	0.317	-1.151	ARHGEF1,BTK,CDH11,CDH12,CDH13,CDH15,CDH2,CDH23,CDH26,CDH4,CDH5,CDH7,CHUK,CTNNB1,ELK1,F2R,JUN,LPAR3,LPAR5,MAP2K1,MAPK1,MAPK10,MEF2C,MRAS,MYL5,MYL6,MYL6B,MYL9,NFKBIA,PIK3C2G,PIK3CD,PIK3R5,PTK2B,RAP2A,RAP2B,RASD1,RHOA,SRC,TEC
Signaling by NOTCH1	0	0.253	-1.147	APH1A,APH1B,CNTN1,DLL1,HES1,HEY2,HIF1A,JAG1,MAML3,MAMLD1,MYC,NCOR1,NCSTN,NEURL1B,PSENEN,TLE1,TLE2,TLE6,UBA52
COPII-mediated vesicle transport	0	0.264	-1.147	ANKRD52,AREG,CNIH2,CNIH3,COL7A1,CTSZ,F5,FOLR1,GRIA1,LMAN2,MCFD2,SERPINA1,TMED10,TRAPPC1,TRAPPC2L,TRAPPC4,TRAPPC5,TRAPPC9,YKT6
Transcriptional Regulation by MECP2	0	0.358	-1.147	AGO1,AURKB,CAMK2G,DLL1,GAD1,GAMT,GPRIN1,GRIN2A,HTT,IRAK1,MEF2C,MET,MOBP,NCOR1,PRKACA,PTPN4,SLC2A3,SOX2,TNRC6C
BMAL1:CLOCK,NPAS2 activates circadian expression	0	0.292	-1.134	HELZ2,KLF15,NAMPT,NCOA1,PPARA,SERPINE1,SMARCD3
MyD88 cascade initiated on plasma membrane	0	0.28	-1.134	CHUK,IRAK1,PELI2,PELI3,TLR10,TLR5,UBA52
TBC/RABGAPs	0	0.159	-1.134	MAP1LC3B,RAB6B,RABEP1,TBC1D10C,TBC1D13,TBC1D16,TBC1D7
Spliceosomal Cycle	0	0.154	-1.134	BCAS2,BUD13,HSPA8,ISY1,PLRG1,RBM8A,SNIP1,YJU2
Mouse Embryonic Stem Cell Pluripotency	0	0.316	-1.134	BMP4,CTNNB1,FZD2,FZD3,FZD5,FZD9,GRB2,HNF1A,ID3,IL6ST,JAK1,LEF1,LIF,MAP2K1,MAPK1,MAPK11,MRAS,MYC,PIK3C2G,PIK3CD,PIK3R5,RAP2A,RAP2B,RASD1,SMAD9,SOX2,TCF4,TCF7,TCF7L1,WNT3A,XIAP
Erythropoietin Signaling Pathway	0	0.368	-1.109	CCND1,CD70,CLCF1,CTNNB1,CXCL8,ELK1,EPOR,FOS,GRB2,HBB,HIF1A,IL11,IL12A,IL18,IL1A,IL1B,IL25,IL33,IL37,IL6,IRS2,ITPR2,JUN,LEP,LIF,MAP2K1,MAPK1,MRAS,MTOR,NFKBIA,NOS3,PIK3C2G,PIK3CD,PIK3R5,PRKCA,PRKCB,PRKCG,PTPN6,RAC2,RAC3,RAP2A,RAP2B,RASD1,SHC2,SHC3,SHF,SRC,TGFB1,TNFSF10,TNFSF11,TNFSF13,TNFSF14,TNFSF15,TNFSF4,TNFSF9,XIAP
CDC42 Signaling	0	0.357	-1.095	ARPC1B,ARPC4,ARPC5L,B2M,BAIAP2,CD247,CD3D,CDC42EP2,CDC42EP5,CFL1,CFL2,DIAPH1,DIAPH3,EXOC2,EXOC6,EXOC6B,EXOC7,FGD3,FOS,HLA-A,HLA-B,HLA-C,HLA-F,IQGAP3,ITGA2B,ITGA3,ITGA4,ITGA5,ITGA7,ITGA9,ITGAL,ITGAM,ITGAV,ITGAX,ITGB2,ITGB3,ITGB5,ITGB7,JUN,LIMK1,MAPK1,MAPK10,MAPK11,MPRIP,MYL5,MYL6,MYL6B,MYL9,MYLK,PARD6B,PPP1CA,SRC,TRAC,TRDC,WIPF1
Signaling by FGFR2	0	0.3	-1.091	FGF1,FGF2,FGF20,FGFBP1,FGFBP2,FGFR2,GRB2,HNRNPA1,HNRNPH1,MAPK1,POLR2A,POLR2E,POLR2F,POLR2G,POLR2I,POLR2J,POLR2L,SPRY2,SRC,TIA1,UBA52
Prolactin Signaling	0	0.333	-1.091	ABCB8,ABCC9,CEBPB,FOS,FYN,GRB2,IRF1,JUN,KCNJ8,KCNMA1,KCNMB2,LRRC26,MAP2K1,MAPK1,MRAS,MYC,NR3C1,PIK3C2G,PIK3CD,PIK3R5,PRKCA,PRKCB,PRKCG,RAP2A,RAP2B,RASD1,SOCS1,SOCS7,STAT1,TCF7
Role of JAK1 and JAK3 in γc Cytokine Signaling	0	0.344	-1.091	FES,GRB2,IL15RA,IL2RB,IL2RG,IL7,IRS2,JAK1,MAPK1,MRAS,PIK3C2G,PIK3CD,PIK3R5,PTK2B,RAP2A,RAP2B,RASD1,SOCS1,STAT1,SYK,TSLP
Neurotrophin/TRK Signaling	0	0.324	-1.091	ATF4,CREB3L1,CREB3L4,CREB5,FOS,GRB2,JUN,MAP2K1,MAP2K5,MAP2K6,MAPK1,MRAS,NGFR,NTF3,NTF4,NTRK2,PIK3C2G,PIK3CD,PIK3R5,RAP2A,RAP2B,RASD1,SPRY1,SPRY2
RHOGDI Signaling	1.15	0.444	-1.069	ACTA1,ACTA2,ACTB,ACTG2,ARHGAP4,ARHGAP6,ARHGDIA,ARHGDIB,ARHGEF1,ARHGEF10,ARHGEF12,ARHGEF16,ARHGEF19,ARHGEF4,ARHGEF7,ARHGEF9,ARPC1B,ARPC4,ARPC5L,CDH11,CDH12,CDH13,CDH15,CDH2,CDH23,CDH26,CDH4,CDH5,CDH7,CFL1,CFL2,DIRAS3,ESR1,GNA14,GNA15,GNAL,GNAT2,GNB1L,GNB4,GNB5,GNG10,GNG11,GNG2,GNG3,GNG7,ITGA2B,ITGA3,ITGA4,ITGA5,ITGA7,ITGA9,ITGAL,ITGAM,ITGAV,ITGAX,ITGB2,ITGB3,ITGB5,ITGB7,LIMK1,MRAS,MSN,MYH7B,MYL5,M…
Co-stimulation by CD28	0	0.286	-1.069	CD86,FYN,GRB2,LCK,MAP3K14,MAP3K8,MAPKAP1,MTOR,PIK3CD,PIK3R5,PPP2R1B,PRR5L,SRC,TRIB3
Lymphotoxin β Receptor Signaling	0	0.259	-1.069	CHUK,CYCS,DIABLO,LTBR,MAP3K14,MAPK1,NFKBIA,PIK3C2G,PIK3CD,PIK3R5,TNFSF14,TRAF2,TRAF4,TRAF5
Sleep REM Signaling Pathway	0.579	0.442	-1.043	ARC,ATF4,CFL1,CFL2,CHRM4,CREB3L1,CREB3L4,CREB5,EGR1,FOS,GADD45B,HOMER1,IL18,IL1A,IL1B,IL6,LIMK1,MAPK1,NGFR,PDE4A,PRKACA,PRKAG1,RPS6KA2
RHOA Signaling	0.409	0.407	-1.043	ACTA1,ACTA2,ACTB,ACTG2,ANLN,ARHGAP4,ARHGAP6,ARHGEF1,ARHGEF12,ARPC1B,ARPC4,ARPC5L,BAIAP2,CDC42EP2,CDC42EP5,CFL1,CFL2,CIT,IGF1,LIMK1,LPAR3,LPAR5,MPRIP,MSN,MYL5,MYL6,MYL6B,MYL9,MYLK,MYLK3,NEDD4,NRP2,PFN4,PIP4K2A,PIP4K2C,PIP5K1C,PKN1,PLEKHG5,PPP1CA,PTK2B,RHOA,RHPN1,RHPN2,RND3,SEPTIN11,SEPTIN12,SEPTIN3,SEPTIN6
NF-κB Activation by Viruses	0	0.312	-1.043	CD4,CHUK,CR2,EIF2AK2,ITGA3,ITGAV,ITGB3,LCK,MAP3K14,MAPK1,MRAS,NFKBIA,PIK3C2G,PIK3CD,PIK3R5,PRKCA,PRKCB,PRKCG,RAP2A,RAP2B,RASD1,RIPK1,TNFRSF14,TRAF2
Stress Granule Signaling Pathway	0	0.258	-1.033	AKT1S1,BAX,CD274,CTNNB1,EIF1,EIF1AX,EIF2AK2,EIF2AK4,EIF3D,EIF3J,EIF4A2,EIF4EBP1,EIF4EBP2,EIF4G3,ERN1,GADD45B,GNB1L,HSP90AA1,HSPA2,HSPA5,HSPA6,HSPA8,HSPA9,IRS2,JMJD6,MAP2K6,MAPK1,MAPK10,MAPK11,MRPS15,MRPS18A,MRPS18C,MRPS23,MRPS31,MRPS34,MRPS35,MSI1,MTOR,NGFR,OAS1,OAS2,OAS3,OTUD4,PIK3C2G,PIK3CD,PIK3R5,PTGS2,RALGDS,RPS12,RPS17,RPS27L,RPTOR,SPAG5,TIA1,TNFRSF11B,TNFRSF1A,TNFRSF1B,TRAF2,TRIM72,USP10,VP…
Regulation of lipid metabolism by PPARalpha	0	0.293	-1.029	ABCA1,ABCB4,ACSL1,AGT,AHR,AHRR,ANGPTL4,ANKRD1,APOA1,ARNT2,CD36,CPT1A,CYP1A1,FADS1,FHL2,G0S2,GLIPR1,HELZ2,HMGCS1,MED25,MED27,MED28,MED29,MED31,MTF1,NCOA1,NCOR1,NR1D1,PPARA,PPARGC1A,RXRB,SMARCD3,SREBF1,TRIB3
Citrulline Biosynthesis	0.798	0.625	-1	AGMAT,ARG2,GLS,GLS2,PRODH
Glycoaminoglycan-protein Linkage Region Biosynthesis	0.567	0.571	-1	B3GAT1,B3GAT3,B4GALT7,XYLT1
Formation of paraxial mesoderm	0.521	0.474	-1	BMP4,CTNNB1,DLL1,FGFR1,LEF1,MAML3,MAMLD1,TBX6,WNT3A
Calcium Transport I	0.416	0.5	-1	ATP2A1,ATP2A2,ATP2B1,ATP2C2
Metabolism of non-coding RNA	0	0.0741	-1	GEMIN5,NUP188,SEH1L,SNUPN
Carnitine shuttle	0	0.286	-1	ACACB,CPT1A,PPARD,SLC25A20
SUMOylation of immune response proteins	0	0.308	-1	EIF2AK2,NFKBIA,SUMO3,TOPORS
Signaling by FGFR3	0	0.231	-1	FGF1,FGF2,FGF20,FGFR3,GRB2,MAPK1,SPRY2,SRC,UBA52
Gene and protein expression by JAK-STAT signaling after IL-12 stimulation	0	0.25	-1	CFL1,GSTA2,HSPA9,LCP1,LMNB1,MSN,PSME2,SERPINB2,SOD2
RAS processing	0	0.174	-1	ABHD17B,PDE6D,RCE1,UBA52
Pexophagy	0	0.364	-1	EPAS1,MAP1LC3B,SQSTM1,UBA52
Mitochondrial unfolded protein response (UPRmt)	0	0.235	-1	ATF5,ESR1,HSPA9,SOD2
SLAMF Signaling Pathway	0	0.316	-1	AP2S1,ARHGEF7,BCL10,BCL2L11,CD247,CD3D,CD79A,CXCL8,CYBB,DOK1,DOK2,FOS,FYN,GATA3,GRB2,IL1B,IL6,INPP5D,JAK1,JUN,KIT,LAT,LCK,LY9,MAPK1,MMP1,MMP13,MRAS,MTOR,NCK1,NFATC1,NFATC2,NFATC3,NFATC4,PIK3C2G,PIK3CD,PIK3R5,PTPN6,RAP2A,RAP2B,RASAL3,RASD1,RASGRP1,SLAMF9,TP73,TRAC,TRAF2,TRAF5,TRDC
MIF Regulation of Innate Immunity	0	0.381	-1	CD14,FOS,JUN,LY96,MAPK1,MAPK10,NFKBIA,NOS2,PLA2G12A,PLA2G1B,PLA2G3,PLA2G4C,PLA2G4D,PLA2G4E,PLA2G4F,PTGS2
Calcium-induced T Lymphocyte Apoptosis	0	0.29	-1	ATP2A1,ATP2A2,CALML5,CAPN2,CD247,CD3D,CD4,HLA-A,HLA-B,ITPR2,LCK,NFATC2,NR4A1,ORAI1,PPP3CA,PRKCA,PRKCB,PRKCG,TRAC,TRDC
4-1BB Signaling in T Lymphocytes	0	0.324	-1	CHUK,JUN,MAP2K1,MAP3K14,MAPK1,MAPK10,MAPK11,NFKBIA,TNFRSF9,TNFSF9,TRAF2
RANK Signaling in Osteoclasts	0	0.326	-1	CALML5,CHUK,ELK1,FOS,GSN,JUN,MAP2K1,MAP2K6,MAP3K12,MAP3K13,MAP3K14,MAP3K3,MAP3K8,MAPK1,MAPK10,MAPK11,NFATC1,NFATC2,NFKBIA,PIK3C2G,PIK3CD,PIK3R5,PPP3CA,PTK2B,SRC,TNFSF11,TRAF2,TRAF5,XIAP
Paxillin Signaling	0	0.369	-1	ACTA1,ACTA2,ACTB,ACTG2,ARFIP2,ARHGEF7,CRK,GRB2,ITGA2B,ITGA3,ITGA4,ITGA5,ITGA7,ITGA9,ITGAL,ITGAM,ITGAV,ITGAX,ITGB2,ITGB3,ITGB5,ITGB7,MAPK1,MAPK10,MAPK11,MRAS,NCK1,PIK3C2G,PIK3CD,PIK3R5,PTK2B,RAP2A,RAP2B,RASD1,SRC,TLN1,TLN2,VCL
ERBB Signaling	0	0.293	-1	AREG,ELK1,ERBB4,EREG,FOS,FOXO1,GRB2,HBEGF,JUN,MAP2K1,MAP2K6,MAPK1,MAPK10,MAPK11,MRAS,MTOR,NCK1,NRG4,PIK3C2G,PIK3CD,PIK3R5,PRKCA,PRKCB,PRKCG,RAP2A,RAP2B,RASD1
GM-CSF Signaling	0	0.294	-1	BCL2A1,CAMK2G,CCND1,CISH,ELK1,GRB2,HCK,MAP2K1,MAPK1,MRAS,PIK3C2G,PIK3CD,PIK3R5,PIM1,PPP3CA,PRKCB,RAP2A,RAP2B,RASD1,STAT1
Sirtuin Signaling Pathway	0.329	0.394	-0.988	ABCA1,ACADL,ACLY,AGTRAP,APP,ARG2,ATG101,ATG13,ATG14,ATG16L2,ATG2A,ATG2B,ATG4D,ATG9A,ATG9B,BAX,BCL2L11,COXFA4,COXFA4L2,CPT1A,CPT1C,CXCL8,CYGB,DUSP6,E2F1,EPAS1,FOXO1,FOXO4,G6PD,GABARAPL1,GADD45A,GADD45B,GADD45G,GLS,H1-0,H1-10,H1-2,H1-3,H1-4,H1-5,H3-3B,H4C9,HIF1A,IDH2,JUN,LDHC,LDHD,MAP1LC3B,MAP1LC3B2,MAPK1,MAPK15,MT-ND6,MTOR,MYC,MYCN,NAMPT,NDUFA12,NDUFA13,NDUFA2,NDUFA3,NDUFB1,NDUFB2,NDUFB6,NDUFB7,ND…
Actin Cytoskeleton Signaling	0	0.366	-0.98	ACTA1,ACTA2,ACTB,ACTG2,ARHGEF1,ARHGEF12,ARHGEF4,ARHGEF7,ARPC1B,ARPC4,ARPC5L,BAIAP2,CD14,CFL1,CFL2,CRK,CYFIP2,DIAPH1,DIAPH3,F2R,FGD3,FGF1,FGF11,FGF12,FGF13,FGF2,FGF20,FLNA,FN1,GRB2,GSN,IQGAP3,ITGA2B,ITGA3,ITGA4,ITGA5,ITGA7,ITGA9,ITGAL,ITGAM,ITGAV,ITGAX,ITGB2,ITGB3,ITGB5,ITGB7,LIMK1,MAP2K1,MAPK1,MATK,MPRIP,MRAS,MSN,MYH7B,MYL5,MYL6,MYL6B,MYL9,MYLK,MYLK3,MYO10,MYO1H,NCKAP1L,PDGFB,PDGFC,PDGFD,PIK3C2G,…
CDX Gastrointestinal Cancer Signaling Pathway	0.649	0.422	-0.97	BLM,BMI1,BMP4,BMP6,BMP8A,CCND1,CD70,CHUK,CLCF1,CTNNB1,CXCL8,CYBB,DLL1,FOS,FZD2,FZD3,FZD5,FZD9,HBEGF,HNF1A,IL11,IL12A,IL18,IL1A,IL1B,IL25,IL33,IL37,IL6,JAK1,JUN,LEF1,LEP,LIF,MAP2K1,MAPK1,MAPK11,NCF1,NOX1,NOX4,PIK3C2G,PIK3CD,PIK3R5,PTGS2,RAC2,RAC3,SALL4,SOX2,TCF4,TCF7,TCF7L1,TGFB1,TNFSF10,TNFSF11,TNFSF13,TNFSF14,TNFSF15,TNFSF4,TNFSF9,WNT10A,WNT11,WNT2B,WNT3,WNT3A,WNT4,WNT5A,WNT5B,WNT9A
Role of Osteoblasts in Rheumatoid Arthritis Signaling Pathway	1.65	0.462	-0.965	ACVR1,ACVRL1,ALPL,BGLAP,BMP4,BMPR1B,CD70,CLCF1,COL1A1,CSNK1G3,CTNNB1,CTSA,CTSB,CTSE,CTSK,CTSL,CTSO,CTSS,CTSV,CTSZ,CXCL8,FRZB,FZD2,FZD3,FZD5,FZD9,HNF1A,IGF1,IGF2R,IL11,IL12A,IL18,IL1A,IL1B,IL25,IL33,IL37,IL6,IL6ST,JAK1,LEF1,LEP,LIF,LRP1,MAPK1,MMP1,MMP10,MMP11,MMP13,MMP15,MMP17,MMP19,MMP2,MMP24,MMP25,MMP7,MMP9,PDGFC,PGF,PIK3C2G,PIK3CD,PIK3R5,PTGS2,SFRP1,SFRP2,SFRP4,SMAD6,SMAD9,SRC,STAT1,STAT2,TCF4,…
CTLA4 Signaling in Cytotoxic T Lymphocytes	0	0.31	-0.962	AHR,AP1B1,AP1S2,AP1S3,AP2S1,B2M,BCL10,BLK,BTK,CD247,CD3D,CD86,CLTB,FGR,FOS,FYN,GPLD1,GRB2,GSK3A,HCK,HLA-A,HLA-B,HLA-C,HLA-F,HMOX1,IDO1,ITGA3,ITGAL,ITGB2,JUN,LAT,LCK,MAPK1,MAPK10,MAPK11,MRAS,NCK1,NFATC1,NFATC2,NFATC3,NFATC4,PIK3C2G,PIK3CD,PIK3R5,PLD6,PPM1J,PPP2R1B,PPP2R2B,RAC2,RAC3,RAP2A,RAP2B,RASD1,SRC,TGFB1,TRAC,TRDC
CD28 Signaling in T Helper Cells	0	0.278	-0.962	ARPC1B,ARPC4,ARPC5L,BCL10,CALML5,CD247,CD3D,CD4,CD86,CHUK,FOS,FYN,GRB2,HLA-A,HLA-B,ITPR2,JUN,LAT,LCK,MAP2K1,MAPK10,NFATC1,NFATC2,NFATC3,NFATC4,NFKBIA,PIK3C2G,PIK3CD,PIK3R5,PPP3CA,PTPN6,PTPRC,SYK,TRAC,TRDC
Endocannabinoid Developing Neuron Pathway	0.425	0.408	-0.949	ADCY2,ADCY5,ADCY7,ADCY9,AKT1S1,ARAF,ATF4,BRCA1,CCND1,CDKN1B,CNR1,CREB3L1,CREB3L4,CREB5,CTNNB1,GNAL,GNB1L,GNB4,GNB5,GNG10,GNG11,GNG2,GNG3,GNG7,MAP2K1,MAP2K5,MAP2K6,MAPK1,MAPK10,MAPK11,MAPK15,MGLL,MRAS,MTOR,PAX6,PIK3C2G,PIK3CD,PIK3R5,PRKACA,PRKAG1,RAC2,RAC3,RAP1GAP,RAP2A,RAP2B,RASD1,RHOA,RPTOR,SRC
Syndecan interactions	2.47	0.667	-0.943	CASK,COL1A1,COL1A2,COL3A1,COL5A1,COL5A3,FGF2,FN1,ITGAV,ITGB3,ITGB5,PRKCA,SDC3,SDC4,TGFB1,THBS1,TNC,TRAPPC4
ER-Mitochondrial Communication Signaling Pathway	0	0.289	-0.943	ADRB1,APH1A,APH1B,APP,BCAP31,EMD,ERN1,ESYT1,HSPA9,IL18,IL1B,INF2,MFN2,MIGA2,NCSTN,NR3C1,PINK1,PRELID1,PSENEN,PSMD2,RMDN3,SPIRE1
CD40 Signaling	0	0.318	-0.943	CHUK,FOS,ICAM1,JUN,MAP2K1,MAP2K5,MAP2K6,MAP3K14,MAPK1,MAPK10,MAPK11,MAPKAPK2,NFKBIA,PIK3C2G,PIK3CD,PIK3R5,PTGS1,PTGS2,TNFAIP3,TRAF2,TRAF5
IL-2 Signaling	0	0.333	-0.943	ELK1,FOS,GRB2,IL2RB,IL2RG,JAK1,JUN,LCK,MAP2K1,MAPK1,MRAS,PIK3C2G,PIK3CD,PIK3R5,PTK2B,RAP2A,RAP2B,RASD1,SOCS1,SYK
Egg-Sperm Fusion Signaling Pathway	0	0.326	-0.928	CAMK2G,CCNB1,CCNB2,CCNB3,CDK1,ENKUR,FBXO43,GPAA1,ITPR2,IZUMO1,MMP2,PIK3C2G,PIK3CD,PIK3R5,PLCE1,PRKACA,PRKAG1,RAB27B,RAB3A,RAPGEF3,SLC4A4,SYT16,SYT7,SYT8,TRPC6,VTI1A,VTI1B,YKT6,ZP3
AMPK Signaling	0	0.379	-0.926	ACACB,ACTB,ADRA2A,ADRB1,AK1,AK4,AK7,AK8,AK9,AKT1S1,ATF4,BRD7,CCNA2,CCND1,CDKN1A,CFTR,CHRNA10,CHRNG,CKM,CPT1A,CPT1C,CREB3L1,CREB3L4,CREB5,EIF4EBP1,EPM2A,FASN,FOXO1,FOXO4,FOXO6,GNA14,GNA15,GNAL,GNAT2,GNB1L,GNB4,GNB5,GNG10,GNG11,GNG2,GNG3,GNG7,ILKAP,IRS2,LEP,MAPK1,MAPK11,MRAS,MTOR,NOS3,ORAI1,ORAI2,PCK2,PFKFB1,PFKFB3,PFKFB4,PFKP,PHLPP2,PIK3C2G,PIK3CD,PIK3R5,PPARGC1A,PPM1E,PPM1F,PPM1J,PPM1K,PPM1M,PPP2…
Glycogen metabolism	0.425	0.44	-0.905	EPM2A,GYG1,GYG2,NHLRC1,PHKG1,PHKG2,PPP1R3C,PYGB,PYGL,PYGM,UBA52
Signaling by FGFR1	0	0.229	-0.905	FGF1,FGF2,FGF20,FGFR1,FLRT2,GRB2,KL,MAPK1,SPRY2,SRC,UBA52
FLT3 Signaling	0	0.289	-0.905	BCL2L11,CDKN1B,FLT3LG,FYN,GRB10,GRB2,HCK,LCK,SLA2,SYK,UBA52
Nucleotide Excision Repair	0	0.287	-0.898	ACTB,CETN2,COPS5,DDB2,ELL,ERCC1,ERCC2,ERCC6,GPS1,GTF2H3,ISY1,LIG1,MNAT1,PARP2,POLD2,POLD3,POLE2,POLE4,POLR2A,POLR2E,POLR2F,POLR2G,POLR2I,POLR2J,POLR2L,RPA3,RUVBL1,SUMO3,TCEA1,UBA52,XPC
Apelin Endothelial Signaling Pathway	0	0.333	-0.898	ADCY2,ADCY5,ADCY7,ADCY9,ANGPT1,APLN,CALML5,FOS,GNA14,GNA15,GNAL,GNAT2,GNB1L,GNB4,GNB5,GNG10,GNG11,GNG2,GNG3,GNG7,HIF1A,ICAM1,JUN,MAP2K1,MAPK1,MAPK10,MEF2C,MRAS,MTOR,NOS3,PIK3C2G,PIK3CD,PIK3R5,PLCB2,PLCB4,PRKAB1,PRKAG1,PRKCA,PRKCB,PRKCG,RAP2A,RAP2B,RASD1,TEK
Thioredoxin Signaling Pathway	0	0.299	-0.894	C3,FOS,HIF1A,JUN,MAPK1,MAPK10,MAPK11,mir-17 (includes others),MSRA,MYC,NXN,PDGFC,PGF,PRKAB1,PRKAG1,RRM2,RRM2B,SLC2A1,TXN,TXNIP
Glioma Signaling	0	0.279	-0.894	CALML5,CAMK2G,CCND1,CDKN1A,CDKN2A,CDKN2B,CDKN2D,E2F1,E2F2,E2F5,E2F7,E2F8,GRB2,IDH1,IDH2,IGF1,IGF2R,MAP2K1,MAPK1,MRAS,MTOR,PDGFB,PDGFC,PDGFD,PDGFRA,PIK3C2G,PIK3CD,PIK3R5,PRKCA,PRKCB,PRKCG,RAP2A,RAP2B,RASD1
Pyridoxal 5'-phosphate Salvage Pathway	0	0.318	-0.894	ADPGK,ARAF,CDK1,CDK18,DAPK1,EIF2AK2,GRK5,GRK6,HIPK1,IRAK1,LIMK1,MAK,MAP2K1,MAP2K6,MAP3K8,MAPK1,NEK2,PIM1,PKN1,PLK1,TTK
Regulation of Actin-based Motility by Rho	1.2	0.467	-0.87	ACTA1,ACTA2,ACTB,ACTG2,ARHGDIA,ARPC1B,ARPC4,ARPC5L,BAIAP2,CFL1,DIRAS3,GSN,ITGA2B,ITGA3,ITGA4,ITGA5,ITGA7,ITGA9,ITGAL,ITGAM,ITGAV,ITGAX,ITGB2,ITGB3,ITGB5,ITGB7,LIMK1,MPRIP,MYL5,MYL6,MYL6B,MYL9,MYLK,PIP4K2A,PIP4K2C,PIP5K1C,PPP1CA,RAC2,RAC3,RHOA,RHOBTB1,RHOBTB2,RHOD,RHOH,RHOJ,RHOU,RND1,RND2,RND3,WIPF1
RAC Signaling	0	0.37	-0.87	ANK1,ARFIP2,ARPC1B,ARPC4,ARPC5L,BAIAP2,CDK5R1,CFL1,CFL2,CYBB,CYFIP2,ELK1,IQGAP3,ITGA2B,ITGA3,ITGA4,ITGA5,ITGA7,ITGA9,ITGAL,ITGAM,ITGAV,ITGAX,ITGB2,ITGB3,ITGB5,ITGB7,JUN,LIMK1,MAP2K1,MAPK1,MCF2L,MRAS,NCF1,NOX1,NOX4,PARD6B,PIK3C2G,PIK3CD,PIK3R5,PIP4K2A,PIP4K2C,PIP5K1C,PTK2B,RAC2,RAC3,RAP2A,RAP2B,RASD1,RHOA
Transcriptional Regulatory Network in Embryonic Stem Cells	0	0.372	-0.849	ACVR1,ACVR1C,BMP4,BMPR1B,CTNNB1,FGF2,FGFR1,FGFR2,FGFR3,FGFR4,FOXC1,FZD2,FZD3,FZD5,FZD9,GRIN1,HESX1,IGF1,IGF2R,IL6ST,JAK1,KLF4,LIF,MAP2K1,MAPK1,MRAS,MYC,OTX1,PAX6,PIK3C2G,PIK3CD,PIK3R5,RAP2A,RAP2B,RASD1,RIF1,SALL4,SET,SMAD9,SOX2,TCF7L1,TGFB1,WNT10A,WNT11,WNT2B,WNT3,WNT3A,WNT4,WNT5A,WNT5B,WNT9A
3-phosphoinositide Biosynthesis	0	0.342	-0.849	ACP5,ALPL,CDC25A,CDC25B,CDC25C,CDIPT,DUSP12,DUSP2,DUSP23,DUSP28,DUSP4,DUSP5,DUSP6,ENPP1,EPHX2,G6PC2,G6PC3,HACD2,IGBP1,ILKAP,INPP5D,MINPP1,MTMR2,MTMR7,NUDT1,NUDT14,NUDT9,PI4K2A,PIK3C2G,PIK3CD,PIK3R5,PIP4K2A,PIP4K2C,PIP5K1C,PLPP6,PPFIA1,PPFIA3,PPM1J,PPM1K,PPP1CA,PPP1R12C,PPP1R14A,PPP1R14C,PPP1R14D,PPP1R16B,PPP1R1B,PPP1R1C,PPP1R3C,PPP1R7,PPP2R1B,PPP2R2B,PPP3CA,PRUNE1,PTPN22,PTPN6,PTPRB,PTPRC,PTPRE,P…
Xenobiotic Metabolism General Signaling Pathway	0	0.356	-0.845	ABCA2,ABCA4,AHR,FTL,GSTA1,GSTA2,GSTA3,GSTM2,GSTM3,GSTO2,GSTZ1,HMOX1,KCTD17,MAF,MAP2K1,MAP2K5,MAP2K6,MAP3K12,MAP3K13,MAP3K14,MAP3K3,MAP3K8,MAPK1,MAPK11,MGST1,MRAS,NQO1,NQO2,NR1I2,PIK3C2G,PIK3CD,PIK3R5,PPARA,PRKCA,PRKCB,PRKCG,RAP2A,RAP2B,RASD1,SLC51A,SLC51B,SLC9C2,UGT1A1,UGT2A1,UGT2B15,UGT2B17,UGT8
DAP12 interactions	0	0.351	-0.832	B2M,BTK,FYN,GRB2,HLA-B,HLA-C,KLRD1,LAT,LCK,SIRPB1,SYK,TREM1,TREM2
MIF-mediated Glucocorticoid Regulation	0	0.382	-0.832	CD14,LY96,MAPK1,NFKBIA,NR3C1,PLA2G12A,PLA2G1B,PLA2G3,PLA2G4C,PLA2G4D,PLA2G4E,PLA2G4F,PTGS2
UVB-Induced MAPK Signaling	0	0.294	-0.832	EIF4EBP1,FOS,H3-3B,JUN,MAP2K1,MAPK1,MAPK10,MAPK11,MTOR,PIK3C2G,PIK3CD,PIK3R5,PRKCA,PRKCB,PRKCG
Formation of intermediate mesoderm	2.45	1	-0.816	BMP4,FGF2,FOXC1,FOXC2,OSR1,PAX8
Thyroid Hormone Metabolism II (via Conjugation and/or Degradation)	1.34	0.591	-0.816	B3GAT3,B4GAT1,CSGALNACT1,EXT2,LARGE1,LARGE2,SULT1A1,SULT1B1,SULT1C2,UGT1A1,UGT2A1,UGT2B15,UGT2B17
Superpathway of Citrulline Metabolism	0.551	0.5	-0.816	AGMAT,ARG2,GLS,GLS2,NOS2,NOS3,PRODH
Complement System	0.452	0.438	-0.816	C1R,C1S,C3,C4BPA,C4BPB,C6,CD55,CFD,CFI,CR2,ITGAM,ITGAX,ITGB2,SERPING1
Advanced glycosylation endproduct receptor signaling	0.401	0.462	-0.816	AGER,APP,DDOST,MAPK1,S100A12,SAA1
Iron uptake and transport	0.393	0.414	-0.816	ABCG2,ATP6V0A1,ATP6V0B,ATP6V0D2,ATP6V0E1,ATP6V0E2,ATP6V1B2,ATP6V1C2,ATP6V1E2,ATP6V1G3,ATP6V1H,CP,CYBRD1,FTH1,FTL,HEPH,HFE,HMOX1,LCN2,MCOLN1,SLC11A2,STEAP4,TFR2,UBA52
Incretin synthesis, secretion, and inactivation	0.315	0.429	-0.816	CTNNB1,DPP4,LEP,PAX6,SEC11C,SPCS3
TREM1 Signaling	0.282	0.394	-0.816	CASP5,CD83,CD86,CXCL8,DEFB4A,GRB2,ICAM1,IL18,IL1B,IL1RL1,IL6,IRAK1,ITGA5,ITGAX,LAT2,MAPK1,MPO,NLRC4,NLRC5,NLRP1,NOD1,NOD2,TLR10,TLR5,TLR6,TREM1
Interleukin-20 family signaling	0	0.286	-0.816	IL20RA,IL22RA1,IL24,JAK1,STAT1,STAT2
Signaling by NTRK3 (TRKC)	0	0.222	-0.816	BAX,CASP5,GRB2,NELFB,NTF3,SRC
Insertion of tail-anchored proteins into the endoplasmic reticulum membrane	0	0.273	-0.816	APP,EMD,GET1,GET3,HMOX1,PRNP
Cholecystokinin/Gastrin-mediated Signaling	0.535	0.421	-0.801	CCK,DIRAS3,ELK1,EPHA4,FOS,GRB2,IL18,IL1A,IL1B,IL1RN,IL33,IL37,ITPR2,JUN,MAP2K1,MAP2K5,MAP2K6,MAPK1,MAPK10,MEF2C,MRAS,PLCB2,PLCB4,PRKCA,PRKCB,PRKCG,PTGS2,PTK2B,RAC2,RAC3,RAP2A,RAP2B,RASD1,RHOA,RHOBTB1,RHOBTB2,RHOD,RHOH,RHOJ,RHOU,RND1,RND2,RND3,SRC,SRF
Intra-Golgi and retrograde Golgi-to-ER traffic	0.498	0.409	-0.788	ACTR10,ACTR1A,AGPAT3,ARF3,ARFIP2,BICD1,CENPE,COG7,COPE,COPZ2,CYTH3,CYTH4,DCTN5,DYNC1H1,DYNC1I1,DYNLL1,DYNLL2,GALNT1,GALNT2,GCC1,GOLIM4,IGF2R,KDELR3,KIF11,KIF12,KIF15,KIF18A,KIF18B,KIF19,KIF1B,KIF20A,KIF20B,KIF21A,KIF22,KIF23,KIF25,KIF26B,KIF2C,KIF3C,KIF4A,KIF6,KIF9,KIFC2,KLC2,M6PR,MAN1A1,MAN1A2,MAN2A1,MAN2A2,NAA30,PLIN3,RAB36,RAB3GAP1,RAB43,RAB6B,RAB9B,RACGAP1,RGP1,RHOBTB3,TGOLN2,TMED10,TMED7,TME…
Melanocyte Development and Pigmentation Signaling	0	0.312	-0.784	ADCY2,ADCY5,ADCY7,ADCY9,ATF4,CREB3L1,CREB3L4,CREB5,CRK,GRB2,KIT,KITLG,MAP2K1,MAPK1,MC1R,MRAS,PIK3C2G,PIK3CD,PIK3R5,POMC,PRKACA,PRKAG1,PTPN6,RAP2A,RAP2B,RASD1,RPS6KA2,SH2B2,SRC
FGF Signaling	0	0.35	-0.784	ATF4,CREB3L1,CREB3L4,CREB5,CRK,FGF1,FGF11,FGF12,FGF13,FGF2,FGF20,FGFR1,FGFR2,FGFR3,FGFR4,GRB2,HGF,MAP2K1,MAP2K6,MAPK1,MAPK11,MAPKAPK2,MET,PIK3C2G,PIK3CD,PIK3R5,PRKCA,PTPN6
Phototransduction Pathway	0.419	0.429	-0.775	CNGA1,CNGB1,GNAT2,GNB5,GUCA1A,GUCA1B,OPN3,OPN5,PDE6A,PDE6B,PDE6D,PDE6G,PRKACA,PRKAG1,SAG
Signaling by NOTCH3	0	0.312	-0.775	APH1A,APH1B,DLGAP5,DLL1,HES1,HEY2,JAG1,MAML3,MAMLD1,NCSTN,NEURL1B,PSENEN,STAT1,TACC3,UBA52
UFMylation Signaling Pathway	0	0.3	-0.775	ABCA1,CCND1,DDRGK1,EIF4A2,EIF4G3,ERN1,ESR1,GPX4,H3-3B,H4C9,IL1B,IL6,MYC,NCOA1,PDK1,SLC7A11,TFF1,UFC1
Ferroptosis Signaling Pathway	0.634	0.427	-0.762	ABCA1,ALOX15,ALOX15B,ALOX5,ALOXE3,ANGPTL4,ARAF,ARF3,ATF4,BAP1,BID,CBS,CDKN1A,CHAC1,CTH,CTSB,CYBB,DPP4,EMP1,FANCD2,FTH1,FTL,GLS2,GPX4,GSS,H2BC12,H2BC15,H2BC26,H2BC7,HMOX1,MAP2K1,MAPK1,MRAS,NOX1,NOX4,PHKG2,PRKAB1,PRKAG1,RAP2A,RAP2B,RASD1,SLC11A2,SLC1A5,SLC38A1,SLC39A14,SLC39A8,SLC3A2,SLC7A11,SQSTM1,TFAP2C
GNRH Signaling	0	0.357	-0.762	ADCY2,ADCY5,ADCY7,ADCY9,ATF4,CACNA1A,CACNA1C,CACNA2D2,CACNA2D4,CACNB1,CACNB3,CACNB4,CACNG4,CACNG6,CALML5,CAMK2G,CREB3L1,CREB3L4,CREB5,EGR1,ELK1,FOS,GNA14,GNA15,GNB1L,GNB4,GNB5,GNG10,GNG11,GNG2,GNG3,GNG7,GNRH1,GRB2,HBEGF,ITPR2,JUN,MAP2K1,MAP2K6,MAP3K12,MAP3K13,MAP3K14,MAP3K3,MAP3K8,MAPK1,MAPK10,MAPK11,MMP2,MRAS,PLCB2,PLCB4,PRKACA,PRKAG1,PRKCA,PRKCB,PRKCG,PTK2B,RAP2A,RAP2B,RASD1,SRC
PI3K Signaling in B Lymphocytes	0	0.322	-0.762	ATF3,ATF4,ATF5,ATF6,BCL10,BLK,BTK,C3,CALML5,CAMK2G,CD19,CD79A,CHUK,CR2,ELK1,FOS,FYN,INPP5D,IRS2,ITPR2,JUN,MAP2K1,MAPK1,MRAS,NFATC1,NFATC2,NFATC3,NFATC4,NFKBIA,NOTUM,PDIA3,PIK3CD,PLCB2,PLCB4,PLCD4,PLCE1,PLCH1,PLCH2,PLCL1,PLCL2,PLEKHA3,PLEKHA4,PPP3CA,PRKCB,PTPRC,RAP2A,RAP2B,RASD1,SYK
Renin-Angiotensin Signaling	0	0.311	-0.756	ACE,ADCY2,ADCY5,ADCY7,ADCY9,AGT,CCL5,ELK1,FOS,GRB2,ITPR2,JUN,MAP2K1,MAPK1,MAPK10,MAPK11,MRAS,NOX1,PIK3C2G,PIK3CD,PIK3R5,PRKACA,PRKAG1,PRKCA,PRKCB,PRKCG,PTGER2,PTK2B,PTPN6,RAP2A,RAP2B,RASD1,REN,SHC2,SHC3,SHF,STAT1
Fcγ Receptor-mediated Phagocytosis in Macrophages and Monocytes	0	0.333	-0.73	ACTA1,ACTA2,ACTB,ACTG2,ARPC1B,ARPC4,ARPC5L,CRK,DGKB,FGR,FYN,GPLD1,HCK,HMOX1,INPP5D,MAPK1,MYO5A,NCF1,NCK1,PIK3C2G,PLD6,PRKCA,PRKCB,PRKCG,PTK2B,RAC2,RAC3,SRC,SYK,TLN1,TLN2
Signaling by ERBB2	0	0.34	-0.728	DIAPH1,ERBB4,EREG,FYN,GRB2,HBEGF,HSP90AA1,MATK,NRG4,PRKCA,PTK6,PTPN18,RHOA,RNF41,SRC,STUB1,UBA52
Gamma carboxylation, hypusinylation, hydroxylation, and arylsulfatase activation	0	0.298	-0.728	ARSB,ARSD,ARSG,BGLAP,DNAJC24,DPH1,DPH6,EIF5A,FN3K,FURIN,GGCX,JMJD6,KDM8,PROC,PROS1,SUMF1,TPST1
Dermatan Sulfate Degradation (Metazoa)	0.876	0.571	-0.707	CEMIP2,HEXA,HEXB,HYAL1,HYAL3,HYAL4,IDUA,OGA
D-myo-inositol (1,4,5)-trisphosphate Degradation	0.59	0.5	-0.707	BPNT2,IMPA2,INPP1,INPP5D,INPP5E,INPP5J,INPP5K,SYNJ1
FOXO-mediated transcription	0.321	0.421	-0.707	FOXO1,FOXO4,FOXO6,SIRT1,TXN,TXNIP,YWHAB,YWHAG
SUMOylation of RNA binding proteins	0	0.167	-0.707	BMI1,CBX2,CBX4,CBX8,NUP188,PCGF2,SCMH1,SEH1L
Protein ubiquitination	0	0.267	-0.707	UBA52,UBE2C,UBE2G2,UBE2Q2,UBE2T,UBE2W,UCHL3,USP5
Formation of WDR5-containing histone-modifying complexes	0	0.19	-0.707	DPY30,DR1,MBIP,PAGR1,PHF20L1,SETD1B,SGF29,YEATS2
TNFR2 Signaling	0	0.323	-0.707	CHUK,FOS,JUN,MAP3K14,NAIP,NFKBIA,TNFAIP3,TNFRSF1B,TRAF2,XIAP
Dopamine Receptor Signaling	0	0.3	-0.707	ADCY2,ADCY5,ADCY7,ADCY9,CALY,MAOA,MAOB,NCS1,PPM1J,PPP1CA,PPP1R1B,PPP2R1B,PPP2R2B,PRKACA,PRKAG1,PTS,QDPR,TH
UBE2C in Cell Cycle Progression Signaling Pathway	0.274	0.391	-0.686	AKT1S1,AR,AURKA,BUB1B,CCNB1,CCNB2,CCNB3,CDC20,CDK1,CDKN1A,DEPTOR,ECRG4,ESPL1,ESR1,FOXM1,GNB1L,HES1,MAD2L1,MAPKAP1,METTL3,mir-17 (includes others),MTOR,MYC,PIK3C2G,PIK3CD,PIK3R5,PRR5L,PTTG1,RPTOR,SLC38A2,SQSTM1,UBA52,UBD,UBE2C,USP44,WDR76
T Cell Exhaustion Signaling Pathway	0	0.309	-0.686	ACVR1,ACVR1C,BATF,CD247,CD274,CD3D,CD86,FOS,FOXO1,HAVCR2,HLA-A,HLA-B,HLA-C,HLA-F,IL12A,IL12RB1,IL12RB2,IL6,JAK1,JUN,KDR,LAG3,LGALS9,MAPK1,MAPK10,MRAS,MTOR,NFATC1,NFATC2,NFATC3,NFATC4,PDCD1LG2,PDK1,PIK3C2G,PIK3CD,PIK3R5,PPM1J,PPP2R1B,PPP2R2B,PTPN6,RAP2A,RAP2B,RASD1,STAT1,STAT2,TCF7,TGFB1,TNFRSF14,TRAC,TRDC
Sheddase Signaling Pathway	2.44	0.494	-0.655	ACKR2,ACKR4,ADAM28,ADAM8,AR,AREG,BIK,BSG,CCN1,CCN2,CCN3,CCR10,CCRL2,CDH12,CDH2,CEBPB,COL1A1,COL1A2,COL4A1,COL4A2,COL4A3,COL4A4,E2F1,E2F2,E2F5,E2F7,E2F8,ELK3,ERBB4,FN1,FOS,HBEGF,HGF,HIF1A,IGF1,IGFBP2,IGFBP3,IGFBP5,IGFBP6,IGFBP7,IL1B,IL33,IL6,ITGA5,ITGAV,ITGB2,ITGB3,ITGB5,ITGB7,JUN,KDR,KLK1,MAPK1,MAPK10,MAPK11,MET,mir-181 (includes others),mir-21 (includes others),MMP1,MMP10,MMP11,MMP13,MMP15,MMP17…
NLR signaling pathways	0	0.375	-0.655	AAMP,AIM2,APP,CARD9,CHUK,HMOX1,IRAK1,MAP2K6,MAPK11,NLRC4,NLRP1,NOD1,NOD2,PANX1,PSTPIP1,PYCARD,RIPK2,TNFAIP3,TXN,TXNIP,UBA52
Pancreatic Adenocarcinoma Signaling	0	0.285	-0.655	BIRC5,BRCA2,CCND1,CCNE1,CCNE2,CDKN1A,CDKN1B,CDKN2A,CDKN2B,E2F1,E2F2,E2F5,E2F7,E2F8,ELK1,GPLD1,GRB2,HBEGF,HMOX1,JAK1,MAP2K1,MAPK1,MAPK10,MMP9,PDGFC,PGF,PIK3C2G,PIK3CD,PIK3R5,PLD6,PTGS2,RAD51,RALGDS,STAT1,TGFB1
Role of Macrophages, Fibroblasts and Endothelial Cells in Rheumatoid Arthritis	0.757	0.418	-0.647	ADAMTS4,ATF4,CALML5,CAMK2G,CCL5,CCND1,CEBPA,CEBPB,CEBPG,CHUK,CREB3L1,CREB3L4,CREB5,CSF1,CSNK1G3,CTNNB1,CXCL8,DKK3,DKKL1,FGF2,FN1,FOS,FRZB,FZD2,FZD3,FZD5,FZD9,HNF1A,ICAM1,IL16,IL17RB,IL17RC,IL18,IL1A,IL1B,IL1R1,IL1R2,IL1RL1,IL1RN,IL32,IL33,IL37,IL6,IL6ST,IL7,IRAK1,IRAK3,JUN,LEF1,LRP1,LTBR,MAP2K1,MAP2K6,MAP3K14,MAPK1,MAPKAPK2,MMP1,MMP13,MRAS,MYC,NFATC1,NFATC2,NFATC3,NFATC4,NFKBIA,NGFR,NOS2,NOTUM,PD…
Chaperone Mediated Autophagy Signaling Pathway	0.402	0.401	-0.647	APP,ATP6AP2,ATP6V0A1,ATP6V0B,ATP6V0D2,ATP6V0E1,ATP6V0E2,ATP6V1B2,ATP6V1C2,ATP6V1E2,ATP6V1G3,ATP6V1H,BBC3,CCND1,CD247,CD3D,CHEK1,CHUK,CIP2A,CTSA,DNAJB1,EEF1A2,GPX4,HIF1A,HNF1A,HSP90AA1,HSPA2,HSPA5,HSPA6,HSPA8,HSPA9,HSPBP1,HTT,IDH1,IDH2,IL17RB,IL17RC,IL18,IL1B,KLK6,LAMP2,MAPK1,MAPK11,MAPKAP1,MCL1,mir-17 (includes others),mir-21 (includes others),MLLT11,MMP1,MMP10,MMP11,MMP13,MMP15,MMP17,MMP19,MMP2,…
Role of Chondrocytes in Rheumatoid Arthritis Signaling Pathway	2.3	0.508	-0.64	ADAMTS4,AKT1S1,ASIC1,CAPN2,CEBPA,CEBPB,CEBPG,CHUK,CXCL8,CXCR4,EGR1,FN1,FOS,GNB1L,IL17RB,IL17RC,IL18,IL1A,IL1B,IL1R1,IL1R2,IL1RL1,IL1RN,IL33,IL37,IL6,IL6ST,IRAK1,ITGA5,JUN,LRP1,MAPK1,MAPK11,mir-23 (includes others),MLKL,MMP1,MMP10,MMP11,MMP13,MMP15,MMP17,MMP19,MMP2,MMP24,MMP25,MMP7,MMP9,MTOR,NGFR,NOS2,PDGFC,PGF,PLAU,PPP3CA,PRKAB1,PRKAG1,PTGS2,PYCARD,RIPK1,RPTOR,TNFRSF11B,TNFRSF1A,TNFRSF1B
Glycation Signaling Pathway	0.869	0.43	-0.64	AGER,APP,ARAF,ATF4,ATF6,CD36,CD70,CHUK,CLCF1,COL4A1,COL4A2,COL4A3,COL4A4,CSF1,CXCL8,CYBB,DDIT3,DDOST,DIAPH1,EGR1,ERN1,FN3K,FOS,GPI,HIF1A,HKDC1,ICAM1,ICAM2,ICAM4,ICAM5,IL11,IL12A,IL18,IL1A,IL1B,IL25,IL33,IL37,IL6,IRAK1,IRAK3,IRF1,JAK1,JUN,LEP,LIF,MAF,MAOB,MAPK1,MAPK10,MAPK11,MAPK15,mir-17 (includes others),MMP9,MRAS,MTOR,NCF1,NOS2,NOX1,NOX4,PDGFC,PFKP,PGF,PIK3C2G,PIK3CD,PIK3R5,PRKCA,PRKCB,PRKCG,RA…
Melatonin Degradation I	1.72	0.558	-0.632	B3GAT3,B4GAT1,CSGALNACT1,CYP1A1,CYP1B1,CYP2A6/CYP2A7,CYP2C18,CYP2C8,CYP2C9,CYP2F1,CYP2U1,CYP4B1,CYP4X1,CYP51A1,EXT2,LARGE1,LARGE2,SULT1A1,SULT1B1,SULT1C2,UGT1A1,UGT2A1,UGT2B15,UGT2B17
Superpathway of D-myo-inositol (1,4,5)-trisphosphate Metabolism	0.698	0.5	-0.632	BPNT2,IMPA2,INPP1,INPP5D,INPP5E,INPP5J,INPP5K,ITPKA,ITPKC,MINPP1,SYNJ1
Interleukin-6 family signaling	0.468	0.455	-0.632	CLCF1,CRLF1,CTF1,IL11,IL11RA,IL6,IL6ST,JAK1,LIF,STAT1
Signaling by FGFR4	0	0.263	-0.632	FGF1,FGF2,FGF20,FGFR4,GRB2,KLB,MAPK1,SPRY2,SRC,UBA52
RORA,B,C and NR1D1 (REV-ERBA) regulate gene expression	0	0.385	-0.632	CPT1A,HELZ2,NCOA1,NCOR1,NR1D1,PPARA,PPARGC1A,RORC,SMARCD3,SREBF1
Retinoic acid Mediated Apoptosis Signaling	0	0.286	-0.632	BID,CRABP2,CYCS,IRF1,PARP2,PARP3,PARP6,PARP9,RXRB,TNFRSF10B,TNFRSF10C,TNFSF10
p53 Signaling	0	0.312	-0.626	ADGRB1,BAX,BBC3,BIRC5,BRCA1,CCND1,CDKN1A,CDKN2A,CHEK1,COQ8A,CTNNB1,E2F1,GADD45A,GADD45B,GADD45G,HIF1A,JUN,PIK3C2G,PIK3CD,PIK3R5,PMAIP1,PRKDC,RRM2B,SIRT1,SNAI2,THBS1,TIGAR,TNFRSF10B,TP73,TRIM29
TGF-β Signaling	0	0.322	-0.626	ACVR1,ACVR1C,AMH,BMP4,BMPR1B,FOS,GRB2,INHA,INHBC,INHBE,IRF7,JUN,MAP2K1,MAP2K6,MAP4K1,MAPK1,MAPK11,MRAS,RAP2A,RAP2B,RASD1,RUNX3,SERPINE1,SKI,SMAD6,SMAD9,TGFB1,TGIF1,ZFYVE9
Preeclampsia Signaling Pathway	1.49	0.471	-0.62	AKT1S1,AMOTL2,ANGPTL4,BCAM,CCN2,CCND1,CTNNB1,EDN1,ENG,FLT1,FOS,FOXM1,FZD2,FZD3,FZD5,FZD9,GNB1L,GPER1,HIF1A,HMOX1,ICAM1,IL18,IL1A,IL1B,IL1RN,IL33,IL37,IL6,IRF1,JAG1,JAK1,JMJD6,JUN,JUNB,KCNMA1,KCNMB2,KDR,LIF,LRRC26,MAPK10,mir-21 (includes others),MMP2,MMP9,MTOR,MYC,MYL9,NFKBIA,NOC2L,NOS3,PDGFC,PGF,PIK3C2G,PIK3CD,PIK3R5,PKN3,PPP2R2B,PRKAB1,PRKAG1,PTGS2,RHOA,RPTOR,RXRB,STOX1,TGFB1,TIMP1
HMGB1 Signaling	0.618	0.422	-0.617	AGER,CD70,CLCF1,CXCL8,DIRAS3,ELK1,FOS,ICAM1,IFNGR1,IL11,IL12A,IL18,IL1A,IL1B,IL1R1,IL25,IL33,IL37,IL6,JUN,LEP,LIF,MAP2K1,MAP2K5,MAP2K6,MAPK1,MAPK10,MAPK11,MRAS,NGFR,PIK3C2G,PIK3CD,PIK3R5,PLAT,RAC2,RAC3,RAP2A,RAP2B,RASD1,RHOA,RHOBTB1,RHOBTB2,RHOD,RHOH,RHOJ,RHOU,RND1,RND2,RND3,SELE,SERPINE1,TGFB1,TNFRSF11B,TNFRSF1A,TNFRSF1B,TNFSF10,TNFSF11,TNFSF13,TNFSF14,TNFSF15,TNFSF4,TNFSF9
MicroRNA Biogenesis Signaling Pathway	0	0.257	-0.603	AGO1,BMP4,BMP6,BRCA1,DNAJB1,ESR1,EXOSC1,EXOSC5,EXOSC6,FGF2,HGF,HMOX1,HNRNPA1,HOPX,HSP90AA1,HSPA8,IGF1,MAPK1,MAPK11,MRAS,MTOR,MYC,NUP188,PDGFB,PIK3C2G,PIK3CD,PIK3R5,PIWIL1,POLR2A,POLR2E,POLR2F,POLR2G,POLR2I,POLR2J,POLR2L,RAP2A,RAP2B,RASD1,SEH1L,SMAD9,SRSF1,SRSF3,TGFB1,XPO5,ZC3H12A
Semaphorin interactions	0.372	0.41	-0.6	ARHGEF12,CD72,CDK5R1,CFL1,DPYSL3,FARP2,FES,FYN,HSP90AA1,LIMK1,MET,MYL6,MYL9,PIP5K1C,PLXNA2,PLXNC1,PTPRC,RHOA,RND1,SEMA3E,SEMA4A,SEMA6A,SEMA6D,TLN1,TREM2
Hepatic Cholestasis	0	0.388	-0.593	ABCB11,ABCB4,ABCC2,ADCY2,ADCY5,ADCY7,ADCY9,CALML5,CCL24,CD14,CD70,CFTR,CHUK,CLCF1,CXCL8,CYP7B1,ESR1,FABP6,FGFR4,FOXO1,GPER1,HNF1A,HSD3B7,IL11,IL12A,IL18,IL1A,IL1B,IL1R1,IL1R2,IL1RL1,IL1RN,IL25,IL33,IL37,IL6,IRAK1,IRAK3,JUN,LEP,LIF,LY96,MAP2K1,MAPK1,MAPK10,mir-21 (includes others),NFATC3,NFKBIA,NGFR,NOS2,NR1I2,NR5A2,PPARA,PPP3CA,PRKACA,PRKAG1,PRKCA,PRKCB,PRKCG,SIRT1,TGFB1,TNFRSF11B,TNFRSF12A,TNFRS…
Pyroptosis Signaling Pathway	0.55	0.429	-0.577	AIM2,BAX,CASP5,GBP1,GBP5,GSDMB,GSDMC,GSDME,IL18,IL1A,IL1B,IL1R1,MAPK1,MAPK11,mir-30 (includes others),NAIP,NGFR,NLRC4,NLRP1,NOL3,PANX1,PRKACA,PRKAG1,PTGER4,PYCARD,RHOA,TLR10,TLR5,TLR6,TNFRSF11B,TNFRSF1A,TNFRSF1B,TXNIP
Extra-nuclear estrogen signaling	0.268	0.391	-0.577	AREG,CCND1,CDKN1B,ELK1,EPGN,EREG,ESR1,FOS,GNB4,GNB5,GNG10,GNG11,GNG2,GNG3,GNG7,HBEGF,HSP90AA1,MAPK1,MMP2,MMP7,MMP9,NOS3,S1PR3,SPHK1,SRC,SRF,UHMK1
IL-33 Signaling Pathway	0	0.362	-0.577	AREG,ATF4,CASP5,CCL17,CCL24,CCL5,CHUK,CREB3L1,CREB3L4,CREB5,CXCL8,FOS,GATA3,H2BC12,H2BC15,H2BC26,H2BC7,ICAM1,ICAM2,ICAM4,ICAM5,IL18,IL1A,IL1B,IL1RL1,IL1RN,IL33,IL37,IL6,IRAK1,JUN,KIT,KLK6,LPIN1,MAP2K1,MAP3K8,MAPK1,MAPK10,MAPK11,MAPKAPK2,MMP2,MMP9,MTOR,NFATC1,NFKBIA,NOS3,PIK3C2G,PIK3CD,PIK3R5,PRKACA,PRKAG1,PRSS21,PTGS2,SELE,SYK
Hypoxia Signaling in the Cardiovascular System	0	0.324	-0.577	ATF4,COPS5,CREB3L1,CREB3L4,CREB5,EDN1,HIF1A,HIF1AN,HSP90AA1,JUN,NFKBIA,NOS3,NQO1,SLC2A4,UBE2C,UBE2D4,UBE2F,UBE2G2,UBE2L6,UBE2Q2,UBE2T,UBE2W,VHL
GABAergic Receptor Signaling Pathway (Enhanced)	1.76	0.495	-0.566	ABAT,ADCY2,ADCY5,ADCY7,ADCY9,CACNA1A,CACNA1C,CACNA2D2,CACNA2D4,CACNB1,CACNB3,CACNB4,CACNG4,CACNG6,CNTNAP1,CNTNAP2,GABBR2,GABRB2,GABRB3,GABRD,GABRE,GABRP,GABRR2,GAD1,GLS,GLUL,GNAL,GNB1L,GNB4,GNB5,GNG10,GNG11,GNG2,GNG3,GNG7,GOT1,GPHN,GRIN1,GRIN2A,GRIN2D,GRIN3B,ITPR2,KCNJ5,NLGN2,NLGN3,NLGN4X,NRXN1,PRKACA,PRKAG1,SLC12A2,SLC12A5,SLC38A2,SLC6A12
MSP-RON Signaling in Cancer Cells Pathway	0.53	0.417	-0.566	ACTA2,ARAF,ATF4,CCND1,CREB3L1,CREB3L4,CREB5,CTNNB1,ELK3,F12,FLNA,FOS,GRB2,HIF1A,HNF1A,JUN,KLK1,KLK10,KLK11,KLK13,KLK6,KLK7,KLK8,KLKB1,LEF1,MAP2K1,MAPK1,MET,MRAS,MST1,MTOR,MYC,NFKBIA,PDGFC,PGF,PIK3C2G,PIK3CD,PIK3R5,PTK2B,RAP2A,RAP2B,RASD1,RPS6KA2,SRC,ST14,TCF4,TCF7,TCF7L1,VHL,VIM,YWHAB,YWHAG,YWHAH
HGF Signaling	0	0.344	-0.557	CCND1,CDKN1A,CDKN2A,ELK1,ELK3,FOS,GRB2,HGF,IL6,ITGA2B,ITGA3,ITGA4,ITGA5,ITGA7,ITGA9,ITGAL,ITGAM,ITGAV,ITGAX,ITGB2,ITGB3,ITGB5,ITGB7,JUN,MAP2K1,MAP3K12,MAP3K13,MAP3K14,MAP3K3,MAP3K8,MAPK1,MAPK10,MET,MRAS,PIK3C2G,PIK3CD,PIK3R5,PRKCA,PRKCB,PRKCG,PTGS2,RAP2A,RAP2B,RASD1
Role of MAPK Signaling in Inhibiting the Pathogenesis of Influenza	0.713	0.446	-0.539	ABHD3,ARAF,BAX,CCL5,CXCL8,EIF2AK2,IL1B,IL6,JUN,MAP2K1,MAP2K6,MAPK1,MAPK10,MAPK11,NFKBIA,PLA2G12A,PLA2G1B,PLA2G2C,PLA2G3,PLA2G4C,PLA2G4D,PLA2G4E,PLA2G4F,PLA2G7,PLAAT1,PLAAT2,PLAAT4,PLAAT5,PLB1,PNPLA2,PNPLA3,PRDX6,PTGS2
NAP1L1 Transcription Regulation Signaling Pathway	0.438	0.416	-0.539	BAX,CCNB1,CCND1,CDKN1A,CTNNB1,E2F1,ERCC6,H3-3B,HDGF,JUN,MAPK1,MCL1,MTOR,MYC,NAP1L1,NFKBIA,PIK3C2G,PIK3CD,PIK3R5,PRDM8,SCARB1,TUBA1A,TUBA1C,TUBA4B,TUBA8,TUBB1,TUBB2B,TUBB3,TUBB4B,TUBB6,TUBE1,TUBG2
NRF2-mediated Oxidative Stress Response	0	0.359	-0.539	ABCC2,ACTA1,ACTA2,ACTB,ACTG2,AKR7A3,AOX1,ATF4,CYGB,CYP1A1,CYP2A13,CYP2A6/CYP2A7,CYP2C18,CYP2C8,CYP2C9,CYP2F1,CYP2U1,DNAJA3,DNAJA4,DNAJB1,DNAJB11,DNAJB13,DNAJB14,DNAJC1,DNAJC12,DNAJC19,DNAJC5B,ENC1,ERP29,FMO1,FOS,FOSL1,FTH1,FTL,GCLM,GPX2,GSTA1,GSTA2,GSTA3,GSTM2,GSTM3,GSTO2,GSTZ1,HERPUD1,HMOX1,HSP90AA1,JUN,JUNB,KCTD17,MAF,MAFF,MAFK,MAP2K1,MAP2K5,MAP2K6,MAPK1,MGST1,MRAS,NQO1,NQO2,PIK3C2G,PIK3CD,PIK3…
Signaling by NOTCH2	0.286	0.4	-0.535	APH1A,APH1B,CNTN1,DLL1,HES1,JAG1,MAML3,MAMLD1,MDK,NCSTN,NEURL1B,NOTCH2,PSENEN,UBA52
TP53 Regulates Transcription of Cell Death Genes	0	0.326	-0.535	BAX,BBC3,BID,BIRC5,CHM,IGFBP3,NLRC4,PMAIP1,PRELID1,RABGGTB,TNFRSF10B,TNFRSF10C,TP73,ZNF420
Pyruvate metabolism	0	0.311	-0.535	GPT,GSTZ1,LDHC,MPC1,NEK1,PC,PDK1,PDK2,PDK4,PDP1,PDPR,RMND5B,SIRT4,UBA52
Bladder Cancer Signaling	0	0.381	-0.535	CCND1,CDKN1A,CDKN2A,CXCL8,DAPK1,E2F1,E2F2,E2F5,E2F7,E2F8,FGF1,FGF11,FGF12,FGF13,FGF2,FGF20,FGFR3,MAP2K1,MAPK1,MMP1,MMP10,MMP11,MMP13,MMP15,MMP17,MMP19,MMP2,MMP24,MMP25,MMP7,MMP9,MRAS,MYC,PDGFC,PGF,RAP2A,RAP2B,RASD1,RASSF1,THBS1
Non-Small Cell Lung Cancer Signaling	0	0.223	-0.535	CCND1,CDKN2A,E2F1,E2F2,E2F5,E2F7,E2F8,GRB2,ITPR2,MAP2K1,MAPK1,MRAS,PIK3C2G,PIK3CD,PIK3R5,PRKCA,RAP2A,RAP2B,RASD1,RASSF1,RXRB
Insulin Receptor Signaling	0	0.317	-0.522	ACLY,ASIC1,ASIC3,CRK,EIF4EBP1,EPM2A,FOXO1,FOXO4,FYN,GRB10,GRB2,GSK3A,INPP5D,INPP5J,INPP5K,IRS2,JAK1,MAP2K1,MAPK1,MRAS,MTOR,NCK1,PDE3B,PIK3C2G,PIK3CD,PIK3R5,PPP1CA,PRKACA,PRKAG1,RAP2A,RAP2B,RASD1,RPTOR,SCNN1B,SCNN1G,SLC2A4,STX4,SYNJ1
mTOR Signaling	0	0.269	-0.507	AKT1S1,ATG13,DIRAS3,EIF3D,EIF3J,EIF4A2,EIF4EBP1,EIF4EBP2,EIF4G3,GNB1L,GPLD1,HIF1A,HMOX1,MAPK1,MAPKAP1,MRAS,MRPS15,MRPS18A,MRPS18C,MRPS23,MRPS31,MRPS34,MRPS35,MTOR,PDGFC,PGF,PIK3C2G,PIK3CD,PIK3R5,PLD6,PPM1J,PPP2R1B,PPP2R2B,PRKAB1,PRKAG1,PRKCA,PRKCB,PRKCG,PRR5L,RAC2,RAC3,RAP2A,RAP2B,RASD1,RHEB,RHOA,RHOBTB1,RHOBTB2,RHOD,RHOH,RHOJ,RHOU,RND1,RND2,RND3,RPS12,RPS17,RPS27L,RPS6KA2,RPTOR
Formation of the dystrophin-glycoprotein complex (DGC)	0.585	0.457	-0.5	ACTA1,ACTA2,ACTB,ACTG2,AGRN,DAG1,DMD,DRP2,LAMA1,LAMA2,LAMA3,LAMB1,LAMC1,SGCG,SNTB1,SNTG2
Interleukin-2 family signaling	0	0.372	-0.5	GRB2,HAVCR2,IL2RB,IL2RG,INPP5D,INPP5J,INPP5K,JAK1,LCK,LGALS9,PIK3CD,PTK2B,PTPN6,STAT1,SYK,SYNJ1
α-Adrenergic Signaling	0	0.378	-0.5	ADCY2,ADCY5,ADCY7,ADCY9,ADRA2A,CALML5,EPM2A,GNA14,GNA15,GNAL,GNAT2,GNB1L,GNB4,GNB5,GNG10,GNG11,GNG2,GNG3,GNG7,ITPR2,MAP2K1,MAPK1,MRAS,PHKG1,PHKG2,PRKACA,PRKAG1,PRKCA,PRKCB,PRKCG,PYGB,PYGL,PYGM,RAP2A,RAP2B,RASD1,SLC8A1
CD27 Signaling in Lymphocytes	0	0.327	-0.5	BID,CD70,CHUK,CYCS,FOS,JUN,MAP2K1,MAP2K5,MAP2K6,MAP3K12,MAP3K13,MAP3K14,MAP3K3,MAP3K8,MAPK10,NFKBIA,TRAF2,TRAF5
Regulation of eIF4 and p70S6K Signaling	0	0.244	-0.5	EIF1,EIF1AX,EIF3D,EIF3J,EIF4A2,EIF4EBP1,EIF4EBP2,EIF4G3,GRB2,ITGA2B,ITGA3,ITGA4,ITGA5,ITGA7,ITGA9,ITGAL,ITGAM,ITGAV,ITGAX,ITGB2,ITGB3,ITGB5,ITGB7,MAP2K1,MAPK1,MAPK11,MRAS,MRPS15,MRPS18A,MRPS18C,MRPS23,MRPS31,MRPS34,MRPS35,MTOR,PIK3C2G,PIK3CD,PIK3R5,PPM1J,PPP2R1B,PPP2R2B,RAP2A,RAP2B,RASD1,RPS12,RPS17,RPS27L,VPS37A,VPS37D
NUR77 Signaling in T Lymphocytes	0	0.261	-0.5	B2M,CALML5,CD247,CD3D,CD86,CYCS,HLA-A,HLA-B,HLA-C,HLA-F,MAP2K1,MAP2K5,MAP3K3,MAPK1,NFATC1,NR4A1,PDK1,PPP3CA,PRKCA,PRKCB,PRKCG,TNFSF10,TRAC,TRDC
UVC-Induced MAPK Signaling	0	0.36	-0.5	ARAF,FOS,JUN,MAP2K1,MAPK1,MAPK10,MAPK11,MRAS,PRKCA,PRKCB,PRKCG,RAP2A,RAP2B,RASD1,SMPD1,SMPD2,SMPD3,SRC
Response to elevated platelet cytosolic Ca2+	3.74	0.553	-0.485	A1BG,A2M,AHSG,APLP2,APOA1,APP,CD109,CD36,CD63,CFD,CFL1,CHID1,ECM1,ENDOD1,F5,FAM3C,FERMT3,FGA,FLNA,FN1,GTPBP2,HABP4,HGF,HSPA5,IGF1,ISLR,ITGA2B,ITGB3,ITIH4,LAMP2,LGALS3BP,LHFPL2,MANF,MMRN1,ORM2,PCDH7,PDGFB,PECAM1,PHACTR2,PLEK,PRKCA,PRKCB,PRKCG,PROS1,PSAP,QSOX1,RAB27B,RARRES2,SCG3,SELENOP,SERPINA1,SERPINE1,SERPINF2,SERPING1,SPARC,SRGN,STX4,SYTL4,TAGLN2,TGFB1,THBS1,TIMP1,TLN1,TMSB4X,VCL,VTI1B,VWF,WDR1
Signaling by VEGF	0	0.387	-0.469	AAMP,ACTB,AXL,BAIAP2,CDH5,CRK,CTNNB1,CYBB,CYFIP2,ELMO1,FLT1,FYN,HSP90AA1,ITGAV,ITGB3,ITPR2,JUP,KDR,MAPK11,MAPKAP1,MAPKAPK2,MTOR,NCF1,NCF4,NCK1,NCKAP1L,NOS3,NRP2,PGF,PRKACA,PRKCA,PRKCB,PRR5L,PTK2B,RHOA,SH2D2A,SHB,SHC2,SPHK1,SRC,TRIB3
Th2 Pathway	0	0.372	-0.469	ACVR1,ACVR1C,APH1A,APH1B,CD247,CD3D,CD4,CD86,CXCR4,DLL1,GATA3,GFI1,GRB2,HLA-A,HLA-B,ICAM1,ICOSLG,IL12A,IL12RB1,IL12RB2,IL17RB,IL1RL1,IL24,IL25,IL2RB,IL2RG,IL33,ITGB2,JAG1,JAK1,JUN,MAF,mir-21 (includes others),NCSTN,NFATC2,NOTCH2,PIK3C2G,PIK3CD,PIK3R5,PSENEN,RUNX3,TGFB1,TNFRSF4,TNFSF4,TSLP
Beta-catenin independent WNT signaling	0.314	0.394	-0.453	ADRM1,AGO1,AP2S1,BRSK2,CDKL1,CIT,CLTB,CTNNB1,FZD2,FZD3,FZD5,GNAT2,GNB4,GNB5,GNG10,GNG11,GNG2,GNG3,GNG7,ITPR2,LEF1,MYC,NFATC1,NME4,NME5,NME7,PDE6A,PDE6B,PDE6G,PI4K2A,PIK3C2G,PIK3CD,PIK3R5,PLCB2,PLK4,PPP3CA,PRKCA,PRKCB,PRKCG,PRKG1,PSMA1,PSMA6,PSMA7,PSMB6,PSMB8,PSMC5,PSMD1,PSMD11,PSMD2,PSMD8,PSME1,PSME2,PSME3,RAC2,RAC3,RHOA,ROR1,SCRIB,SPHK1,SPHK2,SRPK3,STK17A,STK17B,STK3,STK31,STK32A,STK32B,STK33,ST…
Sphingomyelin Metabolism	1.44	0.833	-0.447	SGMS1,SGMS2,SMPD1,SMPD2,SMPD3
Signaling by NODAL	0	0.333	-0.447	ACVR1C,DAND5,FURIN,MAPK1,PCSK6
Regulation of cholesterol biosynthesis by SREBP (SREBF)	0	0.333	-0.447	INSIG1,MBTPS1,MBTPS2,SCAP,SREBF1
RHO GTPases Activate ROCKs	0	0.263	-0.447	CFL1,LIMK1,MYL6,MYL9,RHOA
RHO GTPases activate PAKs	0	0.238	-0.447	FLNA,LIMK1,MYL6,MYL9,MYLK
Pentose phosphate pathway	0	0.357	-0.447	G6PD,RBKS,RPE,SHPK,TKT
Interleukin-15 signaling	0	0.357	-0.447	GRB2,IL15RA,IL2RB,IL2RG,JAK1
Signaling by Erythropoietin	0	0.208	-0.447	EPOR,GRB2,IRS2,PIK3CD,PIK3R5
Class I peroxisomal membrane protein import	0	0.25	-0.447	ABCD1,ABCD2,ATAD1,PXMP4,SLC25A17
Germ layer formation at gastrulation	0	0.385	-0.447	BMP4,CTNNB1,LEF1,SOX2,TCF7
IL-22 Signaling	0	0.25	-0.447	IL22RA1,JAK1,MAPK1,MAPK10,MAPK11,STAT1
Role of JAK1, JAK2 and TYK2 in Interferon Signaling	0	0.273	-0.447	IFNGR1,JAK1,PTPN6,SOCS1,STAT1,STAT2
Telomere Extension by Telomerase	0	0.333	-0.447	HNRNPA1,PINX1,TERF1,TERF2IP,TINF2
FAT10 Signaling Pathway	0	0.315	-0.447	HTT,MAP1LC3B,PSMA1,PSMA6,PSMA7,PSMB6,PSMB8,PSMC5,PSMD1,PSMD11,PSMD2,PSMD8,PSME1,PSME2,PSME3,SQSTM1,UBD
GDNF Family Ligand-Receptor Interactions	0	0.342	-0.426	ARTN,DOK1,DOK2,DOK3,DOK7,FOS,GFRA3,GRB2,IRS2,ITPR2,JUN,MAP2K1,MAPK1,MAPK10,MRAS,NCK1,NRTN,PDLIM7,PIK3C2G,PIK3CD,PIK3R5,PSPN,RAP2A,RAP2B,RASD1
Hepatitis B Chronic Liver Pathogenesis Signaling Pathway	0	0.339	-0.412	ABCC6,ANGPT2,AP1B1,AP1S2,AP1S3,APOBEC3B,ATF4,BUB1B,CAMKK1,CCL5,CCN2,CDC20,CHUK,CREB3L1,CREB3L4,CREB5,CTNNB1,EGR1,ETV4,FFAR2,FOXM1,FOXO4,GATA3,HIF1A,IL18,IL1B,IL32,IL6,IRF7,JAK1,KLF4,MAD2L1,MAP2K1,MAPK1,MAPK10,mir-17 (includes others),mir-34 (includes others),MMP2,MMP9,MRAS,ORAI1,PIK3C2G,PIK3CD,PIK3R5,PINK1,PRKCA,PRKCB,PRKCG,PYCARD,RAP2A,RAP2B,RASD1,RASSF1,STAT1,STAT2,TGFB1
Interleukin-10 signaling	1.72	0.558	-0.408	CCL20,CCL22,CCL5,CD86,CSF1,CSF3,CXCL2,CXCL8,ICAM1,IL12A,IL18,IL1A,IL1B,IL1R1,IL1R2,IL1RN,IL6,JAK1,LIF,PTAFR,PTGS2,TIMP1,TNFRSF1A,TNFRSF1B
HSP90 chaperone cycle for steroid hormone receptors in the presence of ligand	0.905	0.48	-0.408	ACTR10,ACTR1A,AR,DCTN5,DNAJA4,DNAJB1,DYNC1H1,DYNC1I1,DYNLL1,DYNLL2,HSP90AA1,HSPA2,HSPA8,NR3C1,PGR,TUBA1A,TUBA1C,TUBA4B,TUBA8,TUBB1,TUBB2B,TUBB3,TUBB4B,TUBB6
Neuregulin Signaling	0	0.369	-0.408	AREG,CDK5R1,CDKN1B,CRK,DLG4,ELK1,ERBB4,EREG,ERRFI1,GRB2,HBEGF,HSP90AA1,ITGA2B,ITGA3,ITGA4,ITGA5,ITGA7,ITGA9,ITGAL,ITGAM,ITGAV,ITGAX,ITGB2,ITGB3,ITGB5,ITGB7,MAP2K1,MAPK1,MATK,MRAS,MTOR,MYC,NRG4,PRKCA,PRKCB,PRKCG,RAP2A,RAP2B,RASD1,RNF41,SRC
Transcriptional regulation of white adipocyte differentiation	0	0.293	-0.408	ADIRF,ANGPTL4,CD36,CEBPA,CEBPB,EGR2,HELZ2,KLF4,LEP,MED25,MED27,MED28,MED29,MED31,NCOA1,NCOR1,PLIN1,PPARA,PPARGC1A,SLC2A4,SMARCD3,SREBF1,TGFB1,ZNF467
Death Receptor Signaling	0	0.29	-0.392	ACTA1,ACTA2,ACTB,ACTG2,ARHGDIB,BID,CHUK,CYCS,DIABLO,GAS2,LIMK1,MAP3K14,NAIP,NFKBIA,PARP2,PARP3,PARP6,PARP9,RIPK1,TNFRSF10B,TNFRSF1A,TNFRSF1B,TNFRSF25,TNFSF10,TNFSF15,TRAF2,XIAP
VEGF Signaling	0	0.316	-0.392	ACTA1,ACTA2,ACTB,ACTG2,EIF1,EIF1AX,FLT1,FOXO1,GRB2,HIF1A,KDR,MAP2K1,MAPK1,MRAS,NOS3,PDGFC,PGF,PIK3C2G,PIK3CD,PIK3R5,PRKCA,PRKCB,PTK2B,PTPN6,RAP2A,RAP2B,RASD1,SH2D2A,SRC,VCL
PIP3 activates AKT signaling	0.494	0.413	-0.391	AKT1S1,AREG,CD19,CD86,CDKN1A,CDKN1B,CHUK,EPGN,ERBB4,EREG,ESR1,FGF1,FGF2,FGF20,FGFR1,FGFR2,FGFR3,FGFR4,FLT3LG,FOXO1,FOXO4,FOXO6,FYN,GRB2,GSK3A,HBEGF,HGF,IER3,IL1RL1,IL33,IRAK1,IRS2,KIT,KITLG,KL,KLB,LCK,MAPK1,MAPKAP1,MET,MTOR,NR4A1,NRG4,NTF3,NTF4,NTRK2,PDGFB,PDGFRA,PHLPP2,PIK3CD,PIK3R5,PIP4K2A,PIP4K2C,PIP5K1C,PPP2R1B,PRR5L,RAC2,SRC,TRIB3
Apelin Muscle Signaling Pathway	0.601	0.452	-0.378	APLN,GNA14,GNA15,GNAL,GNAT2,GNB1L,GNB4,GNB5,GNG10,GNG11,GNG2,GNG3,GNG7,MRAS,NOS3,PPARGC1A,PRKAB1,PRKAG1,SLC2A4
Caspase activation via Death Receptors in the presence of ligand	0.356	0.438	-0.378	CD14,LY96,RIPK1,TICAM2,TNFRSF10B,TNFSF10,TRAF2
Remodeling of Epithelial Adherens Junctions	0.332	0.403	-0.378	ACTA1,ACTA2,ACTB,ACTG2,ARPC1B,ARPC4,ARPC5L,CTNNB1,EXOC2,HGF,MAPRE1,MAPRE2,MAPRE3,MET,SRC,TUBA1A,TUBA1C,TUBA8,TUBB1,TUBB2B,TUBB3,TUBB4B,TUBB6,VCL,ZYX
SUMOylation of intracellular receptors	0	0.25	-0.378	AR,ESR1,NR1I2,NR3C1,PGR,PPARA,SUMO3
IL-9 Signaling	0	0.242	-0.378	CISH,IL2RG,IRS2,JAK1,PIK3C2G,PIK3CD,PIK3R5,STAT1
Cardiomyocyte Differentiation via BMP Receptors	0	0.35	-0.378	ACVR1,ACVRL1,BMP4,BMPR1B,MEF2C,SMAD6,SMAD9
PAK Signaling	0	0.375	-0.378	ARHGEF7,CFL1,CFL2,EPHA3,EPHB3,GRB2,ITGA2B,ITGA3,ITGA4,ITGA5,ITGA7,ITGA9,ITGAL,ITGAM,ITGAV,ITGAX,ITGB2,ITGB3,ITGB5,ITGB7,LIMK1,MAP2K1,MAPK1,MAPK10,MRAS,MYL5,MYL6,MYL6B,MYL9,MYLK,NCK1,PDGFB,PDGFC,PDGFD,PDGFRA,PIK3C2G,PIK3CD,PIK3R5,PTK2B,RAP2A,RAP2B,RASD1
RAR Activation	0.295	0.391	-0.343	ACTB,ACVR1,ACVR1C,ADCY2,ADCY5,ADCY7,ADCY9,ADH1B,ADH1C,ADH7,AKR1C2,AKR1C3,ALDH1A1,ALDH1A3,ATF4,BCO1,BRD7,CAMK2G,CD70,CDKN1A,CDKN1B,CDKN2B,CLCF1,CNGA1,CNGA4,CNGB1,COL1A1,COL1A2,COL3A1,CRABP2,CREB3L1,CREB3L4,CREB5,CXCL8,DHRS3,DHRS9,DIRAS3,ENPP1,ENPP6,ERCC2,FABP5,FOS,GDE1,GDPD3,GNA14,GNA15,GNAT2,GRIA1,GTF2H3,HIF1A,HNF1B,HSD17B6,IGFBP3,IL11,IL12A,IL18,IL1A,IL1B,IL25,IL33,IL37,IL6,JUN,KIT,LAMB1,LEP,LIF…
Specification of the neural plate border	1.9	0.75	-0.333	BMP4,CTNNB1,MSX1,MYB,SOX2,TCF7L1,TFAP2A,TFAP2C,WNT3A
Chondroitin Sulfate Degradation (Metazoa)	1.57	0.692	-0.333	ARSB,CEMIP2,GALNS,HEXA,HEXB,HYAL1,HYAL3,HYAL4,OGA
Effects of PIP2 hydrolysis	0	0.36	-0.333	ABHD12,DAGLB,DGKB,DGKE,DGKQ,ITPR2,MGLL,RASGRP1,TRPC6
RIPK1-mediated regulated necrosis	0	0.281	-0.333	HSP90AA1,MLKL,RIPK1,STUB1,TNFRSF10B,TNFSF10,TRAF2,UBA52,XIAP
FOXO-mediated transcription of oxidative stress, metabolic and neuronal genes	0	0.333	-0.333	ABCA6,FOXO1,FOXO4,FOXO6,NR3C1,POMC,PPARGC1A,SOD2,SREBF1
BER (Base Excision Repair) Pathway	0	0.227	-0.333	CDKN2A,E2F1,LIG1,MAP2K1,MAP2K5,MAP2K6,MAPK1,NEIL1,POLG,SLC19A1
Cell junction organization	1.17	0.476	-0.316	ACTB,ANG,CADM1,CADM2,CD151,CDH11,CDH12,CDH13,CDH15,CDH2,CDH4,CDH5,CDH7,CLDN11,CLDN15,CLDN16,CLDN22,CLDN23,CLDN5,CLDN6,CLDN7,CLDN9,COL17A1,CTNNB1,FBLIM1,FERMT2,FLNA,FLNC,JUP,KRT14,KRT5,LAMA3,LIMS1,LIMS2,NECTIN3,PARD6B,PVR,SDK1,SDK2,TESK1
Systemic Lupus Erythematosus in B Cell Signaling Pathway	0	0.382	-0.311	BCL10,BCL2L11,BLK,BTK,CALML5,CCND1,CD19,CD5,CD70,CD72,CD79A,CLCF1,CTNNB1,CXCL8,FGR,FOS,FOXO1,FOXO4,FOXO6,FYN,GRB2,HCK,IFIT2,IFIT3,IFNGR1,IL11,IL12A,IL18,IL1A,IL1B,IL25,IL33,IL37,IL6,IL6ST,INPP5D,INPP5J,INPP5K,IRAK1,IRF5,IRF7,ISG15,ISG20,JAK1,JUN,LCK,LEP,LIF,MAP2K1,MAP3K14,MAPK1,MCL1,mir-30 (includes others),MRAS,MTOR,MYC,NFATC1,NFATC2,NFATC3,NFATC4,PIK3C2G,PIK3CD,PIK3R5,PIM2,PLAAT4,PPP3CA,PRKCA,P…
D-myo-inositol (1,4,5,6)-Tetrakisphosphate Biosynthesis	0	0.343	-0.309	ACP5,ALPL,CDC25A,CDC25B,CDC25C,DUSP12,DUSP2,DUSP23,DUSP28,DUSP4,DUSP5,DUSP6,ENPP1,EPHX2,G6PC2,G6PC3,HACD2,IGBP1,ILKAP,INPP5D,MINPP1,MTMR2,MTMR7,NUDT1,NUDT14,NUDT9,PLPP6,PPFIA1,PPFIA3,PPM1J,PPM1K,PPP1CA,PPP1R12C,PPP1R14A,PPP1R14C,PPP1R14D,PPP1R16B,PPP1R1B,PPP1R1C,PPP1R3C,PPP1R7,PPP2R1B,PPP2R2B,PPP3CA,PRUNE1,PTPN22,PTPN6,PTPRB,PTPRC,PTPRE,PTPRG,PTPRH,PTPRM,PTPRQ,RNGTT,SET,STYXL1,STYXL2,SYNJ1,UBLCP1
D-myo-inositol (3,4,5,6)-tetrakisphosphate Biosynthesis	0	0.343	-0.309	ACP5,ALPL,CDC25A,CDC25B,CDC25C,DUSP12,DUSP2,DUSP23,DUSP28,DUSP4,DUSP5,DUSP6,ENPP1,EPHX2,G6PC2,G6PC3,HACD2,IGBP1,ILKAP,INPP5D,MINPP1,MTMR2,MTMR7,NUDT1,NUDT14,NUDT9,PLPP6,PPFIA1,PPFIA3,PPM1J,PPM1K,PPP1CA,PPP1R12C,PPP1R14A,PPP1R14C,PPP1R14D,PPP1R16B,PPP1R1B,PPP1R1C,PPP1R3C,PPP1R7,PPP2R1B,PPP2R2B,PPP3CA,PRUNE1,PTPN22,PTPN6,PTPRB,PTPRC,PTPRE,PTPRG,PTPRH,PTPRM,PTPRQ,RNGTT,SET,STYXL1,STYXL2,SYNJ1,UBLCP1
Nicotine Degradation III	2.04	0.59	-0.302	ADH7,AOX1,B3GAT3,B4GAT1,CSGALNACT1,CYP1A1,CYP1B1,CYP2A6/CYP2A7,CYP2C18,CYP2C8,CYP2C9,CYP2F1,CYP2U1,CYP4B1,CYP4X1,CYP51A1,EXT2,LARGE1,LARGE2,UGT1A1,UGT2A1,UGT2B15,UGT2B17
Regulation of beta-cell development	0	0.344	-0.302	FOXA3,FOXO1,HES1,HNF1A,HNF1B,HNF4G,MAFA,MAML3,MAMLD1,NR5A2,PAX6
SUMOylation of transcription cofactors	0	0.244	-0.302	BMI1,CBX2,CBX4,CBX8,ING2,NCOA1,PCGF2,PPARGC1A,SCMH1,SUMO3,TOPORS
3-phosphoinositide Degradation	0	0.349	-0.289	ACP5,ALPL,CDC25A,CDC25B,CDC25C,DUSP12,DUSP2,DUSP23,DUSP28,DUSP4,DUSP5,DUSP6,ENPP1,EPHX2,G6PC2,G6PC3,HACD2,IGBP1,ILKAP,INPP4A,INPP5D,INPP5E,INPP5J,INPP5K,MINPP1,MTMR14,MTMR2,MTMR7,NUDT1,NUDT14,NUDT9,PLPP6,PPFIA1,PPFIA3,PPM1J,PPM1K,PPP1CA,PPP1R12C,PPP1R14A,PPP1R14C,PPP1R14D,PPP1R16B,PPP1R1B,PPP1R1C,PPP1R3C,PPP1R7,PPP2R1B,PPP2R2B,PPP3CA,PRUNE1,PTPN22,PTPN6,PTPRB,PTPRC,PTPRE,PTPRG,PTPRH,PTPRM,PTPRQ,R…
Coagulation System	0.829	0.5	-0.277	A2M,F12,F2R,F5,FGA,KLKB1,PLAT,PLAU,PROC,PROS1,SERPINA1,SERPINE1,SERPINF2,THBD,VWF
FcγRIIB Signaling in B Lymphocytes	0	0.264	-0.277	BTK,CACNA1A,CACNA1C,CACNA2D2,CACNA2D4,CACNB1,CACNB3,CACNB4,CACNG4,CACNG6,CD79A,DOK1,GRB2,INPP5D,ITPR2,MAPK10,MRAS,PIK3C2G,PIK3CD,PIK3R5,RAP2A,RAP2B,RASD1,SYK
Netrin Signaling	0	0.359	-0.277	ABLIM2,ABLIM3,ARPC1B,ARPC4,ARPC5L,CACNA1A,CACNA1C,CACNA2D2,CACNA2D4,CACNB1,CACNB3,CACNB4,CACNG4,CACNG6,CAMK2G,DPYSL3,FMO1,FMO2,FMO3,FMO4,FMO5,FYN,GPAA1,GRIA1,ITPR2,MAP2K1,MAPK1,MIOX,MTOR,NCK1,NEO1,NFATC1,NFATC2,NFATC3,NFATC4,NTN1,PGK1,PIK3C2G,PIK3CD,PIK3R5,PPP3CA,PRKACA,PRKAG1,PRKCA,PRKCB,PRKCG,PRKG1,RAC2,RAC3,RHOA,RYR3,TRIM9,UNC5B,VTI1A,VTI1B,YKT6
Production of Nitric Oxide and Reactive Oxygen Species in Macrophages	0	0.378	-0.263	APOA1,APOB,APOC1,APOD,APOE,ARG2,CHUK,CYBB,DIRAS3,FOS,IFNGR1,IRF1,JAK1,JUN,LYZ,MAP2K1,MAP3K12,MAP3K13,MAP3K14,MAP3K3,MAP3K8,MAPK1,MAPK10,MAPK11,MPO,NCF1,NCF4,NFKBIA,NGFR,NOS2,ORM2,PCYOX1,PIK3C2G,PIK3CD,PIK3R5,PPARA,PPM1J,PPP1CA,PPP1R14A,PPP1R14C,PPP1R14D,PPP1R3C,PPP1R7,PPP2R1B,PPP2R2B,PRKCA,PRKCB,PRKCG,PTPN6,RAC2,RAC3,RHOA,RHOBTB1,RHOBTB2,RHOD,RHOH,RHOJ,RHOU,RND1,RND2,RND3,S100A8,SAA4,SERPINA1,STA…
Neurotransmitter release cycle	0.554	0.455	-0.258	APBA1,CASK,CPLX1,GLS,GLS2,LIN7C,MAOA,PPFIA1,PPFIA3,RAB3A,RIMS1,SLC1A1,SLC1A2,SLC38A2,TSPOAP1
Netrin-1 signaling	0	0.385	-0.258	ABLIM2,ABLIM3,DSCAML1,FYN,MYO10,NCK1,NEO1,NTN1,NTN4,ROBO1,SLIT1,SLIT2,SRC,TRPC6,UNC5B
Signaling by TGFBR3	0	0.326	-0.258	AGO1,APH1A,APH1B,FGF2,HELLS,INHA,let-7 (includes others),mir-23 (includes others),MYCN,NCSTN,PSENEN,TCF4,TGFB1,TIMP1,TNRC6C
Coronavirus Replication Pathway	0	0.252	-0.258	ACE,ACE2,COPE,CTSL,GSK3A,HNRNPA1,IFITM1,IFITM10,IFITM2,MRPS15,MRPS18A,MRPS18C,MRPS23,MRPS31,MRPS34,MRPS35,RPL22L1,RPL26L1,RPL3,RPL35,RPL36,RPL37,RPL38,RPL3L,RPLP1,RPS12,RPS17,RPS27L,TUBA1A,TUBA1C,TUBA4B,TUBA8,TUBB1,TUBB2B,TUBB3,TUBB4B,TUBB6,UBA52
IL-17 Signaling	1.01	0.447	-0.254	CCL17,CCL20,CCL22,CD70,CEBPB,CLCF1,CSF3,CXCL5,CXCL8,DEFB4A,ELK1,FOS,HSP90AA1,IL11,IL12A,IL17RB,IL17RC,IL17RE,IL18,IL1A,IL1B,IL25,IL33,IL37,IL6,JAK1,JUN,LCN2,LEP,LIF,MAP2K6,MAP3K14,MAPK1,MAPK10,MAPK11,mir-23 (includes others),MMP13,MMP2,MMP9,MRAS,MUC5B,NOS2,PDGFC,PGF,PIK3C2G,PIK3CD,PIK3R5,PTGS2,RAP2A,RAP2B,RASD1,SRSF1,TGFB1,TNFRSF11B,TNFSF10,TNFSF11,TNFSF13,TNFSF14,TNFSF15,TNFSF4,TNFSF9,TRAF2,TRAF5
HER-2 Signaling in Breast Cancer	0	0.3	-0.254	AKT1S1,ARAF,AREG,ARF3,BCL2L11,BIRC5,BLK,BTK,CCND1,CCNE1,CCNE2,CDKN1A,CDKN1B,CHUK,COX11,COX6A1,COX6B2,COX7B,COX7C,COX8A,COX8C,ELK1,ELK3,FGR,FOS,FOXO1,FYN,GNB1L,GRB2,GSK3A,HBEGF,HCK,IL1A,ITGB2,ITGB3,ITGB5,ITGB7,JUN,LCK,MAP2K1,MAPK1,mir-21 (includes others),MMP2,MRAS,MTOR,MYC,NFKBIA,NUP188,PARD6B,PDK1,PGR,PIK3C2G,PIK3CD,PIK3R5,PRKCA,PRKCB,PRKCG,PTGS2,RAP2A,RAP2B,RASD1,RHEB,RPTOR,SEH1L,SRC,XIAP
Chondroitin Sulfate Biosynthesis	1.23	0.51	-0.243	B3GAT1,B3GAT3,B4GALT7,CHPF,CHST11,CHST2,CHST4,CHST7,CHSY3,CSGALNACT1,CSGALNACT2,GAL3ST2,HS3ST3A1,HS3ST3B1,HS3ST6,HS6ST1,NDST2,SULT1A1,SULT1B1,SULT1C2,SULT1E1,SULT2B1,SULT4A1,UST,XYLT1
Estrogen-Dependent Breast Cancer Signaling	0	0.333	-0.243	ATF4,CCND1,CREB3L1,CREB3L4,CREB5,ELK1,ESR1,FOS,HSD17B10,HSD17B13,HSD17B2,HSD17B6,HSD17B7,IGF1,JUN,MAPK1,MRAS,PIK3C2G,PIK3CD,PIK3R5,RAP2A,RAP2B,RASD1,SRC
Dermatan Sulfate Biosynthesis	1.52	0.529	-0.229	B3GAT1,B3GAT3,B4GALT7,CHPF,CHST11,CHST2,CHST4,CHST7,CHSY3,CSGALNACT1,CSGALNACT2,DSE,DSEL,GAL3ST2,HS3ST3A1,HS3ST3B1,HS3ST6,HS6ST1,NDST2,SULT1A1,SULT1B1,SULT1C2,SULT1E1,SULT2B1,SULT4A1,UST,XYLT1
Activin Inhibin Signaling Pathway	0.512	0.411	-0.229	ACVR1,CCN2,CCNA1,CDKN1A,CDKN1B,CEBPA,CEBPB,CHUK,COL1A1,COL1A2,CTNNB1,CXCR4,EGLN3,EPOR,FOS,FOSB,FOSL1,FST,FSTL3,HNF1A,IL11,IL18,IL1A,IL1B,IL1R1,IL1R2,IL1RL1,IL1RN,IL33,IL37,IL6,INHA,INHBC,JUN,KL,LEF1,LIMK1,MAF,MAP2K1,MAP2K5,MAP2K6,MAPK1,MAPK10,MAPK11,MAPK15,MAX,MMP2,MMP7,MXD1,NFATC1,NFKBIA,NGFR,PAX6,PAX8,PIK3C2G,PIK3CD,PIK3R5,PNPLA2,PTGS2,RHOA,SERPINE1,SKI,SMAD9,SNAI2,TCF4,TCF7,TCF7L1,TGFB1,TGIF2,…
Sertoli Cell-Germ Cell Junction Signaling Pathway (Enhanced)	0	0.356	-0.229	A2M,ACTA1,ACTA2,ACTB,ACTG2,ARPC1B,ARPC4,ARPC5L,CDH2,CLDN11,CLDN15,CLDN16,CLDN22,CLDN23,CLDN5,CLDN6,CLDN7,CLDN9,CTNNB1,FOS,FOSB,FOSL1,GSK3A,ICAM1,IL1A,IL1R1,IL1R2,IL1RL1,ITGA3,JAM2,JUN,JUP,LAMA1,LAMA2,LAMA3,LAMB1,LAMC1,MAP2K1,MAP2K6,MAP3K12,MAP3K13,MAP3K14,MAP3K3,MAP3K8,MAPK1,MAPK10,MAPK11,MMP2,MMP9,MRAS,MTMR2,NECTIN3,NGFR,NOS2,OCLN,PIK3C2G,PIK3CD,PIK3R5,PPM1J,PPP2R1B,PPP2R2B,PRKAB1,PRKACA,PRKAG1,…
ICOS-ICOSL Signaling in T Helper Cells	0	0.267	-0.229	CALML5,CAMK2G,CD247,CD3D,CD4,CD86,CHUK,GRB2,HLA-A,HLA-B,ICOSLG,IL2RB,IL2RG,INPP5D,ITPR2,LAT,LCK,NFATC1,NFATC2,NFATC3,NFATC4,NFKBIA,PIK3C2G,PIK3CD,PIK3R5,PLEKHA3,PLEKHA4,PPP3CA,PTPRC,TRAC,TRDC
Ovarian Cancer Signaling	0	0.361	-0.229	BRCA1,BRCA2,CCND1,CDKN2A,CTNNB1,E2F1,E2F2,E2F5,E2F7,E2F8,EDN1,EDNRA,FZD2,FZD3,FZD5,FZD9,HNF1A,LEF1,MAP2K1,MAPK1,MMP2,MMP7,MMP9,MRAS,MTOR,PDGFC,PGF,PIK3C2G,PIK3CD,PIK3R5,PMS2,PRKACA,PRKAG1,PTGS1,PTGS2,RAD51,RAP2A,RAP2B,RASD1,SRC,TCF4,TCF7,TCF7L1,WNT10A,WNT11,WNT2B,WNT3,WNT3A,WNT4,WNT5A,WNT5B,WNT9A
Heparan Sulfate Biosynthesis	1.07	0.484	-0.218	AADAC,ADPRS,B3GAT1,B3GAT3,B4GALT7,CES3,CHST11,CHST2,CHST4,CHST7,DPH1,EXT1,EXT2,EXTL3,GAL3ST2,HS3ST3A1,HS3ST3B1,HS3ST6,HS6ST1,NDST2,NOTUM,PRDX6,SULT1A1,SULT1B1,SULT1C2,SULT1E1,SULT2B1,SULT4A1,UST,XYLT1
PEDF Signaling	0	0.289	-0.218	ARHGAP22,CHUK,ELK1,HNF1A,HNF1B,MAPK1,MAPK11,MRAS,NFKBIA,PIK3C2G,PIK3CD,PIK3R5,PNPLA2,RAP2A,RAP2B,RASD1,RHOA,SERPINF1,SOD2,SRF,TCF4,TCF7,TCF7L1,ZEB1
RAF/MAP kinase cascade	0	0.368	-0.209	ACTB,ADRM1,ANGPT1,ARAF,AREG,ARTN,CAMK2G,CNKSR1,CNKSR2,DLG4,DUSP2,DUSP4,DUSP5,DUSP6,EPGN,ERBB4,EREG,FGA,FGF1,FGF2,FGF20,FGFR1,FGFR2,FGFR3,FGFR4,FLT3LG,FN1,FYN,GFRA3,GRB2,GRIN1,GRIN2D,HBEGF,HGF,IL2RB,IL2RG,IRS2,ITGA2B,ITGB3,JAK1,KIT,KITLG,KL,KLB,KSR1,KSR2,LAT,MAP2K1,MAPK1,MET,MRAS,NCAM1,NRG4,NRTN,PAQR3,PDGFB,PDGFRA,PPP2R1B,PSMA1,PSMA6,PSMA7,PSMB6,PSMB8,PSMC5,PSMD1,PSMD11,PSMD2,PSMD8,PSME1,PSME2,PSM…
Glucose metabolism	0	0.28	-0.209	ADPGK,ALDOC,ENO2,ENO3,ENO4,FBP1,G6PC2,G6PC3,GNPDA1,GPI,HKDC1,NUP188,PC,PCK2,PFKFB1,PFKFB3,PFKFB4,PFKP,PGK1,PPP2R1B,PRKACA,SEH1L,SLC37A2
Th17 Activation Pathway	0	0.389	-0.209	AHR,BATF,CCL20,CD247,CD3D,DEFB4A,HIF1A,HSP90AA1,IL12A,IL12RB1,IL12RB2,IL1B,IL1R1,IL23A,IL6,IRAK1,IRAK3,JAK1,MTOR,NFATC1,NFATC2,NFATC3,NFATC4,PTGER2,PTGER4,RORC,TRAC,TRDC
Acute Myeloid Leukemia Signaling	0	0.371	-0.2	ARAF,CCNA1,CCND1,CEBPA,CSF3R,EIF4EBP1,FLT3LG,GRB2,HNF1A,IDH1,IDH2,JUP,KIT,KITLG,LEF1,MAP2K1,MAP2K5,MAP2K6,MAPK1,MRAS,MTOR,MYC,PIK3C2G,PIK3CD,PIK3R5,PIM1,PIM2,RAP2A,RAP2B,RASD1,TCF4,TCF7,TCF7L1
PI Metabolism	0	0.354	-0.186	ARF3,BMX,ENPP6,GDE1,GDPD3,INPP4A,INPP5D,INPP5E,INPP5J,INPP5K,MTMR14,MTMR2,MTMR7,PI4K2A,PIK3C2G,PIK3CD,PIK3R5,PIP4K2A,PIP4K2C,PIP5K1C,PLEKHA3,PLEKHA4,PLEKHA6,PNPLA6,SBF1,SYNJ1,TNFAIP8,TNFAIP8L1,TNFAIP8L3
Regulation of TP53 Activity through Phosphorylation	0	0.322	-0.186	AURKA,AURKB,BLM,BRCA1,BRIP1,CCNA1,CCNA2,CDK5R1,CHEK1,EXO1,HIPK1,HUS1,MAPK11,NOC2L,PLK3,PRKAB1,PRKAG1,RAD9B,RBBP8,RPA3,TAF10,TAF12,TAF13,TAF3,TAF4,TAF5,TAF9B,TPX2,UBA52
Gαi Signaling	0	0.358	-0.186	ADCY2,ADCY5,ADCY7,ADCY9,ADRA2A,CHRM4,CNR1,GABBR2,GNA14,GNA15,GNAL,GNAT2,GNB1L,GNB4,GNB5,GNG10,GNG11,GNG2,GNG3,GNG7,GRB2,GRM2,GRM7,LTB4R,MAPK1,MRAS,NPY1R,PRKACA,PRKAG1,PTGER3,RALGDS,RAP1GAP,RAP2A,RAP2B,RASD1,RGS10,RGS14,RGS4,S1PR3,SHC2,SHC3,SHF,SRC
High laminar flow shear stress activates signaling by PIEZO1 and PECAM1:CDH5:KDR in endothelial cells	0.935	0.47	-0.18	ADCY2,ADCY5,ADCY7,ADCY9,ADM,CAPN2,CAPNS1,CAPNS2,CDH5,CTNNB1,FYN,GNB4,GNB5,GNG10,GNG11,GNG2,GNG3,GNG7,KDR,MAPKAP1,MTOR,NOS3,PANX1,PECAM1,PIK3CD,PRKACA,PRR5L,RAMP2,TLN1,TRPV4,VCL
Fc Epsilon RI Signaling	0	0.295	-0.18	BTK,FYN,GRB2,INPP5D,INPP5J,INPP5K,LAT,MAP2K1,MAP2K6,MAPK1,MAPK10,MAPK11,MRAS,PIK3C2G,PIK3CD,PIK3R5,PLA2G12A,PLA2G1B,PLA2G3,PLA2G4C,PLA2G4D,PLA2G4E,PLA2G4F,PRKCA,PRKCB,PRKCG,RAC2,RAC3,RAP2A,RAP2B,RASD1,SYK,SYNJ1
ISGylation Signaling Pathway	0	0.365	-0.18	BIRC5,CCND1,EIF2AK2,HERC5,HIF1A,IL6,IRF1,IRF5,IRF6,IRF7,ISG15,ITGA3,ITGAL,ITGB2,JAK1,LIPG,MAGT1,MAPK10,NEDD4,S100A4,SQSTM1,STAT1,STAT2,STING1,TLR10,TLR5,TLR6,TRIM25,UBE2L6,USP18,XIAP
Prostate Cancer Signaling	0	0.3	-0.18	AR,ATF4,CCND1,CCNE1,CCNE2,CDKN1A,CDKN1B,CHUK,CREB3L1,CREB3L4,CREB5,CTNNB1,E2F1,E2F2,E2F5,E2F7,E2F8,FOXO1,GRB2,HSP90AA1,LEF1,MAP2K1,MAPK1,MRAS,MTOR,NFKBIA,PIK3C2G,PIK3CD,PIK3R5,RAP2A,RAP2B,RASD1,SRD5A1
PKR-mediated signaling	0	0.388	-0.174	CDK1,CENPS,CHUK,EIF2AK2,FAAP20,FAAP24,FANCA,FANCB,FANCE,FANCF,FANCM,HERC5,HSPA2,HSPA8,ISG15,MAP2K6,NCK1,PPP2R1B,SPHK1,STAT1,TRIM25,TUBA1A,TUBA1C,TUBA4B,TUBA8,TUBB1,TUBB2B,TUBB3,TUBB4B,TUBB6,UBE2L6,VPS37A,VPS37D
Role of NFAT in Regulation of the Immune Response	0	0.288	-0.156	BTK,CALML5,CD247,CD3D,CD4,CD79A,CD86,CHUK,CSNK1G3,FOS,FYN,GNA14,GNA15,GNAL,GNAT2,GNB1L,GNB4,GNB5,GNG10,GNG11,GNG2,GNG3,GNG7,GRB2,GSK3A,HLA-A,HLA-B,ITPR2,JUN,KPNA4,KPNA6,KPNA7,LAT,LCK,MAP2K1,MAPK1,MEF2C,MRAS,NFATC1,NFATC2,NFATC3,NFATC4,NFKBIA,ORAI1,PIK3C2G,PIK3CD,PIK3R5,PLCB2,PLCB4,PPP3CA,RAP2A,RAP2B,RASD1,RCAN1,RCAN2,RCAN3,SYK,TRAC,TRDC
NAFLD Signaling Pathway	0.636	0.418	-0.111	ACACB,AKT1S1,APOB,ATF4,ATF6,ATP2A2,BAX,BBC3,BCL2L11,CD36,CD70,CHUK,CLCF1,CPT1A,CPT1C,CTSB,CXCL8,DDIT3,EPM2A,ERN1,FASN,FOS,FOXO1,G6PC2,G6PC3,GNB1L,GPAT3,GSK3A,IL11,IL12A,IL18,IL1A,IL1B,IL25,IL33,IL37,IL6,IRS2,JAK1,JUN,LEP,LIF,LPCAT1,LPIN1,MAPK10,MLXIPL,MTOR,NGFR,NOX4,PIK3C2G,PIK3CD,PIK3R5,PNPLA2,PNPLA3,PPARA,PPARGC1A,PPM1J,PPP2R1B,PPP2R2B,PRKAB1,PRKAG1,PTGS2,PYCARD,RPTOR,SCD,SOCS1,SOCS7,SREBF1,TGF…
Osteoarthritis Pathway	3.14	0.502	0	ACVRL1,ADAMTS4,AGER,ALPL,ANKH,ATF4,BGLAP,C1QTNF4,CASP5,CEBPB,CHUK,CREB3L1,CREB3L4,CREB5,CTNNB1,CXCL8,DDR2,EPAS1,FGF2,FGFR1,FGFR3,FN1,FRZB,FZD2,FZD3,FZD5,FZD9,GDF5,GLI1,GLI2,GLIS1,GREM1,H19,HES1,HIF1A,HNF1A,HTRA1,IHH,IL1B,IL1R1,IL1R2,IL1RL1,ITGA2B,ITGA3,ITGA4,ITGA5,ITGA7,ITGA9,ITGAL,ITGAM,ITGAV,ITGAX,ITGB2,ITGB3,ITGB5,ITGB7,ITLN1,JAG1,LEF1,LEP,LRP1,MATN3,MEF2C,MMP1,MMP10,MMP13,MMP9,MTF1,MTOR,MYBBP…
VDR/RXR Activation	1.89	0.529	0	BGLAP,CAMP,CCL5,CD14,CDKN1A,CDKN1B,CEBPA,CEBPB,COL13A1,CST6,CYP24A1,CYP27B1,FOXO1,GADD45A,HES1,HSD17B2,IGFBP3,IGFBP5,IGFBP6,IL12A,IL1RL1,KLF4,KLK6,MXD1,NCOA1,NCOR1,PPARD,PRKCA,PRKCB,PRKCG,PSMC5,RXRB,SEMA3B,SPP1,THBD,TNFSF11,TRPV6
Role of IL-17A in Psoriasis	1.57	0.692	0	CCL20,CXCL3,CXCL5,CXCL8,DEFB4A,IL17RB,IL17RC,S100A8,S100A9
Nephron development	1.05	0.667	0	DLL1,HNF1B,IRX2,JAG1,LFNG,WNT4
Glycine Betaine Degradation	1.05	0.667	0	BHMT2,DMGDH,PIPOX,SARDH,SDSL,SHMT2
Inflammasome pathway	0.961	0.55	0	AIM2,CASP5,CTSB,IL18,IL1B,NAIP,NLRC4,NLRP1,NOD2,PANX1,PYCARD
The Visual Cycle	0.932	0.556	0	AKR1B10,AKR1C3,DHRS3,DHRS4,DHRS7,DHRS9,LRAT,RBP1,RBP5,RBP7
EGR2 and SOX10-mediated initiation of Schwann cell myelination	0.797	0.5	0	ADGRG6,CYP51A1,DAG1,DRP2,EGR2,GJB1,LAMA2,LAMB1,LAMC1,MPZ,NAB2,PMP22,POU3F1,SCD5
Bupropion Degradation	0.698	0.5	0	CYP1A1,CYP1B1,CYP2A6/CYP2A7,CYP2C18,CYP2C8,CYP2C9,CYP2F1,CYP2U1,CYP4B1,CYP4X1,CYP51A1
Transcriptional regulation by RUNX2	0.687	0.458	0	AR,BAX,BGLAP,CBFB,CCNB1,CCND1,CDK1,CDKN1A,COL1A1,GLI2,HES1,HEY2,IHH,ITGA5,MAF,MAPK1,MMP13,RBM14,SATB2,SMAD6,SOX9,SRC
Nucleotide catabolism	0.603	0.467	0	DNPH1,ENTPD2,ENTPD5,ENTPD6,ENTPD8,GDA,NT5C2,NT5M,NUDT1,NUDT16,NUDT9,PNP,UPB1,UPP1
Formation of the ureteric bud	0.59	0.5	0	BMP4,FOXC1,FOXC2,GREM1,NPNT,ROBO2,SLIT2,WNT11
Peptide hormone biosynthesis	0.567	0.571	0	INHA,INHBC,INHBE,POMC
Vitamin K Signaling Pathway	0.545	0.436	0	ALPL,APOE,BAX,BGLAP,BMP4,CHUK,GDF15,GGCX,GPX4,IGF1,MATN2,MGP,NPC1L1,NR1I2,PRKACA,PRKAG1,PRRG1,RXRB,SIRT1,STC2,TNFRSF11B,TNFSF11,UBIAD1,VKORC1L1
NOD1/2 Signaling Pathway	0.545	0.416	0	ACAP1,ARHGEF7,CARD9,CD70,CHUK,CLCF1,CXCL8,DUOX2,ERN1,FOS,HSP90AA1,HSPA2,HSPA5,HSPA6,HSPA8,HSPA9,IL11,IL12A,IL18,IL1A,IL1B,IL25,IL33,IL37,IL6,IRF5,IRF7,JUN,LEP,LIF,MAP2K1,MAP2K6,MAP3K14,MAP3K8,MAPK1,MAPK10,MAPK11,MAPKAPK2,NFKBIA,NOD1,NOD2,NOS2,PELI3,PYCARD,RBCK1,RIPK2,RNF31,SLC15A4,TGFB1,TLR10,TLR5,TLR6,TNFAIP3,TNFSF10,TNFSF11,TNFSF13,TNFSF14,TNFSF15,TNFSF4,TNFSF9,TRAF2,XIAP
RHO GTPases activate IQGAPs	0.537	0.462	0	ACTB,CTNNB1,IQGAP3,TUBA1A,TUBA1C,TUBA4B,TUBA8,TUBB1,TUBB2B,TUBB3,TUBB4B,TUBB6
Histidine Degradation VI	0.521	0.474	0	CYP1B1,CYP26B1,CYP4F11,CYP4X1,CYP7B1,HAL,MICAL1,MICAL2,MICAL3
Butyrophilin (BTN) family interactions	0.509	0.5	0	BTN1A1,BTN3A1,BTN3A3,BTNL8,BTNL9,PPL
Smooth Muscle Contraction	0.505	0.439	0	ACTA2,ACTG2,DYSF,ITGB5,LMOD1,MYL5,MYL6,MYL6B,MYL9,MYLK,PDE5A,SORBS1,TLN1,TPM1,TPM2,TPM4,TRIM72,VCL
Fatty Acid α-oxidation	0.483	0.471	0	ALDH1A1,ALDH1A3,ALDH1L1,ALDH3A1,ALDH3B1,ALOXE3,BCO2,PTGS2
Lipophagy	0.416	0.5	0	HSPA8,PLIN3,PRKAB1,PRKAG1
Transcriptional regulation of testis differentiation	0.416	0.5	0	AMH,PTGDS,SOX9,WNT4
Cerebral Malformation Signaling Pathway	0.395	0.405	0	ANGPT2,BMP6,CCL5,CCM2,CCNA2,CDH5,CDK1,CDKN1A,CDKN2B,CTNNB1,CXCL8,E2F1,F5,FOXO1,IL18,IL1A,IL1B,IL1RN,IL33,IL37,JUN,JUP,KDR,KLF4,MAP2K5,MAP3K3,MAPK1,MAPK10,MEF2C,MMP9,MSN,MTOR,MYL5,MYL9,PDGFC,PGF,PIK3C2G,PIK3CD,PIK3R5,PPM1J,PPP2R1B,PPP2R2B,PROC,PTGS2,RHOA,SNAI2,SOD2,STRIP1,THBD,THBS1,TLNRD1
ROBO SLIT Signaling Pathway	0.392	0.405	0	APBB1,APP,ARF3,ARPC1B,ARPC4,ARPC5L,BLK,BTK,CDH2,CDKN1A,CNTNAP1,CNTNAP2,CTNNB1,FGR,FLT1,FOS,FYN,HCK,HES1,JUN,KDR,LCK,MMP2,MMP7,MYL5,MYL9,NCK1,NDFIP1,NEDD4,NRXN1,NTN1,PAX6,PAX8,PDGFC,PGF,PRDM16,PRKACA,PRKAG1,RHOA,ROBO1,ROBO2,ROBO3,SLIT1,SLIT2,SRC,TGFB1,UNC5B
Aspartate and asparagine metabolism	0.307	0.444	0	ASNS,ASPA,ASPG,GOT1
Signaling by ALK	0.279	0.4	0	ALK,ALKAL1,CD274,HIF1A,IL2RG,MDK,MYC,MYCN,PTN,PTPN6,PTPRZ1,SRC
Glycogen Degradation II	0.227	0.4	0	PGM5,PYGB,PYGL,PYGM
GPVI-mediated activation cascade	0	0.303	0	COL1A1,COL1A2,FYN,LAT,LCK,PIK3R5,PTPN6,RAC2,RHOA,SYK
Metabolism of nitric oxide: NOS3 activation and regulation	0	0.235	0	CYGB,HSP90AA1,NMT2,NOS3
Fcgamma receptor (FCGR) dependent phagocytosis	0	0.306	0	ACTB,ARPC1B,ARPC4,BAIAP2,BLK,BTK,CD247,CFL1,CRK,CYFIP2,ELMO1,FGR,FYN,GRB2,HCK,HSP90AA1,ITPR2,LCK,LIMK1,MAPK1,MYO10,MYO1C,MYO5A,NCK1,NCKAP1L,PLPP5,SRC,SYK,WIPF1,WIPF3
MHC class II antigen presentation	0	0.379	0	ACTR10,ACTR1A,AP1B1,AP1S2,AP1S3,AP2S1,CANX,CENPE,CTSA,CTSB,CTSE,CTSK,CTSL,CTSO,CTSS,CTSV,DCTN5,DYNC1H1,DYNC1I1,DYNLL1,DYNLL2,IFI30,KIF11,KIF15,KIF18A,KIF20A,KIF22,KIF23,KIF2C,KIF3C,KIF4A,KLC2,LAG3,LGMN,RACGAP1,TUBA1A,TUBA1C,TUBA4B,TUBA8,TUBB1,TUBB2B,TUBB3,TUBB4B,TUBB6
EPH-Ephrin signaling	0	0.364	0	ACTB,AP2S1,APH1A,APH1B,ARHGEF28,ARHGEF7,ARPC1B,ARPC4,CFL1,CLTB,EFNA1,EFNA3,EFNA5,EFNB2,EFNB3,EPHA10,EPHA3,EPHA4,EPHB3,EPHB6,FYN,GRIN1,KALRN,LIMK1,MMP2,MMP9,MYL6,MYL9,NCSTN,PSENEN,RHOA,SRC
SUMOylation of transcription factors	0	0.333	0	CDKN2A,HIC1,SUMO3,TFAP2A,TFAP2C,TP53BP1
Synthesis, secretion, and deacylation of Ghrelin	0	0.375	0	IGF1,KLF4,LEP,PLA2G7,SEC11C,SPCS3
Regulation of mitotic cell cycle	0	0.333	0	ADRM1,AURKA,AURKB,BUB1B,CCNA1,CCNA2,CCNB1,CDC14A,CDC20,CDK1,MAD2L1,NEK2,PLK1,PSMA1,PSMA6,PSMA7,PSMB6,PSMB8,PSMC5,PSMD1,PSMD11,PSMD2,PSMD8,PSME1,PSME2,PSME3,PTTG1,SKP2,UBA52,UBE2C
Signaling by MET	0	0.316	0	COL1A1,COL1A2,COL27A1,COL3A1,COL5A1,COL5A3,CRK,FN1,GRB2,HGF,ITGA3,LAMA1,LAMA2,LAMA3,LAMB1,LAMC1,MET,MUC20,SH3GL3,SH3KBP1,SPINT1,SPINT2,SRC,UBA52
[truncated: 842 more rows]

## Sheet: PaEV PEx noETI vs wETI, Donor 2
© 2000-2025 QIAGEN. All rights reserved.
[truncated: 1,313 more rows]
