# Supplementary material for: Modulation of host inflammatory pathways by Pseudomonas aeruginosa extracellular vesicles in cystic fibrosis: impact of pulmonary exacerbation and elexacaftor-tezacaftor-ivacaftor treatment
Source: Front Immunol. 2026 Jan 22;17:1745853. doi: 10.3389/fimmu.2026.1745853 (PMC12872476; doi:10.3389/fimmu.2026.1745853)
Supplement: Supplementary file 3 [file DataSheet3.xlsx]

## Sheet: PaEV PEx vs MEM, Donor 1
© 2000-2025 QIAGEN. All rights reserved.
Upstream Regulator	Expr Log Ratio	Molecule Type	Predicted Activation State	Activation z-score	p-value of overlap	Target Molecules in Dataset
PGC	0.125	peptidase			0.0089	SFTPB

## Sheet: PaEV PEx vs MEM wETI, Donor 1
© 2000-2025 QIAGEN. All rights reserved.
Upstream Regulator	Expr Log Ratio	Molecule Type	Predicted Activation State	Activation z-score	p-value of overlap	Target Molecules in Dataset
TNF		cytokine			0.00352	KRT5,MMP10,PTX3
GSTT1	-0.107	enzyme			0.0124	GSTM3
CCL2	-1.11	cytokine			0.0205	KRT5,MMP10
TSLP	0.003	cytokine			0.0205	KRT5,MMP10
CXCL8	-0.024	cytokine			0.0205	KRT5,MMP10
IL33	-0.412	cytokine			0.0227	KRT5,MMP10
IL4		cytokine			0.0251	KRT5,MMP10
IL1B	0.039	cytokine			0.0326	KRT5,MMP10

## Sheet: PaEV PEx vs MEM wETI, Donor 2
© 2000-2025 QIAGEN. All rights reserved.
Upstream Regulator	Expr Log Ratio	Molecule Type	Predicted Activation State	Activation z-score	p-value of overlap	Target Molecules in Dataset	Mechanistic Network
TGFB1	-0.027	growth factor		0.044	0.0023	AKT3,F3,ID4,IGF1,KLF4,MKNK2,MMP10,PCDH1,SDC2,SERPINE1
E2F1	-0.269	transcription regulator			0.00497	CDC25A,CDC6
RAF1	0.009	kinase			0.00497	CDC25A,CDC6
RB1	-0.023	transcription regulator			0.00497	CDC25A,CDC6
IL1B	0.224	cytokine	Activated	2.236	0.02	KLF4,MMP10,PCDH1,SOX2,VEGFC
TNF		cytokine		1.342	0.0281	EGR1,KLF4,MMP10,PCDH1,SOX2
CCL2	0.7	cytokine	Activated	2	0.034	KLF4,MMP10,PCDH1,SOX2
TSLP	0.557	cytokine	Activated	2	0.034	KLF4,MMP10,PCDH1,SOX2
CXCL8	0.666	cytokine	Activated	2	0.034	KLF4,MMP10,PCDH1,SOX2
IL33	1.234	cytokine	Activated	2	0.0407	KLF4,MMP10,PCDH1,SOX2
IL4		cytokine	Activated	2	0.0481	KLF4,MMP10,PCDH1,SOX2

## Sheet: PaEV Stable vs PEx, Donor 1
None

## Sheet: PaEV Stable vs PEx, Donor 2
© 2000-2025 QIAGEN. All rights reserved.
Upstream Regulator	Expr Log Ratio	Molecule Type	Predicted Activation State	Activation z-score	p-value of overlap	Target Molecules in Dataset
NOX4	-0.39	enzyme			0.0084	ACTA1
TNF		cytokine			0.0185	MUC5B,SLC8A1
TGFB1	0.035	growth factor			0.0188	ACTA1,INHBE,MUC5B
CD44	-0.015	other			0.025	ACTA1

## Sheet: PaEV Stable vs PEx wETI, Donor1
None

## Sheet: PaEV Stable vs PEx wETI, Donor2
None

## Sheet: PaEV PEx noETI vs wETI, Donor 1
© 2000-2025 QIAGEN. All rights reserved.
Upstream Regulator	Expr Log Ratio	Molecule Type	Predicted Activation State	Activation z-score	p-value of overlap	Target Molecules in Dataset
TGFB1	-1.283	growth factor		-0.297	0.000197	ACTA1,ACTA2,BPIFB1,CCN2,CDH2,CDKN2B,COL1A1,COL3A1,COL4A1,CTNNB1
TNF		cytokine		1.233	0.0032	ACTA2,BPIFB1,EGR1,FOXJ1,GJB1,ICAM1,IL32,IL6,KLF4,KRT5
F2	-2.405	peptidase	Inhibited	-2.213	0.00907	CCN2,CXCR4,F2R,IL1B,IL6
ALDH2	-0.435	enzyme		0	0.0232	ACTA2,CCN2,COL1A1,FN1
NR3C1	-0.896	ligand-dependent nuclear receptor		0	0.0232	ACTA2,CCN2,COL1A1,FN1
IL33	3.292	cytokine		1.732	0.0289	BPIFB1,FOXJ1,GJB1,IL1RL1,IL32,KLF4,KRT5,MMP10,MUC5B,OCLN
IL4		cytokine		1.732	0.047	BPIFB1,FOXJ1,GJB1,ICAM1,IL32,KLF4,KRT5,MMP10,MUC5B,OCLN
CCL2	-0.24	cytokine	Activated	2.111	0.0484	BPIFB1,FOXJ1,GJB1,IL32,KLF4,KRT5,MMP10,MUC5B,OCLN,SCGB1A1
TSLP	-1.808	cytokine	Activated	2.111	0.0484	BPIFB1,FOXJ1,GJB1,IL32,KLF4,KRT5,MMP10,MUC5B,OCLN,SCGB1A1
CXCL8	-1.463	cytokine	Activated	2.111	0.0484	BPIFB1,FOXJ1,GJB1,IL32,KLF4,KRT5,MMP10,MUC5B,OCLN,SCGB1A1
SOX17	0.946	transcription regulator	Inhibited	-2.219	0.159	CCNA2,CCNB1,CCNB2,CDKL1,PLK1

## Sheet: PaEV PEx noETI vs wETI, Donor 2
© 2000-2025 QIAGEN. All rights reserved.
Upstream Regulator	Expr Log Ratio	Molecule Type	Predicted Activation State	Activation z-score	p-value of overlap	Target Molecules in Dataset
IL4		cytokine		1.732	0.00539	BPIFB1,GJB1,ICAM1,IL32,KRT5,MMP10,MUC5B,SCGB1A1,SOX2,TP63
TNF		cytokine		1.747	0.00631	BPIFB1,EGR1,GJB1,ICAM1,IL32,IL6,KRT5,MMP10,MUC5B,SCGB1A1
IL1B	-0.872	cytokine		1.998	0.0076	BPIFB1,GJB1,ICAM1,IL32,ITGB8,KRT5,MMP10,MUC5B,SCGB1A1,SOX2
CCL2	1.329	cytokine		1.265	0.0218	BPIFB1,GJB1,IL32,KRT5,MMP10,MUC5B,SCGB1A1,SOX2,TP63,VEGFA
TSLP	-1.295	cytokine		1.265	0.0218	BPIFB1,GJB1,IL32,KRT5,MMP10,MUC5B,SCGB1A1,SOX2,TP63,VEGFA
CXCL8	0.052	cytokine		1.265	0.0218	BPIFB1,GJB1,IL32,KRT5,MMP10,MUC5B,SCGB1A1,SOX2,TP63,VEGFA
TGFB1	-1.013	growth factor	Activated	2.469	0.0285	ACTA1,BPIFB1,COL1A1,COL3A1,EDN1,F3,FN1,FST,GJB1,HKDC1
F2		peptidase		-1.131	0.0314	CXCR4,F2R,IL1B,IL6
IL33	1.92	cytokine		1.265	0.0338	BPIFB1,GJB1,IL32,KRT5,MMP10,MUC5B,SCGB1A1,SOX2,TP63,VEGFA
MAPK14	-0.34	kinase		1.964	0.197	DAB2,DKK1,ITGB8,LEF1
